# Supplementary material for: Comparison of Three Glycoproteomic Methods for the Analysis of the Secretome of CHO Cells Treated with 1,3,4-O-Bu3ManNAc
Source: Bioengineering (Basel). 2020 Nov 10;7(4):144. doi: 10.3390/bioengineering7040144 (PMC7712478; doi:10.3390/bioengineering7040144)
Supplement: Supplementary file 1 [file bioengineering-07-00144-s001.zip]

Archive with 7 entries (6 files):
- bioengineering-958307/
- bioengineering-958307/Supplemental Figure S1.docx
- bioengineering-958307/Supplemental table S1 NGAG deglycosylated peptides.xlsx
- bioengineering-958307/Supplemental table S2 HILIC deglycosylated peptides.xlsx
- bioengineering-958307/Supplemental table S3 SPEG deglycosylated peptides.xlsx
- bioengineering-958307/Supplemental table S4 Intact glycopeptides.xlsx
- bioengineering-958307/Supplemental table S5 Glycan database constructed from glycan analysis.xlsx
