# Supplementary material for: Comparison of Three Glycoproteomic Methods for the Analysis of the Secretome of CHO Cells Treated with 1,3,4-O-Bu3ManNAc
Source: Bioengineering (Basel). 2020 Nov 10;7(4):144. doi: 10.3390/bioengineering7040144 (PMC7712478; doi:10.3390/bioengineering7040144)
Supplement: Supplementary file 1 [file bioengineering-07-00144-s001.zip › bioengineering-958307/Supplemental table S1 NGAG deglycosylated peptides.xlsx]

## Sheet: Sheet1
Supplemental table S1. Deglycosylated peptides identified by MaxQuant from the NGAG protocol. Each row displays the counts and intensity values for a unique deglycosylated peptide. Unique to the NGAG protocol, the modifications column contains, among other modifications, the dummy "U" amino acid that has been converted to D, shown as "U (D)" which is required for consideration as a glycosite in t…
Sequence	Normalized Intensity CTL secretome 1	Normalized Intensity treated secretome 1	Normalized Intensity CTL secretome 2	Normalized Intensity treated secretome 2	Leading razor protein	Proten name	Start position	End position	Protein Count	Score	Count CTL secretome 1	Count treated secretome 1	Count CTL secretome 2	Count treated secretome 2	Modifications
NQSLASHIR	0	0	0	1.14649e+06	G3HGW6	Laminin subunit alpha-5	2365	2374	12	138.062				1	Aniline (CtermKR),U (D)
NASSSACLPSRFPKPPQPIILK	1.5975e+06	1.76325e+06	2.97792e+07	1.02023e+08	G3HGW6	Laminin subunit alpha-5	503	525	12	178.883	2	2	3	9	Guanidyl,Guanidylaniline (CtermK),U (D)
NFSYSPLLR	2.63224e+08	1.60898e+08	4.49652e+08	9.74216e+08	G3HGW6	Laminin subunit alpha-5	254	263	12	123.72	13	1	11	14	Aniline (CtermKR),U (D)
NFSGCISNVFVK	1.68471e+06	2.80009e+06	2.40408e+06	3.27009e+06	G3HGW6	Laminin subunit alpha-5	3261	3273	12	117.975	1	1	1	1	Guanidylaniline (CtermK),U (D)
NHTMGTSPVTLAAIPVPLHLGGLPK	7.21487e+07	1.28023e+08	8.23722e+07	7.82785e+07	G3HGW6	Laminin subunit alpha-5	3623	3648	12	245.034	14	15	12	12	Oxidation (M),Guanidylaniline (CtermK),U (D)
NSSALEETILGHR	3.52753e+06	4.48292e+06	3.69551e+06	3.1475e+06	G3HGW6	Laminin subunit alpha-5	2570	2583	12	106.007	2	2	2	1	Aniline (CtermKR),2 Aniline (DEnotNterm),U (D)
NASLALSANIGR	4.10655e+07	5.42685e+07	6.65116e+07	4.76252e+07	G3HGW6	Laminin subunit alpha-5	1952	1964	12	171.924	7	8	4	6	Aniline (CtermKR),U (D)
NLSGIILGINQDR	0	2.00062e+07	6.07945e+07	2.92598e+07	G3HGW6	Laminin subunit alpha-5	2503	2516	12	179.932		1	2	1	Aniline (CtermKR),Aniline (DEnotNterm),U (D)
NFTPPEPLR	1.79959e+07	1.32191e+07	5.82443e+07	4.77051e+07	G3HGW6	Laminin subunit alpha-5	2888	2897	12	97.4306	2	1	3	3	Aniline (CtermKR),Aniline (DEnotNterm),U (D)
NVSIGCTPPQLIQTSR	2.7708e+06	2.66042e+06	2.96613e+06	1.51065e+06	G3HGW6	Laminin subunit alpha-5	3291	3307	12	150.589	2	3	2	3	Aniline (CtermKR),U (D)
NASSSACLPSR	2.73062e+08	1.94141e+08	4.13845e+08	2.68127e+08	G3HGW6	Laminin subunit alpha-5	1219	1230	12	114.841	22	24	23	25	Aniline (CtermKR),U (D)
NASFCPHGYGCR	2.87852e+07	2.36439e+07	4.78672e+07	2.1844e+07	G3HGW6	Laminin subunit alpha-5	619	631	12	107.831	4	7	5	6	Aniline (CtermKR),U (D)
NLSVETNAVGQDVSVLFR	0	4.52064e+06	1.92687e+06	8.3685e+06	G3H0E4	Chondroitin sulfate proteoglycan 4	685	703	9	152.374		2	1	2	Aniline (CtermKR),2 Aniline (DEnotNterm),U (D)
NVTVQALLHVWAGGPWPQGTTLR	1.44173e+07	2.48487e+07	0	3.28677e+07	G3H0E4	Chondroitin sulfate proteoglycan 4	2041	2064	9	180.358	1	2		2	Aniline (CtermKR),U (D)
NFTQAEVNAGNILYEHGK	1.86136e+07	2.24878e+07	2.54435e+07	4.39737e+07	G3H0E4	Chondroitin sulfate proteoglycan 4	1646	1664	9	174.524	4	5	4	6	2 Aniline (DEnotNterm),Guanidylaniline (CtermK),U (D)
NFSVPEGGTR	3.10978e+06	3.31018e+06	4.6981e+06	4.20097e+06	G3H0E4	Chondroitin sulfate proteoglycan 4	1365	1375	9	84.17	2	2	2	2	Aniline (CtermKR),Aniline (DEnotNterm),U (D)
NASEMDR	3.77209e+08	4.40852e+08	4.08816e+08	3.13696e+08	G3H0E4	Chondroitin sulfate proteoglycan 4	1450	1457	9	40.9871	56	6	49	52	Aniline (CtermKR),2 Aniline (DEnotNterm),U (D)
NLSFPVTIQR	1.62393e+09	1.31279e+09	2.26766e+09	2.20016e+09	G3H0E4	Chondroitin sulfate proteoglycan 4	772	782	9	99.6529	31	34	21	29	Aniline (CtermKR),U (D)
NFSSSQDHFK	2.93873e+08	2.44014e+08	3.98994e+08	3.65485e+08	G3H0E4	Chondroitin sulfate proteoglycan 4	2017	2027	9	53.3271	46	44	46	48	Aniline (DEnotNterm),Guanidylaniline (CtermK),U (D)
NTSTPIPK	3.25764e+08	2.03909e+08	3.70648e+08	2.20286e+08	G3H0E4	Chondroitin sulfate proteoglycan 4	130	138	9	86.9535	7	8	7	6	Guanidylaniline (CtermK),U (D)
NFTQLLTISPLVVAEGGTAWLEWR	0	0	2.50438e+06	0	G3H0E4	Chondroitin sulfate proteoglycan 4	427	451	9	115.655			1		Aniline (CtermKR),2 Aniline (DEnotNterm),U (D)
NGSSCGDDQGVAK	0	239287	0	0	G3HYW4	Lysosome-associated membrane glycoprotein 2	75	88	7	25.7177		1			2 Aniline (DEnotNterm),Guanidylaniline (CtermK),U (D)
NTTFPGAIPK	0	6.11732e+07	1.24235e+06	8.73813e+07	G3HYW4	Lysosome-associated membrane glycoprotein 2	123	133	7	101.105		5	1	5	Guanidylaniline (CtermK),U (D)
NVTEEKVPFIFNINPSTTNFTGSCHPQTAQLR	1.58217e+06	5.67404e+06	0	0	G3HYW4	Lysosome-associated membrane glycoprotein 2	242	274	7	190.768	1	1			Aniline (CtermKR),2 Aniline (DEnotNterm),Guanidyl,2 U (D)
NFTGSCHPQTAQLR	1.01938e+06	1.2216e+06	1.8002e+06	2.3663e+06	G3HYW4	Lysosome-associated membrane glycoprotein 2	260	274	7	130.068	1	2	1	3	Aniline (CtermKR),U (D)
NTSDNTTFPGAIPK	2.69214e+07	2.30801e+07	2.28659e+07	2.90328e+07	G3HYW4	Lysosome-associated membrane glycoprotein 2	119	133	7	142.91	6	7	6	8	Aniline (DEnotNterm),Guanidylaniline (CtermK),2 U (D)
NVTEEKVPFIFNINPSTT	2.71834e+06	4.55308e+06	2.45209e+07	2.0428e+07	G3HYW4	Lysosome-associated membrane glycoprotein 2	242	260	7	95.6659	1	1	2	2	2 Aniline (DEnotNterm),Guanidyl,U (D)
NATCLLATMGLQL	0	2.23088e+06	3.25975e+06	0	G3HYW4	Lysosome-associated membrane glycoprotein 2	229	242	7	83.3966		1	1		U (D)
NTTTDCQPSDSQHR	0	184485	0	0	G3HGQ1	Cation-independent mannose-6-phosphate receptor	32	46	6	35.0369		1			Aniline (CtermKR),2 Aniline (DEnotNterm),U (D)
NSTHDDCQVTNPSTGHLFDLSSLSGK	2.46341e+06	6.14058e+06	0	1.31895e+07	G3HGQ1	Cation-independent mannose-6-phosphate receptor	1373	1399	6	77.1898	2	3		5	3 Aniline (DEnotNterm),Guanidylaniline (CtermK),U (D)
NITLVCKPGDLESAPVLR	0	9.43673e+06	2.8674e+06	2.77341e+06	G3HGQ1	Cation-independent mannose-6-phosphate receptor	501	519	6	153.861		1	1	1	Aniline (CtermKR),2 Aniline (DEnotNterm),Guanidyl,U (D)
NYTSLIAFHCK	2.70869e+06	2.46346e+06	3.54465e+06	7.35277e+06	G3HGQ1	Cation-independent mannose-6-phosphate receptor	1620	1631	6	121.83	3	3	3	2	Guanidylaniline (CtermK),U (D)
NATVPLCNLK	7.67706e+07	7.62635e+07	7.01704e+07	1.11048e+08	G3HGQ1	Cation-independent mannose-6-phosphate receptor	307	317	6	111.652	1	9	5	9	Guanidylaniline (CtermK),U (D)
NLTSLSTSTFK	6.99651e+07	5.72643e+07	6.38141e+07	8.80511e+07	G3HGQ1	Cation-independent mannose-6-phosphate receptor	1679	1690	6	152.538	12	13	1	11	Guanidylaniline (CtermK),U (D)
NLSLDFLDYK	0	1.43205e+06	0	3.19671e+06	G3I8P7	N-acetylglucosamine-6-sulfatase (EC 3.1.6.14) (Glucosamine-6-sulfatase)	132	142	6	36.3338		1		2	2 Aniline (DEnotNterm),Guanidylaniline (CtermK),U (D)
NYSVDYLTDVLA	0	203064	0	1.01398e+06	G3I8P7	N-acetylglucosamine-6-sulfatase (EC 3.1.6.14) (Glucosamine-6-sulfatase)	120	132	6	78.6552		1		1	2 Aniline (DEnotNterm),U (D)
NNTYACVR	0	224376	0	0	G3I8P7	N-acetylglucosamine-6-sulfatase (EC 3.1.6.14) (Glucosamine-6-sulfatase)	371	379	6	72.5473		1			Aniline (CtermKR),U (D)
NITADPDQITNIAK	3.84269e+07	2.06768e+07	3.00473e+07	8.2269e+07	G3I8P7	N-acetylglucosamine-6-sulfatase (EC 3.1.6.14) (Glucosamine-6-sulfatase)	402	416	6	117.916	5	4	4	4	2 Aniline (DEnotNterm),Guanidylaniline (CtermK),U (D)
NKTQMDGVSLLPILK	8.00104e+07	1.02921e+08	6.29335e+07	9.72334e+07	G3I8P7	N-acetylglucosamine-6-sulfatase (EC 3.1.6.14) (Glucosamine-6-sulfatase)	309	324	6	139.661	8	1	9	11	Guanidyl,Guanidylaniline (CtermK),U (D)
NSSIQFLDDAFR	3.58943e+06	0	0	0	G3I8P7	N-acetylglucosamine-6-sulfatase (EC 3.1.6.14) (Glucosamine-6-sulfatase)	201	213	6	103.88	1				Aniline (CtermKR),2 Aniline (DEnotNterm),U (D)
NASLGLHFRR	0	0	0	1.41209e+06	G3H8V4	Phospholipid transfer protein	94	104	5	67.5628				1	Aniline (CtermKR),U (D)
NASLGLHFR	1.36043e+08	2.58699e+08	1.88657e+08	2.70479e+08	G3H8V4	Phospholipid transfer protein	94	103	5	123.916	1	21	15	21	Aniline (CtermKR),U (D)
NQSALESLALIPLQTPLK	5.3414e+07	1.04035e+08	5.22623e+07	4.42518e+07	G3H8V4	Phospholipid transfer protein	398	416	5	211.291	3	1	3	4	Aniline (DEnotNterm),Guanidylaniline (CtermK),U (D)
NWSFLNR	3.71715e+08	4.18238e+08	1.829e+08	2.01016e+08	G3H8V4	Phospholipid transfer protein	245	252	5	80.2938	12	14	8	1	Aniline (CtermKR),U (D)
NASAEGVSIR	9.38871e+06	6.94881e+06	6.22308e+06	7.36922e+06	G3H8V4	Phospholipid transfer protein	117	127	5	95.5732	3	2	2	3	Aniline (CtermKR),Aniline (DEnotNterm),U (D)
NVTVHENSAAK	0	4.55725e+06	0	4.19643e+06	G3HVZ2	Protocadherin Fat 1	41	52	5	91.5493		3		2	Aniline (DEnotNterm),Guanidylaniline (CtermK),U (D)
NHTIAIR	2.72031e+06	3.49109e+06	4.76107e+06	3.66452e+06	G3HVZ2	Protocadherin Fat 1	3641	3648	5	114.186	1	3	2	3	Aniline (CtermKR),U (D)
NLTLQAK	1.43522e+07	1.62865e+07	1.78622e+07	9.05688e+06	G3HVZ2	Protocadherin Fat 1	387	394	5	118.687	3	2	2	2	Guanidylaniline (CtermK),U (D)
NVSVTDGK	8.35387e+06	7.85063e+06	1.14163e+07	6.43141e+06	G3HVZ2	Protocadherin Fat 1	2563	2571	5	108.697	2	3	2	2	Guanidylaniline (CtermK),U (D)
NITVYDLGIPQR	9.59531e+07	4.11346e+07	7.02573e+07	5.85475e+07	G3HVZ2	Protocadherin Fat 1	792	804	5	134.195	1	1	1	1	Aniline (CtermKR),Aniline (DEnotNterm),U (D)
NYTDCTSEGRR	601963	404810	0	1.10655e+06	G3I1V3	Fibronectin	434	445	5	60.4336	1	1		2	Aniline (CtermKR),2 Aniline (DEnotNterm),U (D)
NVSVYTVKDDK	8.7308e+06	1.79822e+07	8.5044e+06	1.91758e+07	G3I1V3	Fibronectin	1253	1264	5	115.175	3	5	2	6	2 Aniline (DEnotNterm),Guanidyl,Guanidylaniline (CtermK),U (D)
NVSVYTVK	3.37904e+08	4.77668e+08	3.86163e+08	4.09415e+08	G3I1V3	Fibronectin	1253	1261	5	98.3921	13	15	13	12	Guanidylaniline (CtermK),U (D)
NYTDCTSEGR	2.09348e+06	2.97507e+06	1.78401e+06	1.51966e+06	G3I1V3	Fibronectin	434	444	5	82.2607	4	5	4	3	Aniline (CtermKR),2 Aniline (DEnotNterm),U (D)
NCTCFGQGR	165064	0	0	0	G3I1V3	Fibronectin	552	561	5	59.7997	1				Aniline (CtermKR),U (D)
NSTAGELAALQAEAK	0	2.94392e+06	0	0	G3I278	Laminin subunit beta-1	1305	1320	5	30.9736		1			2 Aniline (DEnotNterm),Guanidylaniline (CtermK),U (D)
NNSCSEDSGQCSCLPHMIGR	549065	472869	214870	1.31469e+06	G3I278	Laminin subunit beta-1	561	581	5	25.5865	3	2	1	2	Aniline (CtermKR),2 Aniline (DEnotNterm),U (D)
NVSGGVCDDCQHNTMGR	1.75585e+07	1.86155e+07	3.74576e+06	2.79632e+07	G3I278	Laminin subunit beta-1	404	421	5	86.3775	2	24	8	24	Aniline (CtermKR),2 Aniline (DEnotNterm),U (D)
NLTEDIR	7.98158e+07	4.42259e+07	1.02966e+07	4.91686e+07	G3I278	Laminin subunit beta-1	1442	1449	5	41.9793	5	8	4	4	Aniline (CtermKR),2 Aniline (DEnotNterm),U (D)
NLTEDIRER	8.88064e+06	4.14358e+06	4.71668e+06	9.50894e+06	G3I278	Laminin subunit beta-1	1568	1577	5	111.455	3	2	1	3	Aniline (CtermKR),3 Aniline (DEnotNterm),U (D)
NHTGVYVLTSNASHYDTYCF	2.28166e+06	3.60144e+06	1.83797e+06	3.10219e+06	G3GYZ1	CD44 antigen	77	97	4	161.842	2	2	1	1	Aniline (DEnotNterm),2 U (D)
NASHYDTYCF	7.45562e+06	4.88091e+06	1.20954e+07	2.34938e+07	G3GYZ1	CD44 antigen	87	97	4	64.4204	4	3	2	5	Aniline (DEnotNterm),U (D)
NSTLPTMEQMQK	7.34916e+07	9.37164e+07	9.2942e+07	6.59998e+07	G3GYZ1	CD44 antigen	34	46	4	101.712	38	46	32	34	Aniline (DEnotNterm),Guanidylaniline (CtermK),U (D)
NHTGVYVLTS	2.48525e+06	2.22285e+07	7.63883e+07	3.34142e+07	G3GYZ1	CD44 antigen	77	87	4	138.098	4	4	5	6	U (D)
NITQAFLIQR	2.02595e+06	2.19898e+07	1.17034e+07	2.55995e+07	G3H2P3	Beta-galactosidase (EC 3.2.1.23) (Fragment)	250	260	4	116.304	1	3	3	3	Aniline (CtermKR),U (D)
NITQAFLIQRK	7.80406e+06	1.25741e+07	5.57257e+06	1.93611e+07	G3H2P3	Beta-galactosidase (EC 3.2.1.23) (Fragment)	250	261	4	71.3491	3	2	1	3	Guanidylaniline (CtermK),U (D)
NWTIFPLDTEAAVR	5.30641e+06	0	0	5.73469e+06	G3H2P3	Beta-galactosidase (EC 3.2.1.23) (Fragment)	410	424	4	144.999	1			1	Aniline (CtermKR),2 Aniline (DEnotNterm),U (D)
NFTLPTFYVG	0	0	5.64597e+06	0	G3H2P3	Beta-galactosidase (EC 3.2.1.23) (Fragment)	447	457	4	46.1581			1		U (D)
NQSAELR	0	2.86091e+06	0	1.66168e+06	G3H6D2	Intercellular adhesion molecule 5	166	173	4	90.7767		2		1	Aniline (CtermKR),Aniline (DEnotNterm),U (D)
NVTEKDDK	0	1.49754e+06	0	0	G3H6D2	Intercellular adhesion molecule 5	140	148	4	81.5478		2			3 Aniline (DEnotNterm),Guanidyl,Guanidylaniline (CtermK),U (D)
NFTLSCR	0	474311	0	0	G3H6D2	Intercellular adhesion molecule 5	210	217	4	55.7166		1			Aniline (CtermKR),U (D)
NFTLTCR	1.29164e+06	3.42826e+06	0	1.55725e+06	G3H6D2	Intercellular adhesion molecule 5	375	382	4	100.742	1	2		1	Aniline (CtermKR),U (D)
NATYCDSLDPLTLPAAGTFSR	2.12345e+07	3.29828e+07	0	1.03458e+07	G3HC47	Glucosylceramidase (EC 3.2.1.45)	38	59	4	131.306	2	2		1	Aniline (CtermKR),2 Aniline (DEnotNterm),U (D)
NSSHDVQLFMLDDQR	3.16136e+07	3.10247e+07	1.29136e+07	0	G3HC47	Glucosylceramidase (EC 3.2.1.45)	289	304	4	138.767	1	1	1		Oxidation (M),Aniline (CtermKR),3 Aniline (DEnotNterm),U (D)
NFSLTEEDTK	5.92828e+07	6.13297e+06	0	1.28867e+07	G3HC47	Glucosylceramidase (EC 3.2.1.45)	165	175	4	145.887	2	1		1	3 Aniline (DEnotNterm),Guanidylaniline (CtermK),U (D)
NTTLFASEACVGSK	681635	0	0	0	G3HC47	Glucosylceramidase (EC 3.2.1.45)	351	365	4	83.6916	1				Aniline (DEnotNterm),Guanidylaniline (CtermK),U (D)
NLTWSVK	309929	4.61172e+06	8.22684e+06	1.29079e+07	G3HCV4	Alpha-mannosidase (EC 3.2.1.-)	367	374	4	114.186	1	1	2	2	Guanidylaniline (CtermK),U (D)
NFSSWCSQVIR	1.73422e+07	2.06715e+07	1.8602e+07	1.77006e+07	G3HCV4	Alpha-mannosidase (EC 3.2.1.-)	692	703	4	182.71	7	9	6	6	Aniline (CtermKR),U (D)
NLSSPVTLNLQNLFR	4.75992e+07	4.03705e+07	7.652e+07	1.95149e+07	G3HCV4	Alpha-mannosidase (EC 3.2.1.-)	929	944	4	139.885	2	3	3	1	Aniline (CtermKR),U (D)
NISICPVSQK	0	0	318919	0	G3HCV4	Alpha-mannosidase (EC 3.2.1.-)	497	507	4	45.1367			1		Guanidylaniline (CtermK),U (D)
NSSSSMHYVLLSNDNAFLSYHPHPFSQR	0	874185	0	2.4353e+06	G3HEE8	Alpha-L-iduronidase	340	368	4	37.6373		2		3	Oxidation (M),Aniline (CtermKR),Aniline (DEnotNterm),U (D)
NGSIPVTLHLR	4.68469e+07	1.06433e+08	7.1545e+07	4.30526e+07	G3HEE8	Alpha-L-iduronidase	455	466	4	94.6921	6	9	7	8	Aniline (CtermKR),U (D)
NGTNFFTGEVGVR	8.52633e+06	8.05424e+06	0	0	G3HEE8	Alpha-L-iduronidase	247	260	4	124.377	1	1			Aniline (CtermKR),Aniline (DEnotNterm),U (D)
NHTVGVLASTHRPEVSSEAWR	1.19399e+06	0	0	1.08751e+06	G3HEE8	Alpha-L-iduronidase	419	440	4	70.4135	2			1	Aniline (CtermKR),2 Aniline (DEnotNterm),U (D)
NLTFIHLQYNQLKEDAVSASLK	0	0	0	2.36416e+06	G3HJG5	Lumican	221	243	4	123.533				1	2 Aniline (DEnotNterm),Guanidyl,Guanidylaniline (CtermK),U (D)
NISSLLELDLSYNK	0	0	0	2.11867e+06	G3HJG5	Lumican	313	327	4	104.167				1	2 Aniline (DEnotNterm),Guanidylaniline (CtermK),U (D)
NLTFIHLQYNQLK	5.28878e+07	1.68749e+08	1.57964e+08	1.78879e+08	G3HJG5	Lumican	221	234	4	99.4999	8	12	13	15	Guanidylaniline (CtermK),U (D)
NLTESVGPLPK	9.44164e+06	3.039e+06	4.83239e+06	3.09579e+06	G3HJG5	Lumican	188	199	4	172.981	1	1	2	2	Aniline (DEnotNterm),Guanidylaniline (CtermK),U (D)
NITAIPQGLPPSLTELHLDGNKITK	7.1243e+06	1.48062e+07	2.1361e+07	1.41887e+07	G3HJG6	Decorin	214	239	4	191.798	1	4	4	4	Aniline (DEnotNterm),Guanidyl,Guanidylaniline (CtermK),U (D)
NISAVGSNDFCPPGYNTK	3.02071e+07	2.87487e+07	3.52989e+07	3.12822e+07	G3HJG6	Decorin	306	324	4	141.004	1	11	8	12	Aniline (DEnotNterm),Guanidylaniline (CtermK),U (D)
NGTLANTPHLR	6.65307e+08	5.74973e+08	1.10261e+09	3.08121e+08	G3HJG6	Decorin	265	276	4	112.129	28	34	25	15	Aniline (CtermKR),U (D)
NITAIPQGLPPSLTELHLDGNK	6.73359e+08	2.27154e+08	1.21835e+08	9.42516e+07	G3HJG6	Decorin	214	236	4	167.222	12	11	4	6	2 Aniline (DEnotNterm),Guanidylaniline (CtermK),U (D)
NATISVAGINHNITTGR	0	562956	0	0	G3HR95	Carboxypeptidase D	66	83	4	94.5445		1			Aniline (CtermKR),2 U (D)
NLTAVSTGYMPLTIHNIR	1.72807e+08	2.63585e+08	2.27342e+08	2.8229e+08	G3HR95	Carboxypeptidase D	96	114	4	99.344	37	45	36	42	Aniline (CtermKR),U (D)
NATLSVAEINHPVTTYK	3.56877e+06	4.15508e+06	2.46236e+06	1.50415e+06	G3HR95	Carboxypeptidase D	479	496	4	171.909	2	2	1	2	Aniline (DEnotNterm),Guanidylaniline (CtermK),U (D)
NATISVAGINH	4.01758e+06	0	5.10321e+06	2.42528e+06	G3HR95	Carboxypeptidase D	66	77	4	129.383	1		1	2	U (D)
NVSDVTPESF	0	0	0	5.41704e+06	G3HSG3	Tenascin	1354	1364	4	66.2702				1	2 Aniline (DEnotNterm),U (D)
NMSWTTK	0	661042	0	1.11471e+06	G3HSG3	Tenascin	1455	1462	4	77.7407		1		2	Oxidation (M),Guanidylaniline (CtermK),U (D)
NLTVPGGLR	4.85639e+06	7.2005e+06	7.77196e+06	1.73238e+07	G3HSG3	Tenascin	1210	1219	4	84.4756	1	2	3	4	Aniline (CtermKR),U (D)
NFTVLGNLR	2.72791e+06	4.2273e+06	2.23703e+06	3.07538e+06	G3HSG3	Tenascin	1119	1128	4	110.218	1	1	1	1	Aniline (CtermKR),U (D)
NYSIVGGNPFK	0	0	0	881534	G3I0S4	Protocadherin-7	783	794	4	70.9771				1	Guanidylaniline (CtermK),U (D)
NATVIDSQIVR	3.02459e+06	3.86848e+07	1.98978e+07	1.45288e+07	G3I0S4	Protocadherin-7	848	859	4	159.829	1	3	2	3	Aniline (CtermKR),Aniline (DEnotNterm),U (D)
NNSLVVK	6.60838e+06	7.03001e+06	1.07543e+07	1.57137e+07	G3I0S4	Protocadherin-7	521	528	4	102.773	2	3	2	4	Guanidylaniline (CtermK),U (D)
NDTGTIYSTMSFDR	1.30556e+06	1.34524e+06	673623	957173	G3I0S4	Protocadherin-7	692	706	4	85.9091	1	1	1	1	Oxidation (M),Aniline (CtermKR),2 Aniline (DEnotNterm),U (D)
NASVDMCDLKK	1.91368e+06	2.71573e+06	1.77828e+06	3.81415e+06	G3I3K5	G-protein coupled receptor 56	171	182	4	94.6162	2	3	1	2	Oxidation (M),2 Aniline (DEnotNterm),Guanidyl,Guanidylaniline (CtermK),U (D)
NTSLSGAASFVFSFHNAPQK	1.5026e+07	1.67985e+07	3.30354e+06	4.55294e+06	G3I3K5	G-protein coupled receptor 56	148	168	4	151.044	6	8	1	2	Guanidylaniline (CtermK),U (D)
NSSQVLGEK	5.23873e+08	5.62799e+08	7.41777e+08	4.25811e+08	G3I3K5	G-protein coupled receptor 56	303	312	4	74.8411	23	24	15	17	Aniline (DEnotNterm),Guanidylaniline (CtermK),U (D)
NASVDMCDLK	3.42832e+06	0	1.09732e+06	1.97918e+06	G3I3K5	G-protein coupled receptor 56	171	181	4	94.2966	2		1	1	2 Aniline (DEnotNterm),Guanidylaniline (CtermK),U (D)
NGTYVCHAVSSHG	1.26586e+06	873540	0	2.99497e+06	Q9ERF7	Intercellular adhesion molecule 1 (Intracellular adhesion molecule 1)	443	456	4	69.4507	1	1		1	U (D)
NASSEDHER	6.52685e+06	8.01687e+06	7.22582e+06	8.90607e+06	Q9ERF7	Intercellular adhesion molecule 1 (Intracellular adhesion molecule 1)	349	358	4	72.6431	5	6	4	6	Aniline (CtermKR),3 Aniline (DEnotNterm),U (D)
NFSAPVLTLSQQEVSEGSQVTVK	2.78101e+07	2.86407e+07	5.6444e+06	9.07367e+06	Q9ERF7	Intercellular adhesion molecule 1 (Intracellular adhesion molecule 1)	303	326	4	134.856	1	1	1	1	2 Aniline (DEnotNterm),Guanidylaniline (CtermK),U (D)
NGTYVCHAVSSHGNITR	1.3565e+06	1.44688e+06	1.10384e+06	410943	Q9ERF7	Intercellular adhesion molecule 1 (Intracellular adhesion molecule 1)	443	460	4	109.361	2	2	1	1	Aniline (CtermKR),U (D),U (N)
NFTMLIGDK	4.78912e+07	5.29271e+07	944471	1.09388e+08	G3GR64	Inter-alpha-trypsin inhibitor heavy chain H5	58	67	3	110.882	1	3	1	4	Oxidation (M),Aniline (DEnotNterm),Guanidylaniline (CtermK),U (D)
NLSGQSFAQTEGIPEAVLK	1.74188e+07	1.11224e+07	1.69064e+07	1.00441e+08	G3GR64	Inter-alpha-trypsin inhibitor heavy chain H5	615	634	3	217.915	2	2	1	2	2 Aniline (DEnotNterm),Guanidylaniline (CtermK),U (D)
NGSEIVIAGK	1.03397e+08	1.57513e+08	7.75855e+07	6.60916e+07	G3GR64	Inter-alpha-trypsin inhibitor heavy chain H5	261	271	3	112.107	4	5	4	4	Aniline (DEnotNterm),Guanidylaniline (CtermK),U (D)
NYTCMLR	0	0	0	3.49913e+06	G3GT78	Interleukin-1 receptor accessory protein	111	118	3	50.9659				2	Oxidation (M),Aniline (CtermKR),U (D)
NDTGNYTCMLR	0	1.21452e+06	0	529029	G3GT78	Interleukin-1 receptor accessory protein	107	118	3	20.4626		1		1	Oxidation (M),Aniline (CtermKR),Aniline (DEnotNterm),2 U (D)
NITCPNVDGYFPPSVKPTVTWYK	7.41827e+06	9.5522e+06	8.61755e+06	1.20628e+07	G3GT78	Interleukin-1 receptor accessory protein	157	180	3	170.192	4	5	4	4	Guanidyl,Guanidylaniline (CtermK),U (D)
NCSSLGWLK	3.01039e+08	5.11011e+08	3.91341e+08	2.63291e+08	G3H3E4	Galectin-3-binding protein	102	111	3	110.408	11	16	1	13	Guanidylaniline (CtermK),U (D)
NLSLYQGHQALFQR	1.85804e+08	1.63932e+08	2.94887e+08	2.18376e+08	G3H3E4	Galectin-3-binding protein	362	376	3	74.4602	13	16	13	14	Aniline (CtermKR),U (D)
NLTENTYKPR	359984	0	3.10769e+06	242046	G3H3E4	Galectin-3-binding protein	398	408	3	51.9267	1		2	1	Aniline (DEnotNterm),Guanidyl,U (D)
NQTTTMLSLGANLM	0	178726	0	398605	G3H6X9	Angiopoietin-4	67	81	3	16.1379		2		2	2 Oxidation (M),U (D)
NSSSLQQQQQQLMELVQR	5.3987e+07	1.45012e+08	8.32408e+07	1.19279e+08	G3H6X9	Angiopoietin-4	188	206	3	258.143	3	4	3	4	Aniline (CtermKR),Aniline (DEnotNterm),U (D)
NASSSSTGLK	2.38146e+06	3.75109e+06	1.56111e+06	2.95639e+06	G3H6X9	Angiopoietin-4	335	345	3	108.667	4	6	2	4	Guanidylaniline (CtermK),U (D)
NESPIPCFLAGDHR	0	2.03158e+06	1.17821e+06	1.33944e+06	G3HBI1	Peroxidasin-like	862	876	3	65.4716		1	1	1	Aniline (CtermKR),2 Aniline (DEnotNterm),U (D)
NGTSYHYNDLVSPQYLSLIA	3.47127e+07	4.70946e+07	8.36296e+07	7.32757e+07	G3HBI1	Peroxidasin-like	597	617	3	99.5691	1	2	2	2	Aniline (DEnotNterm),U (D)
NLSGCTAHR	4.35745e+06	1.6016e+07	4.14498e+07	1.55761e+07	G3HBI1	Peroxidasin-like	617	626	3	76.8267	9	14	1	1	Aniline (CtermKR),U (D)
NASIHYIR	818321	1.25891e+06	836327	655669	G3HDW7	Phosphatidylinositol-glycan-specific phospholipase D (Fragment)	106	114	3	114.932	1	2	1	1	Aniline (CtermKR),U (D)
NLTMFIR	1.12431e+06	2.18965e+06	1.07041e+06	0	G3HDW7	Phosphatidylinositol-glycan-specific phospholipase D (Fragment)	170	177	3	79.9392	1	2	1		Oxidation (M),Aniline (CtermKR),U (D)
NGSVYVYYGSQQGTLSPSPNITISCK	1.73337e+06	872262	0	748899	G3HDW7	Phosphatidylinositol-glycan-specific phospholipase D (Fragment)	345	371	3	112.85	1	1		1	Guanidylaniline (CtermK),2 U (D)
NLTLHLGK	4.81693e+06	7.46718e+06	1.5771e+07	1.01942e+07	G3HG25	Laminin subunit gamma-1	84	92	3	100.451	3	3	5	4	Guanidylaniline (CtermK),U (D)
NVTVVATNTCGTPPEEYCVQTGVTGVTK	5.51426e+06	7.72959e+06	2.26889e+07	7.50375e+06	G3HG25	Laminin subunit gamma-1	10	38	3	108.444	2	2	2	3	2 Aniline (DEnotNterm),Guanidylaniline (CtermK),U (D)
NETSTEAYNLLLR	1.18253e+07	3.20552e+06	0	0	G3HG25	Laminin subunit gamma-1	1155	1168	3	131.173	1	1			Aniline (CtermKR),2 Aniline (DEnotNterm),U (D)
NFTATVK	3.18441e+06	5.67387e+06	3.69825e+06	7.28046e+06	G3HH37	CD109 antigen	360	367	3	103.017	1	2	1	3	Guanidylaniline (CtermK),U (D)
NFSFSNK	2.39068e+06	2.82524e+06	2.45568e+06	3.52378e+06	G3HH37	CD109 antigen	286	293	3	100.066	1	2	1	2	Guanidylaniline (CtermK),U (D)
NETQFCVDVPAVR	0	0	4.95326e+07	0	G3HH37	CD109 antigen	1350	1363	3	131.06			1		Aniline (CtermKR),2 Aniline (DEnotNterm),U (D)
NLSVSNSEELSSILK	0	1.2895e+06	0	0	G3HHX0	Interleukin-6 receptor subunit beta	225	240	3	67.136		1			2 Aniline (DEnotNterm),Guanidylaniline (CtermK),U (D)
NASYIVWK	1.7145e+06	1.75347e+06	1.22178e+06	1.76247e+06	G3HHX0	Interleukin-6 receptor subunit beta	39	47	3	114.932	1	1	1	2	Guanidylaniline (CtermK),U (D)
NYSISYR	1.39221e+06	1.09957e+06	1.50428e+06	957964	G3HHX0	Interleukin-6 receptor subunit beta	515	522	3	84.6989	1	1	1	1	Aniline (CtermKR),U (D)
NLSVHGSPTVSVLPEGPVHVK	7.82698e+06	2.21291e+07	7.60743e+06	1.308e+07	G3HIM1	Basement membrane-specific heparan sulfate proteoglycan core protein	411	432	3	124.844	4	8	2	5	Aniline (DEnotNterm),Guanidylaniline (CtermK),U (D)
NMSAHFR	2.62426e+08	2.33526e+08	2.62545e+08	3.22845e+08	G3HIM1	Basement membrane-specific heparan sulfate proteoglycan core protein	4083	4090	3	118.687	33	34	24	56	Oxidation (M),Aniline (CtermKR),U (D)
NSSPSAPAGATPIR	1.50484e+06	1.39813e+06	1.01598e+06	1.03574e+06	G3HIM1	Basement membrane-specific heparan sulfate proteoglycan core protein	26	40	3	105.029	2	3	1	2	Aniline (CtermKR),U (D)
NQSAGNPNYRRNITLAYTLEADR	0	0	0	103283	G3HJQ8	Integrin alpha-3	500	523	3	0				1	Aniline (DEnotNterm),U (N)
NHTEVHFQK	2.92972e+06	0	0	4.37941e+06	G3HJQ8	Integrin alpha-3	605	614	3	101.721	2			2	Aniline (DEnotNterm),Guanidylaniline (CtermK),U (D)
NYSLPLR	1.74447e+06	1.56304e+06	0	0	G3HJQ8	Integrin alpha-3	573	580	3	79.9392	1	1			Aniline (CtermKR),U (D)
NVTGENGTCLLASMALQM	0	3.28423e+06	0	2.38213e+06	G3HK56	Lysosome-associated membrane glycoprotein 1	215	233	3	103.387		1		1	Oxidation (M),Aniline (DEnotNterm),2 U (D)
NLSDTQHFLNASNK	0	1.01603e+06	0	1.04125e+06	G3HK56	Lysosome-associated membrane glycoprotein 1	116	130	3	93.8227		1		1	Aniline (DEnotNterm),Guanidylaniline (CtermK),2 U (D)
NFSASFFTIYETGHGSK	1.41689e+06	1.7924e+06	0	2.99282e+06	G3HK56	Lysosome-associated membrane glycoprotein 1	40	57	3	93.9091	1	1		1	Aniline (DEnotNterm),Guanidylaniline (CtermK),U (D)
NATTLAYLKR	0	1.31155e+06	4.33344e+06	4.9243e+06	G3HKV9	Group XV phospholipase A2	187	197	3	155.068		1	2	2	Aniline (CtermKR),Guanidyl,U (D)
NHTWSHDK	2.06556e+06	1.9279e+06	0	919632	G3HKV9	Group XV phospholipase A2	62	70	3	95.7414	3	3		2	Aniline (DEnotNterm),Guanidylaniline (CtermK),U (D)
NATTLAYLK	6.73334e+07	7.53635e+07	8.82553e+07	9.9023e+07	G3HKV9	Group XV phospholipase A2	187	196	3	99.4417	6	5	8	6	Guanidylaniline (CtermK),U (D)
NNSEEPSR	581763	564798	0	0	G3HNJ3	Clusterin	349	357	3	35.2686	1	1			Aniline (CtermKR),2 Aniline (DEnotNterm),U (D)
NLTQGEDQYYLR	3.93529e+09	3.40177e+09	3.68695e+08	3.86209e+08	G3HNJ3	Clusterin	329	341	3	58.6765	31	3	26	34	Aniline (CtermKR),2 Aniline (DEnotNterm),U (D)
NDSLQMAER	1.2072e+07	2.09778e+07	1.18113e+08	7.67534e+07	G3HNJ3	Clusterin	283	292	3	145.172	1	1	4	2	Aniline (CtermKR),2 Aniline (DEnotNterm),U (D)
NYSVPNYLKLE	2.97754e+07	4.31713e+07	0	8.17697e+07	G3HQL4	Carbohydrate sulfotransferase 11	342	353	3	90.6531	1	1		1	Guanidyl,U (D),2aniline(DECterm)
NYSVPNYLK	3.5847e+07	4.40532e+07	4.46339e+07	6.14609e+07	G3HQL4	Carbohydrate sulfotransferase 11	342	351	3	69.8246	8	7	7	11	Guanidylaniline (CtermK),U (D)
NISAEHQTQLYEVYK	9.27686e+06	495791	0	1.08268e+07	G3HQL4	Carbohydrate sulfotransferase 11	321	336	3	163.232	1	1		2	2 Aniline (DEnotNterm),Guanidylaniline (CtermK),U (D)
NNSLGPELSER	0	2.36839e+06	0	0	G3HS35	Beta-type platelet-derived growth factor receptor	203	214	3	82.3618		1			Aniline (CtermKR),2 Aniline (DEnotNterm),U (D)
NHTLGDSSAGEMVLSTR	0	0	710606	614813	G3HS35	Beta-type platelet-derived growth factor receptor	399	416	3	66.8264			1	1	Oxidation (M),Aniline (CtermKR),2 Aniline (DEnotNterm),U (D)
NVSVNAVQTVVR	1.6428e+06	0	0	340338	G3HS35	Beta-type platelet-derived growth factor receptor	208	220	3	89.1886	2			1	Aniline (CtermKR),U (D)
NATYSICVTPLGAGR	0	238480	0	0	G3HS71	Vasorin	529	544	3	94.7278		1			Aniline (CtermKR),U (D)
NLSLQALPSDLSNLFPR	1.93417e+06	6.06609e+06	0	8.10876e+06	G3HS71	Vasorin	274	291	3	208.512	1	1		1	Aniline (CtermKR),Aniline (DEnotNterm),U (D)
NLSNLDLTANK	1.69231e+07	2.59799e+07	8.69718e+06	2.88956e+07	G3HS71	Vasorin	102	113	3	152.696	1	1	1	1	Aniline (DEnotNterm),Guanidylaniline (CtermK),U (D)
NFTYSPESK	1.44865e+06	3.29877e+07	0	2.13688e+07	G3HTE5	Lysosomal alpha-glucosidase	922	931	3	128.121	1	3		3	Aniline (DEnotNterm),Guanidylaniline (CtermK),U (D)
NDTIVNELVHVAK	5.29955e+07	7.99842e+07	4.73086e+06	2.28883e+07	G3HTE5	Lysosomal alpha-glucosidase	879	892	3	174.731	3	2	1	1	2 Aniline (DEnotNterm),Guanidylaniline (CtermK),U (D)
NLSSTEMGYTATLTR	927516	934192	481654	575187	G3HTE5	Lysosomal alpha-glucosidase	134	149	3	78.2854	1	1	1	1	Oxidation (M),Aniline (CtermKR),Aniline (DEnotNterm),U (D)
NQSLFAVGLHTGQISTARPVQDTDSPR	2.03946e+06	6.67815e+06	2.80553e+06	8.41672e+06	G3HYE4	Protocadherin gamma-C3	615	642	3	162.823	4	6	2	7	Aniline (CtermKR),2 Aniline (DEnotNterm),U (D)
NLSITAR	1.97515e+06	4.73356e+06	0	0	G3HYE4	Protocadherin gamma-C3	424	431	3	109.107	1	1			Aniline (CtermKR),U (D)
NLSVWDPDAPHNAR	3.25961e+06	7.64685e+06	2.13345e+06	4.33832e+06	G3HYE4	Protocadherin gamma-C3	478	492	3	107.088	3	3	1	2	Aniline (CtermKR),2 Aniline (DEnotNterm),U (D)
NQSWHFNLDEIK	3.53597e+07	2.94517e+07	3.81354e+06	3.07885e+07	G3I4D4	Ribonuclease T2	80	92	3	141.37	2	2	1	1	2 Aniline (DEnotNterm),Guanidylaniline (CtermK),U (D)
NCTEPGEQLSSK	0	4.3402e+06	1.24764e+07	0	G3I4D4	Ribonuclease T2	238	250	3	101.888		1	1		2 Aniline (DEnotNterm),Guanidylaniline (CtermK),U (D)
NQSWHFNLDEIKDLLR	3.62588e+07	0	1.11697e+08	0	G3I4D4	Ribonuclease T2	80	96	3	143.377	2		2		Aniline (CtermKR),3 Aniline (DEnotNterm),Guanidyl,U (D)
NVTLALK	6.17483e+06	7.44527e+06	3.06718e+06	5.66543e+06	G3IEL1	Arylsulfatase J	191	198	3	111.813	3	3	2	3	Guanidylaniline (CtermK),U (D)
NVTLALKR	1.5715e+06	1.71897e+06	1.43891e+06	1.81962e+06	G3IEL1	Arylsulfatase J	191	199	3	141.466	1	1	1	2	Aniline (CtermKR),Guanidyl,U (D)
NITADPYER	5.3403e+07	5.68635e+07	4.72078e+07	1.97464e+07	G3IEL1	Arylsulfatase J	382	391	3	120.119	1	1	1	1	Aniline (CtermKR),2 Aniline (DEnotNterm),U (D)
NESGLILLGSGGAPTPPRR	635277	2.78748e+06	3.12118e+06	3.09803e+06	G3IEP6	Laminin subunit alpha-2	492	511	3	117.666	1	2	2	2	Aniline (CtermKR),Aniline (DEnotNterm),U (D)
NESGLILLGSGGAPTPPR	1.31835e+08	6.36011e+07	7.44012e+07	8.33613e+07	G3IEP6	Laminin subunit alpha-2	492	510	3	136.342	3	3	4	4	Aniline (CtermKR),Aniline (DEnotNterm),U (D)
NQTISPK	1.66832e+06	5.06426e+06	1.31748e+07	2.69997e+06	G3IEP6	Laminin subunit alpha-2	800	807	3	115.459	1	2	2	1	Guanidylaniline (CtermK),U (D)
NLTCFPPDIPCSGSCDQGYVPIPLLA	1.18842e+07	1.02308e+07	6.03501e+06	1.06703e+07	G3IH84	Arylsulfatase A	158	184	3	59.1628	1	2	1	2	2 Aniline (DEnotNterm),U (D)
NVTLDGVDISPLLLGTGK	4.58627e+07	4.28808e+07	7.6589e+07	7.87128e+07	G3IH84	Arylsulfatase A	350	368	3	131.608	2	3	2	2	Aniline (DEnotNterm),Guanidylaniline (CtermK),U (D)
NLSVEAQPPWLPGLEAR	1.40918e+08	9.86788e+07	1.41848e+08	1.13083e+08	G3IH84	Arylsulfatase A	184	201	3	211.57	4	4	3	4	Aniline (CtermKR),2 Aniline (DEnotNterm),U (D)
NQSSQWLYEAMAK	3.3424e+06	3.34794e+06	3.42664e+06	8.08557e+06	G3IMH4	Sphingomyelin phosphodiesterase (EC 3.1.4.12)	299	312	3	50.0878	3	2	2	3	Oxidation (M),Aniline (DEnotNterm),Guanidylaniline (CtermK),U (D)
NLTQANAPEATPHWK	5.13252e+06	6.48282e+07	1.0202e+08	8.95324e+07	G3IMH4	Sphingomyelin phosphodiesterase (EC 3.1.4.12)	484	499	3	115.816	4	9	9	1	Aniline (DEnotNterm),Guanidylaniline (CtermK),U (D)
NISLPSVPKPPPKPPSPPAPGAPVSR	4.57998e+06	8.11399e+06	2.48669e+07	1.6825e+07	G3IMH4	Sphingomyelin phosphodiesterase (EC 3.1.4.12)	139	165	3	64.954	7	6	16	16	Aniline (CtermKR),Guanidyl,U (D)
NLSVNNVLK	0	483365	690070	528853	G3GSM5	Transferrin receptor protein 1	371	380	2	81.5944		1	2	1	Guanidylaniline (CtermK),U (D)
NHTQFPPSQSSGLPSIPVQTISR	4.6381e+06	2.76412e+06	5.50157e+06	7.44467e+06	G3GSM5	Transferrin receptor protein 1	314	337	2	80.7522	6	5	5	7	Aniline (CtermKR),U (D)
NFSQDIK	0	0	0	1.21426e+06	G3GSZ0	Plastin-1	290	297	2	40.1031				1	Aniline (DEnotNterm),Guanidylaniline (CtermK),U (D)
NHTSSDEPLDK	0	44420.7	0	153171	G3GSZ0	Plastin-1	253	264	2	9.18848		1		1	3 Aniline (DEnotNterm),Guanidyl,Guanidylaniline (CtermK),U (D)
NSTVSLCEGSVVATDTR	1.0852e+06	1.1731e+06	1.15354e+06	1.22595e+06	G3GT45	Interferon-alpha/beta receptor beta chain	116	133	2	109.381	1	1	1	1	Aniline (CtermKR),2 Aniline (DEnotNterm),U (D)
NFTYVLR	6.03738e+07	6.57206e+07	4.96074e+07	2.50186e+07	G3GT45	Interferon-alpha/beta receptor beta chain	197	204	2	80.2938	4	5	2	4	Aniline (CtermKR),U (D)
NLTAAQLSQLQGLLQAR	1.26078e+08	1.80809e+08	3.77606e+08	3.57918e+08	G3GXS2	EMILIN-1	562	579	2	240.197	2	3	3	3	Aniline (CtermKR),U (D)
NSSLLLLEDR	7.64756e+06	4.11087e+06	0	0	G3GXS2	EMILIN-1	795	805	2	120.653	1	1			Aniline (CtermKR),2 Aniline (DEnotNterm),U (D)
NQTLLQHESVR	4.67583e+06	4.9873e+06	8.34122e+06	5.69994e+06	G3GYS8	UPF0632 protein A	14	25	2	101.349	2	2	2	3	Aniline (CtermKR),Aniline (DEnotNterm),U (D)
NNTVIDVLR	6.2767e+07	2.13083e+07	3.79622e+07	5.16759e+07	G3GYS8	UPF0632 protein A	121	130	2	109.439	1	1	1	1	Aniline (CtermKR),Aniline (DEnotNterm),U (D)
NSSDIHHINEIKR	1.08239e+06	1.60116e+06	2.13884e+06	3.88303e+06	G3GZF3	Alpha-1,6-mannosylglycoprotein 6-beta-N-acetylglucosaminyltransferase A	432	445	2	102.661	2	1	2	3	Aniline (CtermKR),2 Aniline (DEnotNterm),Guanidyl,U (D)
NSSDIHHINEIK	3.09727e+06	2.09886e+06	1.94675e+06	4.60876e+06	G3GZF3	Alpha-1,6-mannosylglycoprotein 6-beta-N-acetylglucosaminyltransferase A	432	444	2	86.7722	3	1	1	2	2 Aniline (DEnotNterm),Guanidylaniline (CtermK),U (D)
NATSLSLM	0	78195.3	0	0	G3H045	Transient receptor potential cation channel subfamily M member 7 (Fragment)	39	47	2	95.9572		1			Oxidation (M),U (D)
NLTGTPLCHPSDIPPDGIK	3.99605e+06	4.97104e+06	5.31357e+06	4.54409e+06	G3H045	Transient receptor potential cation channel subfamily M member 7 (Fragment)	29	48	2	63.4596	3	4	6	6	Aniline (DEnotNterm),Guanidylaniline (CtermK),U (D)
NTTFFGVFQAR	0	0	0	4.52292e+06	G3H1Q9	Semaphorin-4C	310	321	2	72.0956				1	Aniline (CtermKR),U (D)
NTSHLYVCGTYAFQPK	2.28361e+06	2.47527e+06	1.38719e+06	2.10349e+06	G3H1Q9	Semaphorin-4C	121	137	2	138.214	2	2	2	1	Guanidylaniline (CtermK),U (D)
NQTCEFYGR	0	671565	0	804182	G3H2M9	Plexin-A2	456	465	2	64.2973		1		1	Aniline (CtermKR),Aniline (DEnotNterm),U (D)
NLTEVEGQVSGSQVICISPGPK	920344	0	0	0	G3H2M9	Plexin-A2	63	85	2	90.2205	1				2 Aniline (DEnotNterm),Guanidylaniline (CtermK),U (D)
NYSNQTSAPTSCGAAMQHK	5.76317e+06	1.14895e+07	1.56618e+06	1.89557e+07	G3H355	Envelope glycoprotein	342	361	2	127.753	5	7	1	7	Guanidylaniline (CtermK),2 U (D)
NQTSAPTSCGAAMQHK	2.70134e+07	4.71102e+07	1.12445e+08	1.03998e+08	G3H355	Envelope glycoprotein	345	361	2	151.542	6	11	6	15	Guanidylaniline (CtermK),U (D)
NLSTMECYTEEKANK	73718.9	110280	0	0	G3H3J9	Kinesin-like protein KIF21B (Fragment)	678	693	2	18.4125	1	1			Oxidation (M),3 Aniline (DEnotNterm),U (D)
NLSTMECYTEEK	2.00905e+06	0	1.17024e+06	0	G3H3J9	Kinesin-like protein KIF21B (Fragment)	678	690	2	24.853	2		1		Oxidation (M),Aniline (DEnotNterm),Guanidyl,Guanidylaniline (CtermK),U (D)
NFTWPIK	1.2668e+06	1.66602e+06	1.31993e+06	2.21115e+06	G3H432	Attractin	899	906	2	89.6734	1	1	1	1	Guanidylaniline (CtermK),U (D)
NESWVLLTPK	9.75838e+06	5.32421e+06	0	0	G3H432	Attractin	57	67	2	62.6328	1	1			Aniline (DEnotNterm),Guanidylaniline (CtermK),U (D)
NTSQVEALGIQMLPGYR	358243	0	523236	708453	G3H4D2	Glycosyltransferase 25 family member 1	785	802	2	90.7254	1		1	1	Oxidation (M),Aniline (CtermKR),Aniline (DEnotNterm),U (D)
NTSAILR	1.66377e+06	1.48915e+06	1.37903e+06	781157	G3H4D2	Glycosyltransferase 25 family member 1	435	442	2	83.8435	2	2	1	1	Aniline (CtermKR),U (D)
NVTYETEESVAVLLEDWR	0	0	0	340539	G3H4Y9	Nesprin-2	508	526	2	14.6948				1	4 Aniline (DEnotNterm),U (D)
NVTYETEESVAVLLEDWRK	58684.3	0	0	0	G3H4Y9	Nesprin-2	508	527	2	4.35243	1				2 Aniline (DEnotNterm),Guanidylaniline (CtermK),U (D)
NISLLPK	247221	505434	0	265847	G3H678	N-acetylglucosamine-1-phosphotransferase subunits alpha/beta (Fragment)	599	606	2	62.7143	1	2		1	Guanidylaniline (CtermK),U (D)
NGTDLELLK	0	0	1.34967e+06	0	G3H678	N-acetylglucosamine-1-phosphotransferase subunits alpha/beta (Fragment)	44	53	2	35.224			1		Aniline (DEnotNterm),Guanidylaniline (CtermK),U (D)
NWTAPVQWFK	0	0	0	6.31589e+07	G3H6I5	Interleukin-1 receptor-like 1	128	138	2	147.508				1	Guanidylaniline (CtermK),U (D)
NESIPTQK	0	584635	0	0	G3H6I5	Interleukin-1 receptor-like 1	42	50	2	71.692		1			Aniline (DEnotNterm),Guanidylaniline (CtermK),U (D)
NLSESFHGFYK	2.12823e+06	1.41208e+06	776821	1.19003e+06	G3H748	Endoplasmic reticulum aminopeptidase 1	155	166	2	82.9999	2	1	1	2	Aniline (DEnotNterm),Guanidylaniline (CtermK),U (D)
NSSHPVSTPVENPAQIR	1.8821e+06	1.90417e+06	2.17233e+06	1.11954e+06	G3H748	Endoplasmic reticulum aminopeptidase 1	415	432	2	92.2652	2	3	2	1	Aniline (CtermKR),Aniline (DEnotNterm),U (D)
NDSVSFFR	0	2.51834e+06	0	0	G3H8T0	Extracellular sulfatase Sulf-2	291	299	2	101.601		1			Aniline (CtermKR),Aniline (DEnotNterm),U (D)
NGSYVPPGWK	0	592785	0	0	G3H8T0	Extracellular sulfatase Sulf-2	242	252	2	56.4315		1			Guanidylaniline (CtermK),U (D)
NITAQICIDK	1.00477e+07	4.97113e+07	612511	4.04474e+07	G3H8Y5	Collagen alpha-1(VI) chain	598	608	2	185.081	5	7	1	5	Aniline (DEnotNterm),Guanidylaniline (CtermK),U (D)
NITAQICIDKK	4.49569e+07	9.35421e+07	3.87447e+07	9.29166e+07	G3H8Y5	Collagen alpha-1(VI) chain	598	609	2	130.94	6	9	4	9	Aniline (DEnotNterm),Guanidyl,Guanidylaniline (CtermK),U (D)
NASKVPGFSDDPTELQCR	1.25681e+06	2.0415e+06	693847	2.24791e+06	G3H902	Prostaglandin F2 receptor negative regulator	399	417	2	84.035	1	1	1	1	Aniline (CtermKR),3 Aniline (DEnotNterm),Guanidyl,U (D)
NWTDASR	5.83292e+06	4.0791e+06	4.25803e+06	4.31732e+06	G3H902	Prostaglandin F2 receptor negative regulator	186	193	2	77.7407	2	1	1	1	Aniline (CtermKR),Aniline (DEnotNterm),U (D)
NSTYFPDHSLHSISVR	7.43527e+06	1.1155e+07	8.12679e+06	3.66053e+07	G3H9I9	Hepatocyte growth factor receptor	203	219	2	68.2567	4	6	6	11	Aniline (CtermKR),Aniline (DEnotNterm),U (D)
NYTVACQHR	829557	1.57998e+06	3.48087e+06	3.56016e+06	G3H9I9	Hepatocyte growth factor receptor	706	715	2	111.038	3	3	2	4	Aniline (CtermKR),U (D)
NQSTDDHGITSYEWSLSPSSK	0	2.93713e+06	0	1.94789e+06	G3H9U6	Uncharacterized protein KIAA0319-like	423	444	2	72.0903		1		1	3 Aniline (DEnotNterm),Guanidylaniline (CtermK),U (D)
NVTVKPEPR	967471	991213	0	0	G3H9U6	Uncharacterized protein KIAA0319-like	293	302	2	47.1869	1	1			Aniline (CtermKR),Aniline (DEnotNterm),Guanidyl,U (D)
NVTTDTLEHWMEPVK	0	0	0	228360	G3HA04	Pappalysin-2	1691	1706	2	13.1185				1	Oxidation (M),3 Aniline (DEnotNterm),Guanidylaniline (CtermK),U (D)
NFSCLEGTDFQKR	645368	0	0	31588.2	G3HA04	Pappalysin-2	1473	1486	2	4.99838	1			1	2 Aniline (DEnotNterm),Guanidyl,U (D)
NISLHHITGEDR	961324	447367	2.53828e+06	919446	G3HAV2	Putative G-protein coupled receptor 126	420	432	2	55.4522	1	1	1	2	Aniline (CtermKR),2 Aniline (DEnotNterm),U (D)
NASLEDGLR	4.16631e+06	0	0	0	G3HAV2	Putative G-protein coupled receptor 126	474	483	2	37.4756	2				2 Aniline (DEnotNterm),U (D)
NCSGTHQILNVNQIGFPGPSGPTF	1.38843e+06	3.59191e+06	906512	2.29297e+06	G3HCX3	Deoxyribonuclease-2-alpha (Deoxyribonuclease-2-alpha-like protein) (EC 3.1.22.1)	214	238	2	120.415	2	2	1	2	U (D)
NATEDHSK	3.05583e+06	3.45999e+06	488459	647301	G3HCX3	Deoxyribonuclease-2-alpha (Deoxyribonuclease-2-alpha-like protein) (EC 3.1.22.1)	238	246	2	98.3921	3	3	1	2	2 Aniline (DEnotNterm),Guanidylaniline (CtermK),U (D)
NFTALPLNTIVPPQR	2.00213e+06	3.50411e+06	2.60024e+06	4.28686e+06	G3HD93	Cancer-associated gene 1 protein-like	123	138	2	134.206	1	1	1	1	Aniline (CtermKR),U (D)
NQTVTVIER	766703	1.02883e+06	586774	726620	G3HD93	Cancer-associated gene 1 protein-like	178	187	2	73.0667	1	1	1	1	Aniline (CtermKR),Aniline (DEnotNterm),U (D)
NASHPVQALMESFTVLSGCASR	0	1.94659e+06	0	0	G3HEB6	TGF-beta receptor type III	35	57	2	38.2671		2			Oxidation (M),Aniline (CtermKR),Aniline (DEnotNterm),U (D)
NFSSTAETR	7.7005e+06	4.40701e+06	4.28953e+06	583898	G3HEB6	TGF-beta receptor type III	62	71	2	102.067	2	3	1	1	Aniline (CtermKR),Aniline (DEnotNterm),U (D)
NFTLTTENNLR	2.97609e+06	3.1601e+06	6.38121e+06	8.43266e+06	G3HGU9	Oncostatin-M specific receptor subunit beta	304	315	2	120.653	1	1	1	2	Aniline (CtermKR),Aniline (DEnotNterm),U (D)
NVSCMLQK	4.60144e+07	5.70189e+07	5.22104e+07	6.26405e+07	G3HGU9	Oncostatin-M specific receptor subunit beta	175	183	2	100.188	19	31	22	25	Guanidylaniline (CtermK),U (D)
NVTIGSSR	0	0	0	663901	G3HH82	UPF0606 protein KIAA1549 (Fragment)	1028	1036	2	94.1145				1	Aniline (CtermKR),U (D)
NLSQLLK	1.67719e+06	1.11595e+06	0	2.03694e+06	G3HH82	UPF0606 protein KIAA1549 (Fragment)	1094	1101	2	123.989	1	1		1	Guanidylaniline (CtermK),U (D)
NQTDNTVTVMLKPAQSR	0	372285	211944	728861	G3HIV1	Receptor-type tyrosine-protein phosphatase mu	530	547	2	59.8622		1	1	2	Oxidation (M),Aniline (CtermKR),Aniline (DEnotNterm),Guanidyl,U (D)
NASGKPEGQR	6.33008e+06	4.77987e+06	1.18664e+07	7.25168e+06	G3HIV1	Receptor-type tyrosine-protein phosphatase mu	4	14	2	85.3546	4	3	3	5	Aniline (CtermKR),Aniline (DEnotNterm),Guanidyl,U (D)
NLTSEYDLDLFR	0	0	194684	0	G3HJQ2	Histone acetyltransferase (EC 2.3.1.48)	305	317	2	7.91094			1		2 Aniline (DEnotNterm),U (D)
NLSADECK	0	0	474693	0	G3HJQ2	Histone acetyltransferase (EC 2.3.1.48)	219	227	2	26.6021			1		2 Aniline (DEnotNterm),Guanidyl,Guanidylaniline (CtermK),U (D)
NHTYNTYVGQGYIIPGMDQGLQGACIGER	0	236860	186976	1.91106e+06	G3HLV1	FK506-binding protein 10	309	338	2	153.057		1	1	2	Oxidation (M),Aniline (CtermKR),2 Aniline (DEnotNterm),U (D)
NGSLMDGTLFDSSYSR	1.63843e+06	1.64978e+06	0	1.1462e+06	G3HLV1	FK506-binding protein 10	293	309	2	65.716	1	1		1	Oxidation (M),2 Aniline (DEnotNterm),U (D)
NLSQDDVCNIEK	4.68506e+07	5.07306e+07	2.93463e+07	4.51438e+07	G3HMI5	Di-N-acetylchitobiase	171	183	2	165.697	2	3	1	1	3 Aniline (DEnotNterm),Guanidylaniline (CtermK),U (D)
NQTLTGYSDYIK	2.71753e+07	1.60406e+07	6.14297e+06	2.53134e+07	G3HMI5	Di-N-acetylchitobiase	137	149	2	151.257	7	5	5	5	Aniline (DEnotNterm),Guanidylaniline (CtermK),U (D)
NASLLDGTLLDSTWNLGK	0	1.98478e+06	5.85042e+07	3.99294e+07	G3HMQ0	FK506-binding protein 9	288	306	2	190.108		1	2	2	Guanidylaniline (CtermK),U (D)
NGTLLDGTLFDSSYAR	2.40237e+07	2.67078e+07	5.7871e+07	0	G3HMQ0	FK506-binding protein 9	177	193	2	125.53	1	1	1		2 Aniline (DEnotNterm),U (D)
NSTLLECTPR	2.32144e+06	2.64923e+06	0	1.97319e+06	G3HN31	Semaphorin-3E	598	608	2	84.6583	1	2		2	Aniline (CtermKR),Aniline (DEnotNterm),U (D)
NTTSNIFR	1.10185e+08	1.32185e+08	8.48371e+07	1.51997e+08	G3HN31	Semaphorin-3E	332	340	2	104.366	9	7	5	8	Aniline (CtermKR),U (D)
NGTPALAYLASAPPPLCPSGR	751882	1.07056e+06	716937	4.28555e+06	G3HNQ5	Phospholipase D3 (Phospholipase D3-like protein) (EC 3.1.4.4)	282	303	2	128.14	1	1	1	2	Aniline (CtermKR),U (D)
NHTHSDIQVK	0	200905	259107	192875	G3HNQ5	Phospholipase D3 (Phospholipase D3-like protein) (EC 3.1.4.4)	386	396	2	45.0222		1	1	1	Aniline (DEnotNterm),Guanidylaniline (CtermK),U (D)
NVTNALGSGQAQK	0	156391	0	308593	G3HPC6	Poliovirus receptor (Fragment)	206	219	2	80.4686		1		2	Guanidylaniline (CtermK),U (D)
NVTVTQVTWMR	331759	356967	0	307153	G3HPC6	Poliovirus receptor (Fragment)	29	40	2	65.5005	1	1		1	Oxidation (M),Aniline (CtermKR),U (D)
NISTFEQCYLFR	0	0	2.64986e+07	3.30788e+07	G3HQ74	Gamma-glutamyl hydrolase	307	319	2	98.3535			1	1	Aniline (DEnotNterm),U (D),Aniline (proteinCterm)
NFTEGALQGR	4.72041e+06	3.51356e+06	3.81354e+06	3.03549e+06	G3HQ74	Gamma-glutamyl hydrolase	163	173	2	101.105	2	2	2	2	Aniline (CtermKR),Aniline (DEnotNterm),U (D)
NVTEMIR	2.07522e+07	4.0214e+07	1.70896e+07	1.11312e+07	G3HQY6	Lipase	34	41	2	57.5592	11	12	1	6	Oxidation (M),Aniline (CtermKR),Aniline (DEnotNterm),U (D)
NQTCPPVYDLK	8.16093e+06	1.08273e+07	3.01959e+06	1.13999e+06	G3HQY6	Lipase	319	330	2	111.63	2	3	2	1	Aniline (DEnotNterm),Guanidylaniline (CtermK),U (D)
NETSAEVADLK	0	1.96911e+07	4.36576e+07	8.59895e+07	G3HR63	Protein canopy-like 3	152	163	2	126.194		1	1	2	3 Aniline (DEnotNterm),Guanidylaniline (CtermK),U (D)
NETSAEVADLKK	1.17205e+08	1.2395e+08	9.57698e+07	2.32835e+08	G3HR63	Protein canopy-like 3	152	164	2	142.068	2	3	2	5	3 Aniline (DEnotNterm),Guanidyl,Guanidylaniline (CtermK),U (D)
NDSAISYK	6.07227e+07	3.33814e+07	5.92528e+07	8.85787e+07	G3HVX3	Transmembrane glycoprotein NMB	275	283	2	61.6789	8	5	6	1	Aniline (DEnotNterm),Guanidylaniline (CtermK),U (D)
NMTLGHQVMEVAVFR	9.04338e+06	9.31737e+06	9.49306e+06	2.70837e+06	G3HVX3	Transmembrane glycoprotein NMB	200	215	2	95.4284	5	6	4	2	Aniline (CtermKR),Aniline (DEnotNterm),U (D)
NDTNSCELSPCR	76158.9	208342	0	0	G3HW34	Prolow-density lipoprotein receptor-related protein 1	2501	2513	2	36.2843	1	2			Aniline (CtermKR),2 Aniline (DEnotNterm),U (D)
NLTGSLSHASDVVLYHQHK	0	5.58824e+06	3.20919e+06	107257	G3HW34	Prolow-density lipoprotein receptor-related protein 1	4105	4124	2	143.284		3	2	1	Aniline (DEnotNterm),Guanidylaniline (CtermK),U (D)
NVSVHVLVGDR	0	745679	0	0	G3HYE6	Protocadherin gamma-B2	505	516	2	47.2879		1			Aniline (CtermKR),Aniline (DEnotNterm),U (D)
NVSIIATDR	0	2.29416e+06	1.4799e+06	1.51599e+06	G3HYE6	Protocadherin gamma-B2	379	388	2	122.281		1	1	1	Aniline (CtermKR),Aniline (DEnotNterm),U (D)
NYSDTPPTSK	0	169793	0	300532	G3HZ28	Twisted gastrulation protein-like 1	80	90	2	57.3483		1		1	Aniline (DEnotNterm),Guanidylaniline (CtermK),U (D)
NVSVPSNNVHAPYPSDK	4.37946e+06	2.6216e+06	4.77628e+06	5.70749e+06	G3HZ28	Twisted gastrulation protein-like 1	146	163	2	52.254	4	3	3	4	Aniline (DEnotNterm),Guanidylaniline (CtermK),U (D)
NLTCEGASVTDR	0	0	0	129316	G3I0L2	Beta/gamma crystallin domain-containing protein 3	1084	1096	2	16.9422				1	2 Aniline (DEnotNterm),U (D)
NLSFTILYEEPLQEEDK	0	0	662755	5.11872e+06	G3I0L2	Beta/gamma crystallin domain-containing protein 3	1994	2011	2	5.20956			1	2	3 Aniline (DEnotNterm),Guanidylaniline (CtermK),U (D)
NVSSTAQVELNTGDVR	2.11438e+06	3.75148e+06	1.55239e+06	7.08704e+06	G3I1A6	Tyrosine-protein phosphatase non-receptor type substrate 1	217	233	2	212.239	2	2	2	3	Aniline (CtermKR),2 Aniline (DEnotNterm),U (D)
NCTVTLLLPVGPIK	3.64842e+06	9.96371e+06	2.56798e+07	0	G3I1A6	Tyrosine-protein phosphatase non-receptor type substrate 1	64	78	2	118.866	1	2	1		Guanidylaniline (CtermK),U (D)
NFTDSEEAKK	0	320300	0	0	G3I296	Alpha-1-antitrypsin	165	175	2	27.1148		1			U (D)
NLTQIAEGEIHK	3.57082e+06	4.18535e+06	4.06051e+06	4.66053e+06	G3I296	Alpha-1-antitrypsin	102	114	2	30.8721	1	2	1	2	2 Aniline (DEnotNterm),U (D)
NQSIESK	1.92608e+07	2.37644e+07	1.54901e+07	1.4842e+07	G3I3V6	Discoidin, CUB and LCCL domain-containing protein 2	49	56	2	89.2984	2	3	1	1	Aniline (DEnotNterm),Guanidylaniline (CtermK),U (D)
NVTSMVGYLSPSLFTFK	4.67683e+07	2.76951e+07	9.7046e+07	1.10396e+08	G3I3V6	Discoidin, CUB and LCCL domain-containing protein 2	201	218	2	232.279	2	2	2	3	Oxidation (M),Guanidylaniline (CtermK),U (D)
NGSYPFQALYQRPHGGIDVK	5.57539e+06	8.6535e+06	2.94099e+06	2.11821e+06	G3I6T1	Putative phospholipase B-like 2	511	531	2	89.0494	4	5	1	2	Aniline (DEnotNterm),Guanidylaniline (CtermK),U (D)
NLTNAIR	1.15248e+08	1.29841e+08	1.41473e+08	1.30341e+08	G3I6T1	Putative phospholipase B-like 2	84	91	2	71.3779	15	14	7	9	Aniline (CtermKR),U (D)
NATLAEQAK	0	580244	0	731879	G3I973	Hypoxia up-regulated protein 1	869	878	2	77.6774		1		1	Aniline (DEnotNterm),Guanidylaniline (CtermK),U (D)
NHSSIFLK	2.82681e+08	2.57381e+08	6.80867e+08	4.19015e+08	G3I973	Hypoxia up-regulated protein 1	830	838	2	101.989	32	29	3	28	Guanidylaniline (CtermK),U (D)
NGSYTCEECDSTCVGCTGK	0	0	0	1.46492e+06	G3IC16	Cysteine-rich with EGF-like domain protein 2	250	269	2	69.1479				1	3 Aniline (DEnotNterm),Guanidylaniline (CtermK),U (D)
NETHSFCTACDESCK	3.81266e+06	3.47988e+06	3.79751e+06	1.38495e+07	G3IC16	Cysteine-rich with EGF-like domain protein 2	189	204	2	115.78	4	4	2	8	3 Aniline (DEnotNterm),Guanidylaniline (CtermK),U (D)
NLSLSWEEVEEK	0	1.03458e+06	0	1.53435e+06	G3IC34	Testis-expressed sequence 13B protein	36	48	2	31.1854		1		1	2 Aniline (DEnotNterm),U (D)
NLSLSWEEVEEKLR	0	1.22716e+06	0	0	G3IC34	Testis-expressed sequence 13B protein	36	50	2	61.3753		1			Aniline (DEnotNterm),U (D)
NISTPVATVSLIDFSSNMAK	0	3.95625e+06	0	1.89643e+06	G3IDH7	Casein-like phosphoprotein	1581	1601	2	39.6572		2		1	Guanidyl,U (D)
NITEIDLIVSEDSPK	0	491928	0	442708	G3IDH7	Casein-like phosphoprotein	1687	1702	2	18.4125		1		1	4 Aniline (DEnotNterm),Guanidylaniline (CtermK),U (D)
NYTALLLSQDGK	1.86381e+07	5.52653e+07	3.82976e+07	3.24846e+07	G3IHT7	Semaphorin-4B	52	64	2	153.535	9	8	5	7	Guanidylaniline (CtermK),U (D)
NCSLYPTCGDCLLAR	1.44186e+06	1.19221e+06	1.80367e+08	638356	G3IHT7	Semaphorin-4B	486	501	2	136.604	2	3	1	1	Aniline (DEnotNterm),U (D)
NTSDYRFPEIR	6.49449e+07	3.33366e+07	1.59022e+07	1.02126e+08	G3IIB1	Sialate O-acetylesterase	333	344	2	109.599	7	7	2	1	Aniline (CtermKR),2 Aniline (DEnotNterm),U (D)
NASKELAVAAAYQSVR	1.62597e+06	1.59468e+06	1.60997e+06	3.74823e+06	G3IIB1	Sialate O-acetylesterase	164	180	2	101.956	1	1	1	2	Aniline (CtermKR),Aniline (DEnotNterm),Guanidyl,U (D)
NDTGYVDIPQLEK	1.33194e+07	2.01154e+07	1.29933e+07	7.83237e+06	G3INC5	Cathepsin L1	221	234	2	119.253	1	2	1	1	3 Aniline (DEnotNterm),Guanidylaniline (CtermK),U (D)
NQTFNAQWHK	379988	298245	446121	418247	G3INC5	Cathepsin L1	22	32	2	64.7115	1	1	1	1	Guanidylaniline (CtermK),U (D)
NVTTTLEAINK	6.22567e+07	6.96093e+07	5.26684e+07	4.89259e+07	G3INL9	CMP-N-acetylneuraminate-beta-galactosamide-alpha-2, 3-sialyltransferase	323	334	2	101.954	3	9	7	6	Aniline (DEnotNterm),Guanidylaniline (CtermK),U (D)
NVSMVLVPFK	3.14778e+06	3.72608e+06	2.09351e+06	0	G3INL9	CMP-N-acetylneuraminate-beta-galactosamide-alpha-2, 3-sialyltransferase	201	211	2	91.8667	1	1	1		Oxidation (M),Guanidylaniline (CtermK),U (D)
NLTALIQMDGHR	1.39262e+07	1.64785e+07	1.66931e+07	2.00436e+07	G3IP74	Plexin-B2	281	293	2	167.179	11	16	13	19	Aniline (CtermKR),Aniline (DEnotNterm),U (D)
NFTGGVK	1.68061e+06	0	0	0	G3IP74	Plexin-B2	312	319	2	65.672	1				Guanidylaniline (CtermK),U (D)
NISQAIEMLLDLIMKR	0	0	0	212756	G3GRJ8	Ras-related protein Rab-27A	169	185	1	0				1	Aniline (CtermKR),2 Aniline (DEnotNterm),Guanidyl
NVSGVTTHTQEEHTELPLIFHLGR	0	1.51459e+06	0	0	G3GRS9	N-acetylgalactosamine-6-sulfatase	448	472	1	106.735		1			Aniline (CtermKR),3 Aniline (DEnotNterm),U (D)
NLTHISAEKRK	1.31597e+06	3.03006e+06	0	3.19681e+06	G3GRW5	Genetic suppressor element 1	851	862	1	70.1001	1	1		1	Aniline (CtermKR),Aniline (DEnotNterm),U (D)
NLSPEELK	2.12362e+06	3.32484e+06	0	431332	G3GS60	Leiomodin-3	26	34	1	40.9871	1	2		1	Aniline (CtermKR),2 Aniline (DEnotNterm),U (D)
NITFTFNK	462136	869505	0	0	G3GSA7	Delta-like protein (Fragment)	928	936	1	113.499	1	1			Guanidylaniline (CtermK),U (D)
NLTVAATK	384137	748066	1.34599e+06	1.00685e+06	G3GSF9	Tetraspanin (Fragment)	161	169	1	83.0052	1	1	2	1	Guanidylaniline (CtermK),U (D)
NLSDLNK	0	0	0	353160	G3GSS6	CASP8-associated protein 2	533	540	1	45.3121				1	Aniline (DEnotNterm),Guanidylaniline (CtermK),U (D)
NLTDQFTITMWMK	0	1.15058e+07	0	0	G3GSW7	Calsyntenin-2 (Fragment)	298	311	1	19.3944		1			2 Oxidation (M),Guanidyl,Guanidylaniline (CtermK),U (D)
NVSFPCSR	4.64748e+06	7.76439e+06	3.15359e+06	1.82412e+06	G3GSX6	Acid phosphatase-like protein 2	297	305	1	121.619	1	2	1	1	Aniline (CtermKR),U (D)
NMTSGSGSSSKPFVVSAR	0	0	0	1.05362e+06	G3GSZ5	Sulfotransferase (EC 2.8.2.-)	92	110	1	54.288				1	Aniline (CtermKR),Guanidyl,U (D)
NITFDEIVSR	419166	367612	0	0	G3GTK2	60S ribosomal protein L12	103	113	1	44.3093	1	1			Aniline (DEnotNterm),U (D),Aniline (proteinCterm)
NGSQFFICTAK	2.56706e+06	6.07245e+06	4.40451e+06	3.51944e+06	G3GTN6;G3HLP7;G3I792;G3GWM6;G3IEU3;G3IED5;G3HIQ1;G3HMB8;G3I1A7	#N/A	108	119	1	152.638	1	2	1	2	Guanidylaniline (CtermK),U (D)
NLTHESAV	1.1173e+06	1.63983e+06	1.34668e+06	1.2622e+06	G3GTT2	C-C motif chemokine	112	120	1	110.612	1	1	1	1	Aniline (DEnotNterm),U (D)
NFTIYSLDMK	0	230754	0	0	G3GTV3	Beta-galactosidase (EC 3.2.1.23)	566	576	1	45.9965		1			Aniline (CtermKR),Aniline (DEnotNterm),U (D)
NDSNFDESEESDEDFSVRK	0	138747	0	0	G3GUK4	RAD51-associated protein 1	241	260	1	1.46162		1			4 Aniline (DEnotNterm),Guanidylaniline (CtermK)
NGTVMFYK	1.19631e+08	9.11883e+07	1.49363e+08	1.28e+08	G3GUR1	Complement C1r-A subcomponent	125	133	1	87.3226	19	16	19	2	Guanidylaniline (CtermK),U (D)
NASDSWK	2.17314e+06	0	0	0	G3GUW7	Contactin-5 (Contactin-5-like protein)	3	10	1	59.2052	1				Aniline (DEnotNterm),Guanidylaniline (CtermK),U (D)
NYTVVLSTR	665704	0	1.61838e+06	0	G3GV64	Mammalian ependymin-related protein 1	199	208	1	78.9342	1		2		Aniline (CtermKR),U (D)
NVSRELFFINMWQKEEMGVSCELLESDFLK	0	0	1.93331e+06	35869.1	G3GVA1	Integrin alpha-9	106	136	1	2.01778			2	1	Oxidation (M),3 Aniline (DEnotNterm),U (D)
NASLAFPTK	6.7653e+06	1.11234e+07	6.79029e+06	4.75425e+06	G3GVF2	Carbohydrate sulfotransferase 12	139	148	1	126.067	2	3	2	2	Guanidylaniline (CtermK),U (D)
NITAQVQFSK	401733	0	0	0	G3GW36	Transmembrane protein 106B	165	175	1	80.706	1				Guanidylaniline (CtermK),U (D)
NISMSTLDSR	8.67164e+06	8.81716e+06	5.11303e+06	6.50239e+06	G3GW63	Interferon-gamma receptor alpha chain	154	164	1	134.676	5	4	3	5	Aniline (CtermKR),Aniline (DEnotNterm),U (D)
NITDELGHPVSAQIQ	1.51481e+06	1.26623e+06	697312	2.74958e+06	G3GWD3	Alpha-mannosidase (EC 3.2.1.-)	464	479	1	110.438	1	1	1	1	2 Aniline (DEnotNterm),U (D)
NISLCSQERAAELLGRK	0	0	2.60393e+06	0	G3GWF5	Uncharacterized protein	808	825	1	39.0046			1		Guanidylaniline (CtermK),U (D)
NATSQPVFR	0	415256	0	0	G3GWL9	Uncharacterized protein	63	72	1	69.8117		1			Aniline (CtermKR),U (D)
NETEAATFAR	0	0	3.18919e+06	3.71444e+06	G3GWQ3	Adenosine kinase	239	249	1	101.974			1	1	Aniline (CtermKR),2 Aniline (DEnotNterm),U (D)
NSSHLVCSACFGPCAR	216750	195466	0	0	G3GX32	Cysteine-rich with EGF-like domain protein 1	187	203	1	46.9641	1	1			Aniline (CtermKR),U (D)
NYSHQNAKK	4.45769e+06	4.65771e+06	3.71967e+06	4.67589e+06	G3GXV4	PHD finger protein 20 (Fragment)	270	279	1	49.8132	1	1	1	1	2 Guanidyl,Guanidylaniline (CtermK),U (D)
NGSGLTPR	0	7.49458e+06	0	0	G3GXX1	Retinoblastoma-like protein 1	908	916	1	64.8363		3			Aniline (CtermKR),U (D)
NTSDLDFGAVQR	0	5.87862e+06	3.46041e+06	3.05229e+06	G3GY52	Phosphoribosylformylglycinamidine synthase	475	487	1	45.257		2	1	1	Aniline (CtermKR),2 Aniline (DEnotNterm),U (D)
NVTVTMTAK	1.16575e+06	921517	3.02406e+06	1.17244e+06	G3GYC6	Profilin-1	100	109	1	72.6431	2	2	2	2	Oxidation (M),Guanidylaniline (CtermK),U (D)
NLSEKDMSMLEERIK	0	1.02443e+06	0	0	G3GYJ5	Cytoskeleton-associated protein 5	1376	1391	1	25.4484		1			Oxidation (M),3 Aniline (DEnotNterm),U (D)
NNTPIFFIR	0	1.52922e+06	0	1.29364e+06	G3GYY6	Catalase (EC 1.11.1.6)	245	254	1	66.4345		1		1	Aniline (CtermKR),U (D)
NGSYVLSGNEK	0	0	0	690578	G3GYZ4	Inactive serine protease PAMR1	276	287	1	52.2469				1	Aniline (DEnotNterm),Guanidylaniline (CtermK),U (D)
NLTEEMAGLDETIAK	0	1.09908e+07	0	0	G3GZ40;G3GZ37	0	984	999	1	40.552		1			Oxidation (M),2 Aniline (DEnotNterm),U (D)
NCTPEFQANEVR	0	0	0	1.13145e+06	G3GZ89;P12269	0	94	106	1	47.7121				1	Aniline (CtermKR),2 Aniline (DEnotNterm),U (D)
NDTFTVK	0	0	0	956680	G3GZ94;G3HFM4;G3IBK2	0	806	813	1	60.6481				1	Aniline (DEnotNterm),Guanidylaniline (CtermK),U (D)
NTSLVGDLTNLVHGSHCSK	479305	2.09909e+06	722797	1.41219e+07	G3GZC9	VWFA and cache domain-containing protein 1	734	753	1	132.644	1	2	1	5	Aniline (DEnotNterm),Guanidylaniline (CtermK),U (D)
NFTGSQR	6.58994e+06	4.83002e+06	7.45383e+06	2.26251e+06	G3GZU7	Metalloendopeptidase (EC 3.4.24.-)	60	67	1	84.2437	2	2	2	2	Aniline (CtermKR),U (D)
NHTIGHIILSEHK	0	671232	0	0	G3H007	Proto-oncogene tyrosine-protein kinase MER	76	89	1	67.5191		1			Aniline (DEnotNterm),Guanidylaniline (CtermK),U (D)
NISEILIWEGEEGVER	0	2.37357e+06	0	0	G3H014	Uncharacterized protein	83	99	1	17.219		2			4 Aniline (DEnotNterm),U (D)
NQTQSIYIPR	651105	1.16802e+06	986903	1.72754e+06	G3H066	V-type proton ATPase catalytic subunit A	118	128	1	109.419	1	2	1	2	Aniline (CtermKR),U (D)
NETTIMLK	1.00862e+06	1.00947e+06	779184	0	G3H097	Brother of CDO	645	653	1	50.0403	1	1	1		Oxidation (M),Aniline (DEnotNterm),Guanidylaniline (CtermK),U (D)
NVTAVHKANIMRMSDGLFLQK	0	2.52567e+06	0	0	G3H0B5	Isocitrate dehydrogenase [NAD] subunit, mitochondrial (EC 1.1.1.41)	194	215	1	17.3694		1			Oxidation (M),Aniline (DEnotNterm),U (D)
NGSRPQCTGEGDTPK	1.58583e+07	1.21546e+07	1.17133e+07	8.81947e+06	G3H0L9	Cathepsin B	192	207	1	76.8199	4	5	3	4	2 Aniline (DEnotNterm),Guanidylaniline (CtermK),U (D)
NGSLSYDHSK	74308.8	156119	0	160314	G3H177	Vesicular integral-membrane protein VIP36 (Vesicular integral-membrane protein VIP36-like protein)	183	193	1	70.9771	1	2		1	Aniline (DEnotNterm),Guanidylaniline (CtermK),U (D)
NCTDLNPSR	282310	289500	0	0	G3H188	Tetraspanin	171	180	1	55.5671	1	1			Aniline (CtermKR),Aniline (DEnotNterm),U (D)
NTTDAYAK	8.39451e+07	8.19933e+07	1.11476e+08	1.19778e+08	G3H1D5	Carboxypeptidase (EC 3.4.16.-)	126	134	1	60.5898	12	12	12	16	Aniline (DEnotNterm),Guanidylaniline (CtermK),U (D)
NASFGIEPLH	2.11319e+07	1.92854e+07	3.36119e+07	2.63032e+07	G3H1K6	Disintegrin and metalloproteinase domain-containing protein 9	144	154	1	122.516	4	3	3	3	Aniline (DEnotNterm),U (D)
NLSFIPESK	1.23073e+08	1.25905e+08	1.18348e+08	1.51761e+08	G3H1S3	Heparan-sulfate 6-O-sulfotransferase 1	254	263	1	174.023	2	2	3	2	Aniline (DEnotNterm),Guanidylaniline (CtermK),U (D)
NVTGFNLIR	1.47358e+06	1.24068e+06	0	0	G3H1W1	Collagen alpha-1(XVI) chain	31	40	1	68.7347	1	1			Aniline (CtermKR),U (D)
NHSAFWGMTLDEGIR	1.35751e+08	3.66028e+07	3.47834e+06	2.04393e+07	G3H1W4	Tubulointerstitial nephritis antigen-like	160	175	1	172.103	5	5	2	4	Oxidation (M),Aniline (CtermKR),2 Aniline (DEnotNterm),U (D)
NLSHPNSR	5.08724e+07	5.05339e+07	8.35412e+07	5.35634e+07	G3H2D1	Cyclin-dependent kinase-like 3	424	432	1	63.4859	8	7	8	8	Aniline (CtermKR),U (D)
NGTAAMTSVNLGEQK	1.78014e+07	2.5031e+07	1.41271e+07	1.57623e+07	G3H2I4	Placenta-expressed transcript 1 protein	172	187	1	169.04	18	21	13	15	Aniline (DEnotNterm),Guanidylaniline (CtermK),U (D)
NVTMLQK	7.57257e+06	6.36497e+06	1.78744e+07	1.36396e+07	G3H2P1	F-box/LRR-repeat protein 2	184	191	1	99.9195	7	8	11	1	Guanidylaniline (CtermK),U (D)
NVTLEHFYLTNGK	0	0	2.05133e+06	612557	G3H2X8	LAG1 longevity assurance-like 2 protein	89	102	1	47.2879			1	1	Aniline (DEnotNterm),U (D)
NLSAEIERFSAMFQEKK	0	478877	0	0	G3H387	Apoptosis-stimulating of p53 protein 1	149	166	1	38.028		1			Oxidation (M),U (D)
NDTYPLSPPQR	494877	1.32855e+06	0	0	G3H3E3	Soluble calcium-activated nucleotidase 1	87	98	1	80.7633	2	2			Aniline (CtermKR),Aniline (DEnotNterm),U (D)
NLSNLTSAFEKATAEK	0	170418	0	109112	G3H3E9	Dynein heavy chain 17, axonemal	3333	3349	1	11.7683		1		1	2 Aniline (DEnotNterm),2 Guanidyl,Guanidylaniline (CtermK),U (D)
NATKTKMK	2.55594e+06	1.89218e+06	4.07815e+06	4.17889e+06	G3H3N5	SWI/SNF-related matrix-associated actin-dependent regulator of chromatin subfamily A containing DEAD/H box 1	305	313	1	43.2463	2	1	1	3	Oxidation (M),3 Guanidyl,Guanidylaniline (CtermK),U (D)
NGTIFAYGQTSSGK	0	159965	0	132919	G3H3P5;G3I7Y5;G3HW49	#N/A	78	92	1	77.0782		1		1	Guanidylaniline (CtermK),U (D)
NLTTNMDFAFK	7.66788e+06	3.69656e+06	0	9.67577e+06	G3H3P8	Beta-hexosaminidase (EC 3.2.1.52)	505	516	1	122.51	1	1		1	Aniline (DEnotNterm),Guanidylaniline (CtermK),U (D)
NFTIDEK	1.68718e+07	1.84007e+07	2.59718e+07	2.62571e+07	G3H3S1;G3H3S2	#N/A	52	59	1	97.6019	1	1	1	1	2 Aniline (DEnotNterm),Guanidylaniline (CtermK),U (D)
NATGILEK	9.03542e+07	1.41529e+08	1.56605e+08	2.10214e+08	G3H3S2	NKG2D ligand 4	152	160	1	96.7107	8	9	6	5	Aniline (DEnotNterm),Guanidylaniline (CtermK),U (D)
NITNSQALDSRK	0	0	0	3.46939e+06	G3H423	M-phase inducer phosphatase 2	160	172	1	39.1792				2	Aniline (DEnotNterm),Guanidylaniline (CtermK),U (D)
NLSLLMNLFK	4.94604e+07	0	7.38579e+07	1.30067e+08	G3H435	Sodium bicarbonate transporter-like protein 11	471	481	1	69.9535	1		1	1	Oxidation (M),Guanidylaniline (CtermK),U (D)
NTSLQAEEAER	0	0	1.00001e+06	1.46931e+06	G3H437	DDRGK domain-containing protein 1	163	174	1	33.0883			1	1	Aniline (CtermKR),3 Aniline (DEnotNterm),U (D)
NGSPQNTLVPGALELASQR	7.68957e+06	5.52997e+06	4.16478e+06	1.11618e+07	G3H497	Inositol-3-phosphate synthase 1	277	296	1	110.444	1	1	1	2	Aniline (CtermKR),Aniline (DEnotNterm),U (D)
NETIIVSPEYVGSR	1.92948e+07	1.88573e+07	1.98804e+07	1.71035e+07	G3H4S3	Heat shock 70 kDa protein 13	138	152	1	143.249	1	1	2	2	Aniline (CtermKR),2 Aniline (DEnotNterm),U (D)
NSSIIADR	0	0	0	1.67232e+06	G3H4Z5	C-1-tetrahydrofolate synthase, cytoplasmic (C-1-tetrahydrofolate synthase, cytoplasmic-like protein) (EC 1.5.1.5)	658	666	1	69.7156				1	Aniline (CtermKR),Aniline (DEnotNterm),U (D)
NLSESVEDGPK	3.10262e+06	3.59986e+06	2.75031e+06	5.09709e+06	G3H559	Alpha-mannosidase (EC 3.2.1.-)	78	89	1	86.0142	2	2	2	2	2 Aniline (DEnotNterm),Guanidylaniline (CtermK),U (D)
NLSEVTLSPMEISTFR	4.17527e+07	3.14413e+07	1.03777e+08	3.61708e+07	G3H560	Alpha-mannosidase 2	274	290	1	111.643	2	2	2	2	Oxidation (M),Aniline (CtermKR),2 Aniline (DEnotNterm),U (D)
NFTVPDLELPSWLSTGNYR	0	3.45869e+06	0	0	G3H577	Ganglioside GM2 activator	149	168	1	62.7654		2			Aniline (CtermKR),2 Aniline (DEnotNterm),U (D)
NETVVPMPTMDSR	0	3.10913e+06	0	0	G3H580	Proton-coupled amino acid transporter 2	188	201	1	20.0961		1			2 Oxidation (M),Aniline (CtermKR),2 Aniline (DEnotNterm),U (D)
NVSAQIAYSK	3.51321e+07	2.45713e+07	5.47205e+07	3.86404e+07	G3H691	Tartrate-resistant acid phosphatase type 5	118	128	1	167.088	4	3	4	7	Guanidylaniline (CtermK),U (D)
NGSFHCTNTGYK	0	0	0	1.12377e+06	G3H697	Glucosidase 2 subunit beta	72	84	1	44.7099				2	Guanidylaniline (CtermK),U (D)
NVTLTYVMR	506727	984475	0	0	G3H6D3	Intercellular adhesion molecule 4	181	190	1	67.5628	1	2			Oxidation (M),Aniline (CtermKR),U (D)
NLTKHMKSK	0	0	0	9.72001e+06	G3H6W6;G3H0H0;G3HCN7	0	2114	2123	1	56.5631				1	2 Guanidyl,Guanidylaniline (CtermK),U (D)
NASSSVADR	0	270121	552438	588687	G3H746	Leucyl-cystinyl aminopeptidase	449	458	1	55.5671		1	1	2	Aniline (CtermKR),Aniline (DEnotNterm),U (D)
NASTYMLR	0	1.22878e+06	0	0	G3H759	Arylsulfatase K	187	195	1	55.5305		1			Oxidation (M),Aniline (CtermKR),U (D)
NTTSHFLNK	0	3.62642e+06	1.14743e+06	3.07485e+06	G3H794	Uncharacterized protein	59	68	1	53.7748		2	1	1	Guanidyl,U (D)
NLSAISQAFNGPFK	0	4.67684e+07	0	1.93109e+06	G3H7K1	Semaphorin-5A	323	337	1	38.3002		1		1	Guanidylaniline (CtermK),U (D)
NVSIILFLNKTDLLEEK	0	0	0	1.11426e+06	G3H860	Guanine nucleotide-binding protein subunit alpha-13	188	205	1	46.4083				1	Guanidylaniline (CtermK),U (D)
NTSVFGR	2.42477e+07	4.83131e+07	1.44191e+07	8.83936e+06	G3H870;G3GUT6	#N/A	70	77	1	70.2676	3	2	1	1	Aniline (CtermKR),U (D)
NHTHLLACGTGAFHPTCAFVEVGHR	3.54858e+06	8.99586e+06	3.66234e+06	9.7621e+06	G3H8C9	Semaphorin-3B	124	149	1	104.631	3	6	3	4	Aniline (CtermKR),Aniline (DEnotNterm),U (D)
NVSLLITNTPAGK	446282	461713	256820	813073	G3H8D6	Macrophage-stimulating protein receptor	642	655	1	118.483	1	2	1	2	Guanidylaniline (CtermK),U (D)
NGSHVPQTSSVFSIEVYPEDHNEPQSVR	2.47639e+06	2.49528e+06	0	0	G3H8F4	Dystroglycan	139	167	1	105.787	1	1			Aniline (CtermKR),4 Aniline (DEnotNterm),U (D)
NATSDNPVVQLSAVQAAR	2.49831e+06	2.00465e+06	353066	3.87044e+06	G3H8Q6	Importin subunit alpha	55	73	1	108.767	2	2	1	2	Aniline (CtermKR),Aniline (DEnotNterm),U (D)
NYSEDLPR	9.87876e+06	6.60914e+06	1.38224e+07	1.65543e+07	G3H8V1	Matrix metalloproteinase-9	128	136	1	109.357	1	1	1	1	Aniline (CtermKR),2 Aniline (DEnotNterm),U (D)
NTTAPSTYLNNPYVR	328891	239092	0	0	G3H8V5	Carboxypeptidase (EC 3.4.16.-)	346	361	1	76.588	1	1			Aniline (CtermKR),U (D)
NSSVMLPNLGSR	0	0	0	679305	G3H976	Putative glycosyltransferase AGO61-like protein (EC 2.4.1.255) (Uncharacterized glycosyltransferase AGO61)	99	111	1	65.3952				2	Aniline (CtermKR),U (D)
NITSSPKGSPSSSR	1.96295e+06	1.19587e+06	0	8.71889e+06	G3H9E2	Ubiquitin carboxyl-terminal hydrolase 32	749	763	1	72.0892	2	3		4	Aniline (CtermKR),Guanidyl,U (D)
NVSYKPQK	0	509062	0	0	G3H9G4	ATP-binding cassette sub-family E member 1	463	471	1	34.8077		1			2 Guanidyl,Guanidylaniline (CtermK),U (D)
NTSSHHSTPLQLLK	2.26998e+06	2.63356e+06	3.77036e+06	1.24817e+06	G3H9K5	Transmembrane protein 5	278	292	1	143.424	2	2	2	2	Guanidylaniline (CtermK),U (D)
NLTQGEEYLFR	89993.9	0	0	0	G3HAC6	Titin	25778	25789	1	33.2248	1				2 Aniline (DEnotNterm),U (D)
NITTYADQENNK	549978	465731	0	701588	G3HAI3	Follistatin-related protein 1	221	233	1	116.538	1	1		1	2 Aniline (DEnotNterm),Guanidylaniline (CtermK),U (D)
NATLEEDNKK	351353	631351	0	0	G3HAJ0	Golgin subfamily B member 1	2217	2227	1	20.8702	1	1			2 Aniline (DEnotNterm),Guanidyl,Guanidylaniline (CtermK),U (D)
NVSYKKTLR	1.55289e+06	1.61451e+06	0	2.94634e+06	G3HB16	Lipin-1	678	687	1	38.0863	1	1		1	Aniline (CtermKR),2 Guanidyl,U (D)
NVTEFAVGPLPQPMYMR	2.86563e+06	667315	0	0	G3HB74	Amine oxidase (EC 1.4.3.-)	115	132	1	73.0223	2	1			2 Oxidation (M),Aniline (CtermKR),Aniline (DEnotNterm),U (D)
NNTGIEISK	0	0	6.67858e+07	0	G3HBM8	Sodium channel protein type 3 subunit alpha	852	861	1	35.9437			1		Aniline (DEnotNterm),U (D)
NVTQHEQTFR	5.63229e+06	5.15009e+06	3.06233e+06	2.7922e+06	G3HBX0	N-acetylglucosamine-1-phosphotransferase subunit gamma	88	98	1	103.255	3	4	1	1	Aniline (CtermKR),Aniline (DEnotNterm),U (D)
NVTMQIMR	0	257604	0	0	G3HC91	Vascular endothelial growth factor A	123	131	1	46.9941		1			Oxidation (M),Aniline (CtermKR),U (D)
NVTAVHPGGASSSLLAFVAER	0	0	0	4.2395e+06	G3HCF0	Interleukin-27 subunit beta	104	125	1	48.6557				1	Aniline (CtermKR),Aniline (DEnotNterm),U (D)
NITCVAVGSPMPYVK	1.38992e+06	3.60733e+06	566991	2.1106e+06	G3HCI6;G3HG11	#N/A	97	112	1	172.573	2	7	1	5	Oxidation (M),Guanidylaniline (CtermK),U (D)
NSTAIQELFK	3.66106e+07	2.97129e+07	5.56186e+06	8.12564e+07	G3HCL2;G3IEG6;G3IG44;G3GRQ1;G3GZ08;G3HMW8;G3HQP8	#N/A	370	380	1	166.338	1	1	1	2	Aniline (DEnotNterm),Guanidylaniline (CtermK),U (D)
NLSNDFLDENGLPSSK	0	0	0	7.00353e+06	G3HCS9	Nucleosome-remodeling factor subunit BPTF	531	547	1	23.8314				1	2 Aniline (DEnotNterm),Guanidylaniline (CtermK),U (D)
NETWGVTK	1.43665e+08	1.01337e+08	1.99186e+08	4.01814e+08	G3HCX8	Calreticulin	344	352	1	85.1608	6	6	9	13	Aniline (DEnotNterm),Guanidylaniline (CtermK),U (D)
NLTTSLNPLDPDK	0	1.28419e+06	0	0	G3HD04	MHC class II regulatory factor RFX1	962	975	1	45.9154		1			Aniline (DEnotNterm),U (D)
NQTSIIPAGGAGYK	0	535716	0	0	G3HD63	Inositol monophosphatase 3	257	271	1	57.8039		1			Guanidylaniline (CtermK),U (D)
NASPFDAPCRTKNIAR	1.21668e+07	0	0	0	G3HDD7	Transmembrane 9 superfamily member	437	453	1	48.704	1				Aniline (CtermKR),Aniline (DEnotNterm),Guanidyl,U (D)
NLTLQLVK	0	3.0235e+06	0	2.0221e+06	G3HDG9	Poly [ADP-ribose] polymerase (PARP) (EC 2.4.2.30)	898	906	1	67.032		1		1	Guanidylaniline (CtermK),U (D)
NGSVFGK	0	1.40378e+06	936155	1.77335e+06	G3HDQ2	Malate dehydrogenase (EC 1.1.1.37)	54	61	1	76.0346		2	1	2	Guanidylaniline (CtermK),U (D)
NSTSGIWK	611201	619238	683987	1.64484e+06	G3HDU0	Hereditary hemochromatosis protein-like	89	97	1	87.6162	1	1	1	2	Guanidylaniline (CtermK),U (D)
NGSICLDILR	0	3.35029e+06	0	0	G3HEC7;G3HM97;G3H4L9;G3HVI1;G3IJ85	0	55	65	1	73.0667		1			Aniline (CtermKR),Aniline (DEnotNterm),U (D)
NVTMDMELARR	700973	531759	438876	671073	G3HEQ8	Proline dehydrogenase, mitochondrial	448	459	1	18.7453	1	1	1	2	2 Oxidation (M),Aniline (CtermKR),2 Aniline (DEnotNterm),U (D)
NITYDALYK	0	4.13067e+06	0	6.55011e+07	G3HET2	Beta-1,4-galactosyltransferase 5	320	329	1	107.574		1		2	Aniline (DEnotNterm),Guanidylaniline (CtermK),U (D)
NATNTQGSVQEIMTLR	0	489804	563337	613661	G3HF38	Basigin	166	182	1	70.4105		1	1	1	Oxidation (M),Aniline (CtermKR),Aniline (DEnotNterm),U (D)
NVTLIPEGAR	2.8593e+06	4.65617e+06	1.92945e+06	0	G3HF84	ADAMTS-like protein 5	403	413	1	107.244	1	1	1		Aniline (CtermKR),Aniline (DEnotNterm),U (D)
NISSKYADERDR	0	0	328747	0	G3HFM7	Myosin-11	1690	1702	1	16.9422			1		Aniline (CtermKR),3 Aniline (DEnotNterm),Guanidyl,U (D)
NISFNDKK	0	0	0	5.28975e+06	G3HFP1;G3HWC3	0	243	251	1	75.3795				1	Aniline (DEnotNterm),2 Guanidyl,Guanidylaniline (CtermK),U (D)
NYSGIVQWTK	7.35029e+06	7.75306e+06	7.15321e+06	1.10632e+07	G3HG54	Kin of IRRE-like protein 1	37	47	1	142.827	1	2	2	2	Guanidylaniline (CtermK),U (D)
NSSITTK	650157	408622	1.03872e+06	1.62381e+06	G3HG83	T-complex protein 1 subunit gamma	195	202	1	115.459	2	1	1	2	Guanidylaniline (CtermK),U (D)
NISITGK	2.01648e+06	2.07636e+06	2.31777e+06	2.40117e+06	G3HGL5	Pleckstrin-likey domain-containing family A member 5 (Fragment)	215	222	1	84.2437	1	1	1	1	Guanidylaniline (CtermK),U (D)
NATDAAWR	4.49913e+07	3.46243e+07	5.12223e+07	5.57729e+07	G3HGM6	N(4)-(Beta-N-acetylglucosaminyl)-L-asparaginase	39	47	1	85.2117	6	7	6	9	Aniline (CtermKR),Aniline (DEnotNterm),U (D)
NASGINDGAAAVVLMK	448518	0	0	1.50142e+06	G3HGP4	Acetyl-CoA acetyltransferase, cytosolic	250	266	1	57.7876	1			2	Oxidation (M),Guanidylaniline (CtermK),U (D)
NLTPDTK	2.47383e+06	2.25644e+06	4.40687e+06	6.22119e+06	G3HH34	Collagen alpha-1(XII) chain (Fragment)	781	788	1	50.0245	1	1	2	3	Aniline (DEnotNterm),Guanidylaniline (CtermK),U (D)
NTSTSYISK	429053	1.29006e+06	1.14101e+06	1.61066e+06	G3HH94	Vascular endothelial growth factor D	130	139	1	71.3491	1	2	1	2	Guanidylaniline (CtermK),U (D)
NSSWSYIK	2.27116e+07	1.11277e+07	1.63169e+07	1.04013e+07	G3HHG3	Complement component C7	181	189	1	84.5678	8	8	5	5	Guanidylaniline (CtermK),U (D)
NSSVLSLK	7.90284e+06	7.96918e+06	1.59005e+07	9.52409e+06	G3HHH6	Salivary plasminogen activator alpha 2	352	360	1	128.607	2	3	3	3	Guanidylaniline (CtermK),U (D)
NATYHCK	0	338166	0	0	G3HHV4	Thrombospondin-1	600	607	1	89.6734		1			Guanidylaniline (CtermK),U (D)
NISEGEIEK	0	1.23753e+06	0	1.68582e+06	G3HI13	Protein virilizer-like	567	576	1	29.8095		3		3	Aniline (CtermKR),3 Aniline (DEnotNterm),U (D)
NETSIFGPK	3.09844e+07	3.77493e+07	2.13015e+07	1.64669e+07	G3HI29	Ceroid-lipofuscinosis neuronal protein 5	232	241	1	125.314	1	1	1	1	Aniline (DEnotNterm),Guanidylaniline (CtermK),U (D)
NFTLDINTAYAR	3.74511e+07	2.06179e+07	1.31467e+07	2.56459e+07	G3HJK8	MICOS complex subunit MIC60 (Mitofilin)	492	504	1	69.3456	5	3	1	3	Aniline (CtermKR),Aniline (DEnotNterm),U (D)
NASSYMYETSYR	247238	272528	0	392541	G3HJW4	Dermatan-sulfate epimerase	183	195	1	65.3952	1	2		2	Oxidation (M),Aniline (CtermKR),Aniline (DEnotNterm),U (D)
NLTKHKR	823751	0	0	0	G3HK14	Zinc finger protein 62	846	853	1	37.0207	1				Aniline (CtermKR),2 Guanidyl,U (D)
NLSDTQHFL	0	0	3.7541e+07	0	G3HK56;G3I7Y3	0	116	125	1	52.255			2		Aniline (DEnotNterm),U (D)
NTSEFLR	0	9.97194e+06	3.80063e+06	4.885e+06	G3HKI0	Uncharacterized protein	9	16	1	97.5963		1	1	1	Aniline (CtermKR),Aniline (DEnotNterm),U (D)
NLSMDMTDSPPTLANNR	8.88794e+07	6.9576e+07	7.88497e+07	5.94828e+07	G3HKK4	Retinoic acid-induced protein 2	46	63	1	30.1334	6	6	6	5	2 Oxidation (M),Aniline (CtermKR),2 Aniline (DEnotNterm),U (D)
NLSAMEGK	0	692390	0	1.96979e+07	G3HKT8	Zinc finger protein 521	227	235	1	70.2676		1		3	Aniline (CtermKR),Aniline (DEnotNterm),U (D)
NLSMPDLENR	0	272498	0	203655	G3HKU3	Beta-2-syntrophin	62	72	1	28.7268		1		1	Aniline (CtermKR),2 Aniline (DEnotNterm),U (D)
NLSLFGCHGQGGNQFFEYTSNK	374677	781469	0	488310	G3HKY6	Polypeptide N-acetylgalactosaminyltransferase 4	85	107	1	73.2937	1	1		1	Aniline (DEnotNterm),Guanidylaniline (CtermK),U (D)
NITDSFK	0	2.76598e+06	0	0	G3HL68	G-protein coupled receptor 98	2562	2569	1	42.7185		2			Aniline (DEnotNterm),Guanidylaniline (CtermK),U (D)
NLSLTDACFTSASVPK	0	5.63393e+06	1.56908e+06	1.54909e+06	G3HLF7	Olfactory receptor	32	48	1	42.5684		2	1	1	Aniline (DEnotNterm),Guanidylaniline (CtermK),U (D)
NSSKKMK	3.63083e+06	5.86118e+06	0	5.67122e+06	G3HLJ8	Nucleolar transcription factor 1	244	251	1	33.5156	1	1		1	3 Guanidyl,Guanidylaniline (CtermK),U (D)
NATDNKK	0	0	0	1.77066e+06	G3HLK6	G patch domain-containing protein 8	216	223	1	19.8465				1	Aniline (DEnotNterm),2 Guanidyl,Guanidylaniline (CtermK),U (D)
NYTFWQWFDGVMEVLKK	0	100896	0	0	G3HLW7;G3HLW8	0	#N/A	#N/A	1	#N/A	#N/A	#N/A	#N/A	#N/A	Aniline (DEnotNterm),2 Guanidyl,Guanidylaniline (CtermK)
NETGTIGDEK	2.72185e+07	5.21421e+07	5.72094e+07	4.26972e+07	G3HMH7	Platelet glycoprotein 4	293	303	1	121.603	1	1	1	1	3 Aniline (DEnotNterm),Guanidylaniline (CtermK),U (D)
NISQEPLSVFWPASTIK	1.035e+08	6.27539e+06	0	1.19863e+08	G3HMI3	Semaphorin-3C	81	98	1	130.393	1	1		1	Aniline (DEnotNterm),Guanidylaniline (CtermK),U (D)
NHSIFLADINQER	6.37018e+06	4.8277e+06	1.29139e+06	4.22949e+06	G3HN89	Palmitoyl-protein thioesterase 1	197	210	1	123.639	2	2	1	2	Aniline (CtermKR),2 Aniline (DEnotNterm),U (D)
NVTPDMVEEMYKKAHAAIR	1.80584e+06	2.33787e+06	0	2.64002e+06	G3HNJ6	60S ribosomal protein L5	230	249	1	20.0909	2	1		1	Oxidation (M),2 Aniline (DEnotNterm),Guanidyl,U (D)
NLSAVCFTSGTTGDPK	0	0	0	1.20801e+07	G3HNS9	Ryanodine receptor 2	145	161	1	24.1906				1	Aniline (DEnotNterm),Guanidylaniline (CtermK),U (D)
NDSTFAQCK	513711	0	0	397043	G3HP75	D-3-phosphoglycerate dehydrogenase (EC 1.1.1.95)	218	227	1	56.4315	1			1	Aniline (DEnotNterm),Guanidylaniline (CtermK),U (D)
NISVYEFMKG	0	238527	0	0	G3HPG7	DENN domain-containing protein 5B	360	370	1	10.3716		1			Oxidation (M),Aniline (DEnotNterm),Guanidyl,U (D)
NASLTKHMK	0	2.35695e+06	0	2.62019e+06	G3HPK9	Zinc finger protein 37	221	230	1	131.062		3		3	Guanidylaniline (CtermK),U (D)
NCSGASYSR	0	797869	828294	812023	G3HQ18	Tetraspanin	169	178	1	77.6774		3	1	2	Aniline (CtermKR),U (D)
NLSFAAK	3.58365e+07	4.56097e+07	1.64745e+07	8.50858e+06	G3HQ64	7-dehydrocholesterol reductase	209	216	1	71.1411	5	5	2	2	Guanidylaniline (CtermK),U (D)
NDTAFVFPR	0	5.97471e+07	0	0	G3HQH7	Olfactomedin-like protein 3	177	186	1	117.036		1			Aniline (CtermKR),Aniline (DEnotNterm),U (D)
NTSIVMPPR	0	394562	0	0	G3HR88	Integral membrane protein 2B	170	179	1	46.8912		1			Oxidation (M),Aniline (CtermKR),U (D)
NATITYSYAGAR	4.57817e+06	5.72447e+06	4.84184e+06	3.41737e+06	G3HRD1	Low-density lipoprotein receptor-related protein 10	114	126	1	122.51	6	6	2	3	Aniline (CtermKR),U (D)
NYTLSINNAK	0	532253	371211	443396	G3HRF8	CD166 antigen	95	105	1	103.7		1	1	1	Guanidylaniline (CtermK),U (D)
NFSDPPAGVTPLGA	0	0	1.36517e+07	1.11192e+07	G3HRK9	Matrix metalloproteinase-19	512	526	1	32.4387			1	1	Aniline (DEnotNterm),U (D),Aniline (proteinCterm)
NITVGCGIDFK	2.04251e+07	1.29797e+07	1.96508e+07	7.54389e+06	G3HRL6	Tetraspanin	166	177	1	117.251	2	2	3	4	Aniline (DEnotNterm),Guanidylaniline (CtermK),U (D)
NLTNYYEMMLTDRK	0	0	0	16368.8	G3HRN7	Protein timeless-like	463	477	1	6.88143				1	Oxidation (M),2 Aniline (DEnotNterm),Guanidylaniline (CtermK),U (D)
NLSTAAAAALAAAAVKAKHLAAVEER	0	0	0	456071	G3HRQ3	SWI/SNF complex subunit SMARCC2	772	798	1	19.3235				1	Aniline (CtermKR),2 Aniline (DEnotNterm),Guanidyl,U (D)
NITLGAR	0	7.94877e+06	1.29678e+07	0	G3HS11	Metabotropic glutamate receptor 4	59	66	1	108.983		2	1		Aniline (CtermKR),U (D)
NQSVLAEQMALNKK	0	586538	0	0	G3HS42	Bifunctional heparan sulfate N-deacetylase/N-sulfotransferase 1	336	350	1	15.3866		1			Oxidation (M),Guanidyl,Guanidylaniline (CtermK),U (D)
NITDLAR	8.4484e+07	4.6565e+07	8.18276e+07	3.86077e+07	G3HS93	Contactin-associated protein-like 2	164	171	1	92.1906	7	4	5	4	Aniline (CtermKR),Aniline (DEnotNterm),U (D)
NSSRPSQVVAETR	1.23688e+07	8.33019e+06	2.9111e+07	4.5311e+07	G3HSL4	Elongation factor 2	826	839	1	89.7468	5	6	5	9	Aniline (CtermKR),Aniline (DEnotNterm),U (D)
NVSLCCDVQQLQTLK	2.01759e+07	1.87094e+07	1.25766e+07	2.63751e+07	G3HT60	Niemann-Pick C1 protein (Fragment)	51	66	1	209.409	2	2	2	2	Aniline (DEnotNterm),Guanidylaniline (CtermK),U (D)
NVSQFFQK	0	334717	0	0	G3HT63	Serine/threonine-protein kinase RIO3	445	453	1	40.9871		1			Guanidyl,U (D)
NITSALDR	0	717875	0	1.06999e+06	G3HT82	Epsilon-sarcoglycan	186	194	1	58.6762		1		1	Aniline (CtermKR),Aniline (DEnotNterm),U (D)
NNSAITTPHLDALAR	2.87684e+06	4.51166e+06	2.57063e+06	3.87996e+06	G3HTF0	N-sulphoglucosamine sulphohydrolase	41	56	1	82.1017	2	2	1	2	Aniline (CtermKR),Aniline (DEnotNterm),U (D)
NGSYPVGCTDLMFGYANEGAIDEDK	0	61478.6	0	0	G3HTI7	Putative G-protein coupled receptor 116 (Fragment)	1833	1858	1	0.840578		1			Oxidation (M),5 Aniline (DEnotNterm),Guanidylaniline (CtermK)
NTTESLR	0	2.74448e+06	3.6532e+06	5.23307e+06	G3HTZ9	Cyclic AMP-dependent transcription factor ATF-6 alpha	462	469	1	91.6263		1	1	2	Aniline (CtermKR),Aniline (DEnotNterm),U (D)
NISYAFDTHTNTQIVPR	3.77188e+06	3.8614e+06	2.73009e+06	3.29758e+06	G3HU02	Olfactomedin-like protein 2B	695	712	1	190.858	3	2	1	2	Aniline (CtermKR),Aniline (DEnotNterm),U (D)
NITADIGTDPR	8.7151e+06	1.09174e+07	1.04518e+07	7.28993e+06	G3HU17	Beta-1,4-galactosyltransferase 3 (EC 2.4.1.90)	339	350	1	97.4517	1	1	1	1	Aniline (CtermKR),2 Aniline (DEnotNterm),U (D)
NLSVLINQMK	1.22377e+07	8.18469e+06	0	0	G3HU95	Maltase-glucoamylase, intestinal	3434	3444	1	59.3497	1	1			Oxidation (M),Aniline (CtermKR),U (D)
NYSVLYFQQK	6.42688e+06	1.16959e+07	2.00424e+06	3.14811e+06	G3HUI4	Lysosomal Pro-X carboxypeptidase	45	55	1	172.233	3	5	1	2	Guanidylaniline (CtermK),U (D)
NITDPEMK	0	0	0	362763	G3HUL5	THUMP domain-containing protein 2	372	380	1	9.98687				2	Oxidation (M),2 Aniline (DEnotNterm),Guanidylaniline (CtermK),U (D)
NASEESQQK	0	0	3.10788e+07	0	G3HUR3	Serum response factor-binding protein 1	31	40	1	39.148			1		2 Aniline (DEnotNterm),U (D)
NTSNQQYFLLDR	1.39844e+07	9.4875e+06	8.67104e+06	1.44575e+07	G3HUX2	Protein disulfide-isomerase TMX3	369	381	1	173.756	1	1	1	2	Aniline (CtermKR),Aniline (DEnotNterm),U (D)
NITLDHK	373883	1.27711e+06	1.12425e+06	927556	G3HVR6	Procollagen-lysine,2-oxoglutarate 5-dioxygenase 2	154	161	1	124.887	1	2	1	2	Aniline (DEnotNterm),Guanidylaniline (CtermK),U (D)
NISEQFWPMNK	2.45488e+06	3.22136e+06	1.41063e+06	3.73588e+06	G3HVS7	Uncharacterized protein C7orf58	503	514	1	66.7578	1	1	1	1	Oxidation (M),Aniline (DEnotNterm),Guanidylaniline (CtermK),U (D)
NLTDPDGALAKR	0	1.59505e+06	0	0	G3HW48	Dynactin subunit 2 (Dynactin subunit 2-like isoform 1)	163	175	1	48.741		1			Aniline (CtermKR),2 Aniline (DEnotNterm),Guanidyl,U (D)
NESALYHVEAFK	2.03543e+06	2.44821e+06	1.19273e+06	1.82719e+06	G3HW66	Multiple inositol polyphosphate phosphatase 1	29	41	1	60.6282	1	1	1	1	2 Aniline (DEnotNterm),Guanidylaniline (CtermK),U (D)
NNSSGSMPTVAVPEHVK	80853.7	0	0	0	G3HW86	Mortality factor 4-like protein 2	1276	1293	1	5.10434	1				Oxidation (M),Guanidyl,Guanidylaniline (CtermK),U (D)
NLSIKEEAEDIKEEK	42165.1	0	0	41934.6	G3HW90	Mutated melanoma-associated antigen 1-like protein 1	184	199	1	18.4125	1			1	3 Guanidyl,Guanidylaniline (CtermK),U (D)
NLSFSFR	1.80477e+08	1.36726e+08	2.27284e+08	3.05125e+08	G3HWD4;G3HG25	#N/A	526	533	1	81.6345	13	11	13	17	Aniline (CtermKR),U (D)
NETNTDAR	6.00772e+06	8.97812e+06	6.85992e+06	8.82176e+06	G3HWE7	Dickkopf-related protein 3	96	104	1	116.726	6	6	5	5	Aniline (CtermKR),2 Aniline (DEnotNterm),U (D)
NYSGIYICK	0	0	5.20883e+06	7.21479e+06	G3HX24	Poliovirus receptor-related protein 3	76	85	1	112.842			2	2	Guanidylaniline (CtermK),U (D)
NLSLSIDK	0	0	2.923e+06	0	G3HX27	RNA-binding protein 12B-A	74	82	1	41.0291			1		Aniline (DEnotNterm),Guanidylaniline (CtermK),U (D)
NVSSFQRK	1.50277e+06	0	0	0	G3HX45	V-type proton ATPase subunit a (Fragment)	6	14	1	66.682	1				Guanidyl,U (D)
NITQLILR	1.68505e+08	1.27699e+08	9.76854e+07	2.36585e+08	G3HX58	Leucine-rich repeat transmembrane protein FLRT3	320	328	1	157.579	1	1	1	2	Aniline (CtermKR),U (D)
NISSKRHLSEDDQATLLYSK	0	0	0	81946.4	G3HXJ8	Biorientation of chromosomes in cell division protein 1-like	1367	1387	1	8.08639				1	2 Aniline (DEnotNterm),2 Guanidyl,Guanidylaniline (CtermK),U (D)
NASFTEIEKQAQAVDKR	0	1.55887e+07	0	0	G3HXT1	ADP-ribosylation factor GTPase-activating protein 3	250	267	1	46.4083		1			Aniline (DEnotNterm),U (D)
NISLVDQFEWDMSEK	0	0	0	235987	G3HY10	SWI/SNF-related matrix-associated actin-dependent regulator of chromatin subfamily B member 1	263	278	1	11.6915				1	Oxidation (M),3 Aniline (DEnotNterm),Guanidylaniline (CtermK),U (D)
NTTLMASSSLHNR	1.17066e+06	827311	0	0	G3HYQ9	Multidrug resistance-associated protein 9	870	883	1	53.5687	1	1			Oxidation (M),U (D)
NLSVDIGTEMFAPGPGSGIQK	4.94612e+06	6.2268e+06	0	0	G3HZE3	Sialidase-1 (EC 3.2.1.18)	181	202	1	83.8489	1	2			Oxidation (M),2 Aniline (DEnotNterm),Guanidylaniline (CtermK),U (D)
NTTAIAEAWAR	2.19252e+07	1.22316e+07	2.8864e+07	4.75957e+07	G3HZR3;G3H3C6;G3HWE9;G3INA2;G3HQ80;G3I6I6	#N/A	380	391	1	139.858	1	1	1	1	Aniline (CtermKR),Aniline (DEnotNterm),U (D)
NATGRPIAFSCSWPAYEGGLPPK	1.53718e+06	2.03767e+06	1.18832e+06	0	G3I0F7	Alpha-N-acetylgalactosaminidase	184	207	1	99.4406	1	1	1		Aniline (DEnotNterm),Guanidylaniline (CtermK),U (D)
NVSAGDPAFSAR	0	1.00651e+06	0	0	G3I0M1	Multiple epidermal growth factor-like domains 8	687	699	1	71.8061		1			Aniline (CtermKR),Aniline (DEnotNterm),U (D)
NASSLEEVK	0	4.48988e+06	4.85718e+07	1.04679e+07	G3I0P2	Stimulated by retinoic acid gene 8 protein	18	27	1	84.4756		1	2	2	Guanidyl,Guanidylaniline (CtermK),U (D)
NATIDTMR	2.06796e+06	2.05432e+06	7.54342e+06	3.00972e+06	G3I136	Leukemia inhibitory factor (Leukemia inhibitory factor-like protein)	94	102	1	71.3794	3	3	6	4	Oxidation (M),Aniline (CtermKR),Aniline (DEnotNterm),U (D)
NVTPADAGTYYCVK	2.7714e+06	4.10518e+06	2.72879e+06	4.42445e+06	G3I1A6;G3IMA6;G3IBA2	#N/A	341	355	1	76.262	5	5	4	6	Aniline (DEnotNterm),Guanidylaniline (CtermK),U (D)
NNTTVER	1.29102e+06	590081	1.85835e+06	1.75122e+06	G3I1D2	Actin-like protein 6A	390	397	1	44.7212	2	1	1	1	Aniline (CtermKR),Aniline (DEnotNterm),U (D),U (N)
NGTDVYAGVLK	2.96474e+07	1.02335e+08	0	9.93278e+06	G3I1H5	Legumain	96	107	1	91.0953	1	1		1	Aniline (DEnotNterm),Guanidylaniline (CtermK),U (D)
NLSWHPALSTK	2.91709e+06	2.78733e+06	3.40724e+06	5.62917e+06	G3I1I2	T-cell immunomodulatory protein	16	27	1	69.6717	2	3	2	3	Guanidylaniline (CtermK),U (D)
NETLWDK	0	0	798778	0	G3I1I3	Phosphorylase b kinase regulatory subunit beta	35	42	1	31.2894			2		Aniline (CtermKR),2 Aniline (DEnotNterm),U (D)
NSTKEEILAALEK	8.67087e+06	1.79608e+07	4.91199e+06	7.48493e+06	G3I1Y9	Sulfated glycoprotein 1	394	407	1	74.7687	2	3	1	2	2 Aniline (DEnotNterm),Guanidyl,Guanidylaniline (CtermK),U (D)
NVTEENWYPQQK	0	53281.8	0	0	G3I2I2	DNA-dependent protein kinase catalytic subunit	3390	3402	1	14.876		1			2 Aniline (DEnotNterm),Guanidyl,Guanidylaniline (CtermK),U (D)
NITDFWKR	0	0	3.54736e+06	0	G3I2N0	Inhibitor of nuclear factor kappa-B kinase-interacting protein	151	159	1	44.3948			1		Aniline (CtermKR),Aniline (DEnotNterm),Guanidyl,U (D)
NLSVHSDEDTNLGFLK	0	0	0	2.8277e+06	G3I2S9	G2/mitotic-specific cyclin-F	2437	2453	1	24.1906				1	3 Aniline (DEnotNterm),Guanidyl,Guanidylaniline (CtermK),U (D)
NATMSLMK	0	329045	0	375438	G3I3V5	Type 2 lactosamine alpha-2,3-sialyltransferase	294	302	1	57.1775		1		1	2 Oxidation (M),Guanidylaniline (CtermK),U (D)
NGSLFCSACK	0	0	0	1.91042e+06	G3I3Z5	Coronin	187	197	1	66.19				2	Guanidylaniline (CtermK),U (D)
NTTIVLPPR	8.74518e+06	9.56792e+06	1.079e+07	1.08233e+07	G3I480;G3IH68	#N/A	176	185	1	90.6009	5	5	4	5	Aniline (CtermKR),U (D)
NGTGFQR	2.60932e+06	0	1.17812e+07	2.41113e+06	G3I507	UPF0193 protein EVG1-like	12	19	1	74.1907	1		2	1	Aniline (CtermKR),U (D)
NLSADEVTRALENVMSGKA	0	0	0	1.65328e+08	G3I592	NADH dehydrogenase [ubiquinone] 1 alpha subcomplex subunit 2	81	100	1	29.6865				1	Aniline (DEnotNterm),U (D),Aniline (proteinCterm)
NQSWEAYK	1.28385e+06	2.09993e+06	0	1.85935e+06	G3I5R0	Angiopoietin-related protein 4	243	251	1	105.568	2	2		2	Aniline (DEnotNterm),Guanidylaniline (CtermK),U (D)
NITQALTKKEEEK	0	0	0	343224	G3I600	Early endosome antigen 1	492	505	1	15.3874				1	Aniline (DEnotNterm),3 Guanidyl,Guanidylaniline (CtermK),U (D)
NITVPDTK	1.67315e+08	2.03969e+08	1.41521e+08	9.54235e+07	G3I675	Erythropoietin	79	87	1	98.3921	12	13	11	8	Aniline (DEnotNterm),Guanidylaniline (CtermK),U (D)
NFSLDPK	0	1.2922e+07	1.85154e+07	1.62218e+07	G3I6C1	Integrin alpha-5	797	804	1	111.278		3	3	3	Aniline (DEnotNterm),Guanidylaniline (CtermK),U (D)
NVSIVDMTCCLEKPANEDIKK	0	103647	0	0	G3I6P1	Glyceraldehyde-3-phosphate dehydrogenase	250	271	1	7.69781		1			Oxidation (M),Aniline (DEnotNterm),Guanidylaniline (CtermK),U (D)
NGSHGLVNVAK	0	288525	0	0	G3I6Y6	Sulfhydryl oxidase (EC 1.8.3.2)	180	191	1	57.3483		1			Guanidylaniline (CtermK),U (D)
NTSLQSEENYGFAKR	0	0	1.95544e+06	0	G3I794	Kinesin-like protein	818	833	1	18.4132			1		Aniline (CtermKR),2 Aniline (DEnotNterm),Guanidyl,U (D)
NLTAYDLSVDTLDVHADR	5.59276e+06	0	0	0	G3I798	AMP deaminase 2	384	402	1	29.5801	1				Aniline (DEnotNterm),U (D)
NASECVEQPELK	0	0	0	7.06739e+06	G3I7A8	Sortilin (Fragment)	537	549	1	143.974				1	3 Aniline (DEnotNterm),Guanidylaniline (CtermK),U (D)
NISVYEVDGK	3.6871e+07	2.18371e+07	3.39395e+07	2.92955e+07	G3I7D3	Histone acetyltransferase (EC 2.3.1.48)	245	255	1	63.1842	1	1	1	1	2 Aniline (DEnotNterm),Guanidylaniline (CtermK),U (D)
NSSASADLVVR	1.52104e+07	1.99095e+07	1.02688e+07	3.61093e+06	G3I7E1	Contactin-1	608	619	1	138.25	3	4	2	2	Aniline (CtermKR),Aniline (DEnotNterm),U (D)
NESTVTGYK	1.19337e+07	1.93611e+07	5.72914e+06	6.80975e+06	G3I7E1;G3HAW9	#N/A	942	951	1	85.8618	4	6	1	2	Aniline (DEnotNterm),Guanidylaniline (CtermK),U (D)
NISSSAAVLQHK	934431	1.00769e+06	678821	1.95696e+06	G3I7H3	GDH/6PGL endoplasmic bifunctional protein	296	308	1	107.831	1	1	1	2	Guanidylaniline (CtermK),U (D)
NVTEVVMSGVR	7.86723e+07	6.92929e+07	7.06642e+07	7.38415e+07	G3I7U8	Lysyl oxidase-like 3	601	612	1	172.56	14	14	15	13	Aniline (CtermKR),Aniline (DEnotNterm),U (D)
NISESLIPAAIEK	1.93341e+06	6.15891e+07	8.00318e+07	6.41378e+06	G3I7X7	Carboxylic ester hydrolase (EC 3.1.1.-)	387	400	1	93.7657	1	2	2	2	2 Aniline (DEnotNterm),Guanidylaniline (CtermK),U (D)
NLSDTQHFLNASDK	1.12892e+06	0	830247	0	G3I7Y3	Lysosome-associated membrane glycoprotein 1	116	130	1	44.4565	1		1		Aniline (DEnotNterm),Guanidylaniline (CtermK),U (D),U (N)
NYTPSPSK	330103	268652	538294	616302	G3I837	Mannose-6-phosphate isomerase (EC 5.3.1.8)	345	353	1	73.931	1	1	1	1	Guanidylaniline (CtermK),U (D)
NYTFAVEAR	1.41215e+07	7.6567e+06	1.04737e+07	7.15669e+06	G3I863	Ephrin type-A receptor 2	516	525	1	76.4649	4	2	3	2	Aniline (CtermKR),Aniline (DEnotNterm),U (D)
NLTELSLVR	0	4.29629e+06	0	0	G3I875;G3HX58	0	250	259	1	105.101		1			Aniline (CtermKR),Aniline (DEnotNterm),U (D)
NNSISEAKTR	597985	0	0	0	G3I883	Phosphoinositide phospholipase C (EC 3.1.4.11) (Fragment)	1100	1110	1	64.2973	1				Aniline (CtermKR),Aniline (DEnotNterm),Guanidyl,U (D)
NITDEMKR	0	0	1.14783e+06	0	G3I906	Intermediate filament family orphan 2	121	129	1	13.0532			2		Aniline (CtermKR),2 Aniline (DEnotNterm),Guanidyl,U (D)
NVTDKSIIVPNHTK	1.40792e+06	379950	569448	784877	G3I9X0	Uncharacterized protein CXorf22	452	466	1	19.7402	1	1	1	1	Aniline (DEnotNterm),Guanidylaniline (CtermK),U (D),U (N)
NATFQCIATGR	0	427608	0	288502	G3IAC8	Receptor-type tyrosine-protein phosphatase kappa	47	58	1	60.2551		2		1	Aniline (CtermKR),U (D)
NETLPFWVR	1.84521e+06	0	0	0	G3IAH7	Lactosylceramide alpha-2,3-sialyltransferase	174	183	1	60.0191	1				Aniline (CtermKR),Aniline (DEnotNterm),U (D)
NQSSMEMK	4.70584e+06	7.53243e+06	4.36168e+06	4.74124e+06	G3IAW1	Golgi membrane protein 1	116	124	1	68.7347	1	16	5	9	Oxidation (M),Aniline (DEnotNterm),Guanidylaniline (CtermK),U (D)
NASAPYTELLPR	0	8.60091e+06	6.51289e+06	1.7168e+07	G3IB21	Protocadherin beta-5	566	578	1	145.554		1	1	1	Aniline (CtermKR),Aniline (DEnotNterm),U (D)
NASAPCTELLPR	1.68326e+06	4.22925e+06	3.87245e+06	2.25066e+06	G3IB24;G3IB23;G3IB23;G3IB21	#N/A	415	427	1	118.483	1	2	1	1	Aniline (CtermKR),Aniline (DEnotNterm),U (D)
NITTGTYTIHAQK	0	465610	0	0	G3IBB9	Nodal modulator 1 (Fragment)	314	327	1	53.6003		1			Guanidylaniline (CtermK),U (D)
NGSLHISACSFLVPWYSLTPAQQK	1.122e+06	1.36945e+06	438277	1.86508e+06	G3IBH0	Metalloproteinase inhibitor 1 (Metalloproteinase inhibitor 1-like protein)	113	137	1	103.263	1	1	1	1	Guanidylaniline (CtermK),U (D)
NVTYGGHQVPGSPFK	0	0	0	1.33686e+06	G3IBK2	Filamin-A	1425	1440	1	65.805				2	Guanidylaniline (CtermK),U (D)
NASLPALLLIHLPYTASSGLMAPR	3.73303e+06	1.35753e+08	2.24179e+08	1.47186e+08	G3IBK8	V-type proton ATPase subunit S1	79	103	1	209.014	1	2	1	3	Aniline (CtermKR),U (D)
NITGHITGMASAFR	1.08785e+06	1.35987e+06	1.29845e+06	2.61014e+06	G3IBW6	Mitoferrin-2	225	239	1	58.674	1	1	1	1	Oxidation (M),U (D)
NLSTEIRENLSEIR	0	121425	0	0	G3ICW0	Transmembrane channel-like protein 5	123	137	1	27.8617		1			Aniline (DEnotNterm),2 U (D)
NISYIIVNHQGSPSQLK	2.29914e+06	4.83141e+06	786240	920227	G3ID68	Selenoprotein P	44	61	1	179.17	2	4	1	2	Guanidylaniline (CtermK),U (D)
NATVMAPLK	0	0	0	1.15635e+06	G3IDD3	Microtubule-associated protein 6	131	140	1	27.7422				1	Oxidation (M),Guanidyl,Guanidylaniline (CtermK),U (D)
NISTWVYSSPGR	7.92729e+07	4.90386e+07	4.70147e+07	2.35761e+07	G3IDE4	Tripeptidyl-peptidase 1	43	55	1	97.2141	17	13	7	8	Aniline (CtermKR),U (D)
NVTQLLK	0	0	0	676541	G3IDU1	Zinc transporter ZIP10	92	99	1	71.0288				1	Guanidylaniline (CtermK),U (D)
NISMIIVIKMDSR	0	203064	0	0	G3IE11	Olfactory receptor	639	652	1	62.9238		1			Oxidation (M),Guanidyl,U (D)
NCTQNTAGINCETCIDGFFRPK	0	0	0	311732	G3IE68	Laminin subunit alpha-2	188	210	1	59.512				1	Aniline (DEnotNterm),Guanidylaniline (CtermK),U (D)
NASDSWLLMKK	0	0	0	2.63338e+07	G3IEQ7	C1GALT1-specific chaperone 1	113	124	1	42.0009				1	Oxidation (M),Aniline (DEnotNterm),Guanidyl,Guanidylaniline (CtermK),U (D)
NITQEEVMNEK	9.8207e+06	6.92054e+06	0	1.13443e+07	G3IES6	Uncharacterized protein	97	108	1	49.3504	1	1		1	2 Aniline (DEnotNterm),Guanidyl,Guanidylaniline (CtermK),U (D)
NLSESAVVK	0	831782	0	0	G3IEU2	Protein DJ-1	81	90	1	76.8267		1			Aniline (DEnotNterm),Guanidylaniline (CtermK),U (D)
NITDGSVSWVSAEK	0	4.83059e+07	0	0	G3IEU5	Otoancorin	153	167	1	42.0954		1			Aniline (DEnotNterm),U (D)
NYTQAIECAK	1.46282e+07	1.00478e+07	1.84853e+07	4.10329e+07	G3IEX0	Prolyl 3-hydroxylase 1	319	329	1	180.673	2	3	1	4	Aniline (DEnotNterm),Guanidylaniline (CtermK),U (D)
NDSPPAER	0	0	2.40506e+06	0	G3IF87	Spindlin-1	197	205	1	30.1851			1		Aniline (DEnotNterm),U (D)
NASINVIMRPPEEAALDK	0	0	0	9.80389e+06	G3IG29	Ubiquitin-like protein 4B (Ubiquitin-like protein 4B-like protein)	64	82	1	34.4978				1	Guanidyl,U (D)
NITYDLTNDNLEMKK	0	0	0	123408	G3IGS0	Kinetochore-associated protein KNL-2-like	458	473	1	11.9154				1	Oxidation (M),2 Aniline (DEnotNterm),Guanidylaniline (CtermK),U (D)
NVTAVMQK	4.69475e+06	6.30747e+06	5.31045e+06	8.53441e+06	G3IH42	Suppressor of tumorigenicity protein 7-like protein	68	76	1	58.9811	4	5	3	5	Oxidation (M),Guanidylaniline (CtermK),U (D)
NSSFTGEHTK	1.94718e+06	1.00238e+06	1.8128e+06	4.69017e+06	G3IHN6	4F2 cell-surface antigen heavy chain	294	304	1	157.663	2	1	1	3	Aniline (DEnotNterm),Guanidylaniline (CtermK),U (D)
NFSASSPLHK	4.41728e+06	5.06268e+06	4.21008e+06	3.92946e+06	G3IHR6	Macrophage colony-stimulating factor 1 (CSF-1) (MCSF)	341	351	1	112.107	5	3	2	2	Guanidylaniline (CtermK),U (D)
NTSVQEPPLDYSFK	0	1.10653e+06	0	0	G3II20	Leucine-rich repeat-containing protein 51 (Leucine-rich repeat-containing protein 51-like isoform 2) (EC 2.1.1.6)	8	22	1	33.6851		1			Aniline (CtermKR),2 Aniline (DEnotNterm),U (D)
NFSDYLR	0	975142	0	1.49182e+06	G3II74	Cytochrome P450 2E1	307	314	1	76.8466		1		1	Aniline (CtermKR),Aniline (DEnotNterm),U (D)
NVTTKPSAPVKYTEKESEQSEK	0	0	143454	0	G3IIN9	Retinoblastoma-binding protein 6	1269	1291	1	7.21549			1		3 Guanidyl,Guanidylaniline (CtermK),U (D)
NYSESLYRQAMEEAKK	0	302286	0	0	G3IJ59	Nebulin	3466	3482	1	17.219		1			2 Aniline (DEnotNterm),2 Guanidyl,Guanidylaniline (CtermK),U (D)
NITDEIMSQFPSSK	2.93656e+07	2.17473e+07	4.34686e+07	4.24778e+07	G3IJS6	Transforming growth factor beta-1-induced transcript 1 protein	141	155	1	52.5549	1	2	1	2	Oxidation (M),Aniline (DEnotNterm),Guanidyl,Guanidylaniline (CtermK),U (D)
NISINHTQEMKK	0	299986	0	0	G3IJZ2	Glutamate carboxypeptidase 2	155	167	1	48.44		1			Aniline (DEnotNterm),2 U (D)
NKTDPGVHATLK	2.01263e+06	3.50989e+06	1.18495e+07	6.29431e+06	G3IKH4	Collagen alpha-2(V) chain	878	890	1	102.731	1	1	1	2	Aniline (DEnotNterm),Guanidyl,Guanidylaniline (CtermK),U (D)
NGTQAVR	560727	3.20476e+06	8.82064e+07	9.3109e+06	G3ILK7	Calsyntenin-1	331	338	1	83.6143	1	5	3	2	Aniline (CtermKR),U (D)
NLTAGPEGYMHK	0	7.83839e+07	2.52083e+07	1.55736e+08	G3ILR5	Uncharacterized protein KIAA1644	82	94	1	47.3018		1	1	5	Oxidation (M),Guanidyl,Guanidylaniline (CtermK),U (D)
NASTELK	0	2.39522e+06	0	0	G3ILS7	26S proteasome non-ATPase regulatory subunit 5	309	316	1	82.2626		1			Guanidyl,Guanidylaniline (CtermK),U (D)
NASPMTVPR	1.07272e+06	972759	862505	674413	G3IM20	Collagen alpha-1(III) chain	889	898	1	90.7088	2	2	1	2	Oxidation (M),Aniline (CtermKR),U (D)
NLSAADYPIR	8.53156e+06	2.73948e+07	1.62822e+08	2.92541e+07	G3IM37	Uncharacterized protein	127	137	1	37.5559	4	7	5	7	Aniline (DEnotNterm),U (D),Aniline (proteinCterm)
NITQEEAMNEK	0	1.58805e+06	0	0	G3IN37	Sperm motility kinase 2B	312	323	1	23.7493		1			Oxidation (M),Aniline (DEnotNterm),Guanidylaniline (CtermK),U (D)
NSSGMEPCFDIYR	1.30747e+08	1.46823e+08	1.0518e+08	1.0336e+08	G3IN86	Dipeptidyl-peptidase 2	325	338	1	131.691	2	2	2	2	Aniline (CtermKR),2 Aniline (DEnotNterm),U (D)
NLTKNREK	216272	0	0	0	G3INC8	Actin-related protein 2	115	123	1	26.6021	1				Aniline (DEnotNterm),2 Guanidyl,Guanidylaniline (CtermK),U (D)
NGTGFVK	0	1.37274e+06	0	0	G3INC8;G3II56	0	13	20	1	58.9811		1			Guanidylaniline (CtermK),U (D)
NGSLPSHK	0	436528	0	0	G3INZ1	Epididymal-specific lipocalin-13	4	12	1	89.2984		1			Guanidylaniline (CtermK),U (D)
NWTTVAPQR	0	522339	0	817121	Q60426	Furin (Furin endoprotease)	440	449	1	71.223		1		2	Aniline (CtermKR),U (D)
