# Supplementary material for: Comparison of Three Glycoproteomic Methods for the Analysis of the Secretome of CHO Cells Treated with 1,3,4-O-Bu3ManNAc
Source: Bioengineering (Basel). 2020 Nov 10;7(4):144. doi: 10.3390/bioengineering7040144 (PMC7712478; doi:10.3390/bioengineering7040144)
Supplement: Supplementary file 1 [file bioengineering-07-00144-s001.zip › bioengineering-958307/Supplemental table S2 HILIC deglycosylated peptides.xlsx]

## Sheet: Sheet1
Supplemental table S2. Deglycoslyated peptides identified by MaxQuant from the HILIC protocol. Each row displays the counts, intensity values, and deamidation of N residues for each unique deglycosylated peptide.
Sequence	Normalized Intensity CTL cell proteome 1	Normalized Intensity treated cell proteome 1	Normalized Intensity CTL cell proteome 2	Normalized Intensity treated cell proteome 2	Normalized Intensity CTL secretome 1	Normalized Intensity treated secretome 1	Normalized Intensity CTL secretome 2	Normalized Intensity treated secretome 2	Proteins	Leading razor protein	Proten name	Start position	End position	Protein Count	Score	Count CTL cell proteome 1	Count treated cell proteome 1	Count CTL cell proteome 2	Count treated cell proteome 2	Count CTL secretome 1	Count treated secretome 1	Count CTL secretome 2	Count treated secretome 2	Deamidation (N) site IDs
NASRPTEDLYCK	1.16471e+06	5.63567e+06	0	7.47665e+06	0	0	0	0	tr|G3HGW6|G3HGW6_CRIGR	tr|G3HGW6|G3HGW6_CRIGR	Laminin subunit alpha-5	79	90	17	133.18	2	5		6					570
HTTGPHCESCAPGFYGNALLPGNCTR	0	0	0	103703	0	0	0	0	tr|G3HGW6|G3HGW6_CRIGR	tr|G3HGW6|G3HGW6_CRIGR	Laminin subunit alpha-5	1999	2024	17	78.098				1					559
EALNHAVNTTR	4.17111e+06	8.29293e+06	0	1.03315e+07	0	0	0	0	tr|G3HGW6|G3HGW6_CRIGR	tr|G3HGW6|G3HGW6_CRIGR	Laminin subunit alpha-5	2388	2398	17	228.74	6	4		6					556
NASQNQDNVYQGGGVCLDCQHHTTGINCER	1.84696e+06	9.50246e+06	0	5.50857e+06	1.71533e+07	2.93187e+07	2.90929e+07	5.32415e+07	tr|G3HGW6|G3HGW6_CRIGR	tr|G3HGW6|G3HGW6_CRIGR	Laminin subunit alpha-5	385	414	17	107.94	1	3		6	5	8	7	9	566;567;568;569
VFCVSTHGTFNASSSACLPSR	822779	164657	5.74512e+06	108202	7.70212e+07	2.7095e+07	4.48779e+07	4.53324e+07	tr|G3HGW6|G3HGW6_CRIGR	tr|G3HGW6|G3HGW6_CRIGR	Laminin subunit alpha-5	1209	1229	17	250.86	3	1	2	5	37	58	64	46	574
VWQGHANASFCPHGYGCR	0	0	0	540671	5.92931e+07	1.96844e+07	2.10887e+07	1.94967e+07	tr|G3HGW6|G3HGW6_CRIGR	tr|G3HGW6|G3HGW6_CRIGR	Laminin subunit alpha-5	1329	1346	17	159.69				5	13	10	8	7	575
GINASSTAWAR	0	0	0	1.01996e+06	9.31753e+06	5.05875e+06	3.50977e+06	2.4321e+06	tr|G3HGW6|G3HGW6_CRIGR	tr|G3HGW6|G3HGW6_CRIGR	Laminin subunit alpha-5	2196	2206	17	158.79				3	8	3	3	2	557
LHSLNASIADLK	0	578789	0	1.5256e+06	255908	0	142437	55151.5	tr|G3HGW6|G3HGW6_CRIGR	tr|G3HGW6|G3HGW6_CRIGR	Laminin subunit alpha-5	2207	2218	17	121.56		2		7	2		2	1	562
QELFRDNATIK	0	0	0	143816	384579	382322	482753	2.0424e+06	tr|G3HGW6|G3HGW6_CRIGR	tr|G3HGW6|G3HGW6_CRIGR	Laminin subunit alpha-5	2419	2429	17	84.999				3	1	1	1	2	571
LHQLAINLSGIILGINQDR	0	0	0	0	1.05864e+07	7.18824e+06	1.47362e+07	9.51366e+06	tr|G3HGW6|G3HGW6_CRIGR	tr|G3HGW6|G3HGW6_CRIGR	Laminin subunit alpha-5	2497	2515	17	160.55					10	3	3	2	561
LLANSSALEETILGHR	0	0	1.99166e+07	1.05679e+06	2.58283e+06	4.4033e+07	2.8433e+07	2.14181e+07	tr|G3HGW6|G3HGW6_CRIGR	tr|G3HGW6|G3HGW6_CRIGR	Laminin subunit alpha-5	2567	2582	17	286.09			1	4	2	9	9	4	563
GVHNASLALSANIGR	0	0	0	296640	5.83066e+07	3.55225e+07	3.30622e+07	7.58647e+07	tr|G3HGW6|G3HGW6_CRIGR	tr|G3HGW6|G3HGW6_CRIGR	Laminin subunit alpha-5	2706	2720	17	203.11				4	26	29	30	30	558
RLNTTGISFGCTADLLVGR	0	0	0	21124	6.92189e+06	8.01851e+06	1.77886e+07	1.25077e+07	tr|G3HGW6|G3HGW6_CRIGR	tr|G3HGW6|G3HGW6_CRIGR	Laminin subunit alpha-5	3109	3127	17	175.59				1	3	8	12	6	564
LNTTGISFGCTADLLVGR	0	0	0	0	0	0	384659	0	tr|G3HGW6|G3HGW6_CRIGR	tr|G3HGW6|G3HGW6_CRIGR	Laminin subunit alpha-5	3110	3127	17	55.688							3		564
VFADGAPHYVAFYTNGTR	0	103680	0	1.14411e+06	0	1.48721e+07	9.1065e+06	4.97967e+06	tr|G3HGW6|G3HGW6_CRIGR	tr|G3HGW6|G3HGW6_CRIGR	Laminin subunit alpha-5	3199	3216	17	109.72		1		3		7	3	2	573
SGTSHNFSGCISNVFVK	0	0	0	1.4797e+06	2.76327e+06	5.03781e+06	4.39205e+06	3.02848e+06	tr|G3HGW6|G3HGW6_CRIGR	tr|G3HGW6|G3HGW6_CRIGR	Laminin subunit alpha-5	3256	3272	17	105.39				3	2	3	3	2	572
LEVDTQSNHTMGTSPVTLAAIPVPLHLGGLPK	0	0	0	0	0	1.03798e+07	1.03908e+06	3.17981e+06	tr|G3HGW6|G3HGW6_CRIGR	tr|G3HGW6|G3HGW6_CRIGR	Laminin subunit alpha-5	3616	3647	17	56.211						6	2	2	560
DGSCIGNSSR	1.72927e+06	331455	0	126222	0	0	0	0	tr|G3HW34|G3HW34_CRIGR	tr|G3HW34|G3HW34_CRIGR	Prolow-density lipoprotein receptor-related protein 1	287	296	14	134.57	5	2		2					831
CNASSQFLCSSGR	313106	779431	0	1.40778e+06	0	0	0	0	tr|G3HW34|G3HW34_CRIGR	tr|G3HW34|G3HW34_CRIGR	Prolow-density lipoprotein receptor-related protein 1	577	589	14	208.08	1	2		3					830
KLNLDGSNYTLLK	0	0	0	779726	0	0	0	0	tr|G3HW34|G3HW34_CRIGR	tr|G3HW34|G3HW34_CRIGR	Prolow-density lipoprotein receptor-related protein 1	714	726	14	97.273				5					839
LNLDGSNYTLLK	0	0	0	962344	0	0	0	0	tr|G3HW34|G3HW34_CRIGR	tr|G3HW34|G3HW34_CRIGR	Prolow-density lipoprotein receptor-related protein 1	715	726	14	89.301				3					839
MHLNGSNVQVLHR	401452	944546	0	2.55439e+06	0	0	0	0	tr|G3HW34|G3HW34_CRIGR	tr|G3HW34|G3HW34_CRIGR	Prolow-density lipoprotein receptor-related protein 1	759	771	14	145.31	1	2		5					841
TCVSNCTASQFVCK	928456	1.48832e+06	0	4.18199e+06	0	0	0	0	tr|G3HW34|G3HW34_CRIGR	tr|G3HW34|G3HW34_CRIGR	Prolow-density lipoprotein receptor-related protein 1	1002	1015	14	95.264	2	4		4					845
FGTCSQLCNNTK	4.53139e+06	4.30261e+06	0	8.63955e+06	0	0	0	0	tr|G3HW34|G3HW34_CRIGR	tr|G3HW34|G3HW34_CRIGR	Prolow-density lipoprotein receptor-related protein 1	1504	1515	14	208.33	6	2		5					833;834
GVTHLNISGLK	0	177189	0	388170	0	0	0	0	tr|G3HW34|G3HW34_CRIGR	tr|G3HW34|G3HW34_CRIGR	Prolow-density lipoprotein receptor-related protein 1	1621	1631	14	133.05		1		3					835
RLDNGTCVPVPSPTPPPDAPR	0	0	0	131842	0	0	0	0	tr|G3HW34|G3HW34_CRIGR	tr|G3HW34|G3HW34_CRIGR	Prolow-density lipoprotein receptor-related protein 1	1849	1869	14	42.123				2					843
QTGDVTCNCTDGR	0	464799	0	1.45191e+06	0	0	0	0	tr|G3HW34|G3HW34_CRIGR	tr|G3HW34|G3HW34_CRIGR	Prolow-density lipoprotein receptor-related protein 1	2030	2042	14	196.7		1		3					842
INNGGCQDLCLLTHQGHVNCSCR	658329	5.34967e+06	0	3.5134e+06	554510	84050.8	148104	91112	tr|G3HW34|G3HW34_CRIGR	tr|G3HW34|G3HW34_CRIGR	Prolow-density lipoprotein receptor-related protein 1	157	179	14	84.327	1	4		8	1	1	1	1	836;837;838
TCPLDEFQCNNTLCKPLAWK	0	0	0	74872.5	0	842975	344474	67241.9	tr|G3HW34|G3HW34_CRIGR	tr|G3HW34|G3HW34_CRIGR	Prolow-density lipoprotein receptor-related protein 1	1326	1345	14	53.453				1		2	2	1	844
LTSCATNASICGDEAR	2.79607e+06	3.37417e+06	0	6.7748e+06	1.37489e+06	619341	122107	394672	tr|G3HW34|G3HW34_CRIGR	tr|G3HW34|G3HW34_CRIGR	Prolow-density lipoprotein receptor-related protein 1	1455	1470	14	204.52	4	2		4	5	3	1	2	840
FGHSPLINLTGSLSHASDVVLYHQHK	0	0	0	0	2.09926e+06	1.03402e+06	268296	2.58849e+06	tr|G3HW34|G3HW34_CRIGR	tr|G3HW34|G3HW34_CRIGR	Prolow-density lipoprotein receptor-related protein 1	1791	1816	14	101.41					1	4	3	3	832
SCGDCIQAGPNCGWCTNTTFLQEGMPTSAR	0	0	4.87328e+06	204548	0	0	0	0	tr|G3HZ55|G3HZ55_CRIGR	tr|G3HZ55|G3HZ55_CRIGR	Integrin beta	34	63	12	41.247			1	1					905
LRNPCTSEQNCTSPFSYK	3.07909e+06	8.99087e+06	0	1.43483e+07	0	0	0	0	tr|G3HZ55|G3HZ55_CRIGR	tr|G3HZ55|G3HZ55_CRIGR	Integrin beta	203	220	12	127.97	3	3		8					901
SYCKNGVNGTGENGRK	0	0	0	1.65057e+06	0	0	0	0	tr|G3HZ55|G3HZ55_CRIGR	tr|G3HZ55|G3HZ55_CRIGR	Integrin beta	399	414	12	75.998				5					902;903;904
NGVNGTGENGR	2.4644e+06	784175	0	431094	0	0	0	0	tr|G3HZ55|G3HZ55_CRIGR	tr|G3HZ55|G3HZ55_CRIGR	Integrin beta	403	413	12	145.46	13	2		2					902;903;904
NGVNGTGENGRK	3.75981e+06	487051	3.638e+06	307180	0	0	0	0	tr|G3HZ55|G3HZ55_CRIGR	tr|G3HZ55|G3HZ55_CRIGR	Integrin beta	403	414	12	93.345	10	2	1	3					902;903;904
KDNETIK	1.71053e+07	0	0	237757	0	0	0	0	tr|G3HZ55|G3HZ55_CRIGR	tr|G3HZ55|G3HZ55_CRIGR	Integrin beta	438	444	12	171.53	10			2					897
CHEGNGTFECGACR	1.73986e+06	1.48013e+06	0	9.79596e+06	0	0	0	0	tr|G3HZ55|G3HZ55_CRIGR	tr|G3HZ55|G3HZ55_CRIGR	Integrin beta	477	490	12	203.87	3	2		6					895
KENSSEICSNNGECVCGQCVCR	7.68434e+06	2.91777e+07	0	7.51022e+07	0	0	0	0	tr|G3HZ55|G3HZ55_CRIGR	tr|G3HZ55|G3HZ55_CRIGR	Integrin beta	518	539	12	205.21	2	5		20					898;899;900
NPCTSEQNCTSPFSYK	4.09707e+06	7.53357e+06	0	1.67807e+07	214030	0	0	0	tr|G3HZ55|G3HZ55_CRIGR	tr|G3HZ55|G3HZ55_CRIGR	Integrin beta	205	220	12	196.8	3	3		7	2				901
SYCKNGVNGTGENGR	267197	0	0	2.24835e+06	0	22664.8	68584.3	0	tr|G3HZ55|G3HZ55_CRIGR	tr|G3HZ55|G3HZ55_CRIGR	Integrin beta	399	413	12	145.1	1			5		1	2		902;903;904
KDTCAQECSHFNLTK	1.94519e+07	4.3538e+07	0	5.71524e+07	772742	207237	1.37106e+06	1.05995e+06	tr|G3HZ55|G3HZ55_CRIGR	tr|G3HZ55|G3HZ55_CRIGR	Integrin beta	658	672	12	273.44	9	5		9	1	1	3	2	896
DTCAQECSHFNLTK	1.26132e+07	1.59965e+07	0	1.79221e+07	754725	478179	694502	511104	tr|G3HZ55|G3HZ55_CRIGR	tr|G3HZ55|G3HZ55_CRIGR	Integrin beta	659	672	12	137.75	4	5		7	2	2	2	1	896
HQNQTLR	3.34677e+07	1.1041e+06	2.00051e+06	245408	0	0	0	0	tr|G3HGQ1|G3HGQ1_CRIGR	tr|G3HGQ1|G3HGQ1_CRIGR	Cation-independent mannose-6-phosphate receptor	318	324	11	178.08	11	2	1	3					538
SCPEDAAVCAVDKNGSK	636081	0	0	1.24147e+06	0	0	0	0	tr|G3HGQ1|G3HGQ1_CRIGR	tr|G3HGQ1|G3HGQ1_CRIGR	Cation-independent mannose-6-phosphate receptor	450	466	11	87.157	1			3					544
DPNSGFVFNLSPLNR	0	769944	0	184911	0	0	0	0	tr|G3HGQ1|G3HGQ1_CRIGR	tr|G3HGQ1|G3HGQ1_CRIGR	Cation-independent mannose-6-phosphate receptor	800	814	11	198.74		1		2					536
MNYTGGDTCHQVYQR	373749	2.60603e+06	0	6.84074e+06	0	0	0	0	tr|G3HGQ1|G3HGQ1_CRIGR	tr|G3HGQ1|G3HGQ1_CRIGR	Cation-independent mannose-6-phosphate receptor	1173	1187	11	152	1	2		6					540
TQYACPPFNVTECSTQDGAGNSIDLSSLSR	0	1.86298e+06	0	2.67698e+06	0	0	0	0	tr|G3HGQ1|G3HGQ1_CRIGR	tr|G3HGQ1|G3HGQ1_CRIGR	Cation-independent mannose-6-phosphate receptor	1219	1248	11	92.258		1		3					547
NSTHDDCQVTNPSTGHLFDLSSLSGK	0	0	5.01859e+06	3.80604e+06	0	0	0	0	tr|G3HGQ1|G3HGQ1_CRIGR	tr|G3HGQ1|G3HGQ1_CRIGR	Cation-independent mannose-6-phosphate receptor	1373	1398	11	133.15			2	6					543
SLLEFNTTTDCQPSDSQHR	5.81064e+06	1.23003e+07	0	6.06175e+06	2.65802e+06	993640	990434	508969	tr|G3HGQ1|G3HGQ1_CRIGR	tr|G3HGQ1|G3HGQ1_CRIGR	Cation-independent mannose-6-phosphate receptor	27	45	11	144.97	2	3		6	5	3	3	1	545
ITTNITLVCKPGDLESAPVLR	0	0	0	1.2659e+06	1.40728e+06	1.23665e+06	532469	494366	tr|G3HGQ1|G3HGQ1_CRIGR	tr|G3HGQ1|G3HGQ1_CRIGR	Cation-independent mannose-6-phosphate receptor	498	518	11	103.41				3	1	2	1	1	539
TGPVVEESGSLLLEYVNGSACTTSDGR	0	0	0	210569	3.11109e+06	0	0	0	tr|G3HGQ1|G3HGQ1_CRIGR	tr|G3HGQ1|G3HGQ1_CRIGR	Cation-independent mannose-6-phosphate receptor	717	743	11	68.587				1	1				546
NGSSIIDLSPLIHR	0	0	0	63270.1	280276	253790	319668	104207	tr|G3HGQ1|G3HGQ1_CRIGR	tr|G3HGQ1|G3HGQ1_CRIGR	Cation-independent mannose-6-phosphate receptor	1519	1532	11	63.181				1	1	2	3	2	542
HMNYTSLIAFHCK	0	1.43713e+06	0	1.09886e+06	1.11035e+06	1.4659e+06	800894	383543	tr|G3HGQ1|G3HGQ1_CRIGR	tr|G3HGQ1|G3HGQ1_CRIGR	Cation-independent mannose-6-phosphate receptor	1618	1630	11	90.793		2		6	2	4	3	2	537
DSHNASVDMCDLK	0	0	0	1.86551e+06	0	0	0	0	tr|G3I3K5|G3I3K5_CRIGR	tr|G3I3K5|G3I3K5_CRIGR	G-protein coupled receptor 56	168	180	11	130.2				9					970
NSSQVLGEK	523496	0	0	36523.6	0	0	0	0	tr|G3I3K5|G3I3K5_CRIGR	tr|G3I3K5|G3I3K5_CRIGR	G-protein coupled receptor 56	303	311	11	61.161	2			1					971
SPQNTSLSGAASFVFSFHNAPQK	750154	0	0	0	1.25752e+08	5.03893e+07	6.53377e+07	4.59387e+07	tr|G3I3K5|G3I3K5_CRIGR	tr|G3I3K5|G3I3K5_CRIGR	G-protein coupled receptor 56	145	167	11	184.68	3				14	33	49	20	973;974
SPQNTSLSGAASFVFSFHNAPQKDSHNASVDMCDLK	0	0	0	0	566778	377537	962057	2.10328e+06	tr|G3I3K5|G3I3K5_CRIGR	tr|G3I3K5|G3I3K5_CRIGR	G-protein coupled receptor 56	145	180	11	69.729					1	2	3	2	970;973;974
SPQNTSLSGAASFVFSFHNAPQKDSHNASVDMCDLKK	0	0	0	0	3.74812e+06	1.29938e+07	1.37952e+07	1.14952e+07	tr|G3I3K5|G3I3K5_CRIGR	tr|G3I3K5|G3I3K5_CRIGR	G-protein coupled receptor 56	145	181	11	108.58					3	14	10	6	970;973;974
DSHNASVDMCDLKK	445381	1.33037e+06	1.83435e+06	4.12046e+06	204010	656024	142903	385387	tr|G3I3K5|G3I3K5_CRIGR	tr|G3I3K5|G3I3K5_CRIGR	G-protein coupled receptor 56	168	181	11	94.09	1	3	1	13	1	6	3	3	970
KLLVVDFSSQALFQDKNSSQVLGEK	231682	0	0	0	4.14049e+07	8.17627e+07	3.86254e+07	4.23461e+07	tr|G3I3K5|G3I3K5_CRIGR	tr|G3I3K5|G3I3K5_CRIGR	G-protein coupled receptor 56	287	311	11	156.88	1				25	57	36	24	971
LLVVDFSSQALFQDKNSSQVLGEK	1.41334e+06	114522	0	0	7.2097e+07	8.15235e+07	6.53032e+07	9.46478e+07	tr|G3I3K5|G3I3K5_CRIGR	tr|G3I3K5|G3I3K5_CRIGR	G-protein coupled receptor 56	288	311	11	192.63	3	1			16	25	38	27	971
VSNLSEPVVLTFQHQPQPK	2.56261e+06	2.61549e+06	0	3.44569e+06	4.97567e+06	3.12919e+06	3.13915e+06	0	tr|G3I3K5|G3I3K5_CRIGR	tr|G3I3K5|G3I3K5_CRIGR	G-protein coupled receptor 56	322	340	11	103.01	2	2		3	3	2	3		975
NVTLQCVFWVDDPTSSSPGSWSSAGCETVR	0	0	0	0	1.51058e+07	6.05448e+06	7.01265e+06	0	tr|G3I3K5|G3I3K5_CRIGR	tr|G3I3K5|G3I3K5_CRIGR	G-protein coupled receptor 56	341	370	11	78.913					2	1	1		972
NVTLQCVFWVDDPTSSSPGSWSSAGCETVRR	0	0	0	0	0	0	2.64596e+07	1.40029e+07	tr|G3I3K5|G3I3K5_CRIGR	tr|G3I3K5|G3I3K5_CRIGR	G-protein coupled receptor 56	341	371	11	126.42							6	2	972
LKAFPEVCNETMMALWEECKPCLK	0	0	0	0	4.67647e+07	1.15193e+08	1.29257e+08	1.68743e+08	tr|G3HNJ3|G3HNJ3_CRIGR	tr|G3HNJ3|G3HNJ3_CRIGR	Clusterin	94	117	10	124.31					10	45	36	30	705
AFPEVCNETMMALWEECKPCLK	0	0	0	107678	1.02852e+09	1.20681e+09	1.04305e+09	7.98667e+08	tr|G3HNJ3|G3HNJ3_CRIGR	tr|G3HNJ3|G3HNJ3_CRIGR	Clusterin	96	117	10	99.569				1	32	64	56	34	705
QLEEFLNQSSPFYFWMNGDR	0	0	0	0	3.63794e+07	8.37666e+07	1.38383e+08	1.08834e+08	tr|G3HNJ3|G3HNJ3_CRIGR	tr|G3HNJ3|G3HNJ3_CRIGR	Clusterin	138	157	10	248.46					3	12	17	12	713;714
QLEEFLNQSSPFYFWMNGDRIDSLMESDR	0	0	0	0	5.93198e+06	2.1049e+07	3.68331e+07	2.4004e+07	tr|G3HNJ3|G3HNJ3_CRIGR	tr|G3HNJ3|G3HNJ3_CRIGR	Clusterin	138	166	10	326.86					1	4	6	2	713;714
EIRHNSTGCLK	0	1.47173e+06	0	1.69179e+06	4.09889e+06	1.63825e+06	5.66918e+06	7.16784e+06	tr|G3HNJ3|G3HNJ3_CRIGR	tr|G3HNJ3|G3HNJ3_CRIGR	Clusterin	285	295	10	160.67		2		3	6	5	3	4	707
HNSTGCLK	8.20724e+07	0	3.3144e+06	859303	1.76606e+06	0	0	0	tr|G3HNJ3|G3HNJ3_CRIGR	tr|G3HNJ3|G3HNJ3_CRIGR	Clusterin	288	295	10	134.77	16		1	4	14				707
CQEILSVDCSANNPAQAHLRQELNDSLQMAER	0	0	0	0	656199	1.30043e+06	0	4.47854e+06	tr|G3HNJ3|G3HNJ3_CRIGR	tr|G3HNJ3|G3HNJ3_CRIGR	Clusterin	303	334	10	109.77					1	2		3	706
QELNDSLQMAER	4.61713e+06	1.00847e+07	0	6.3959e+06	5.68451e+07	2.71847e+07	2.04461e+07	3.12524e+07	tr|G3HNJ3|G3HNJ3_CRIGR	tr|G3HNJ3|G3HNJ3_CRIGR	Clusterin	323	334	10	206.36	5	2		9	34	27	16	9	706
MLNTSSLLEQLNEQFNWVSQLANLTQGEDQYYLR	0	0	0	0	2.7013e+08	2.74808e+08	2.07152e+08	2.73654e+08	tr|G3HNJ3|G3HNJ3_CRIGR	tr|G3HNJ3|G3HNJ3_CRIGR	Clusterin	350	383	10	124.82					10	16	8	10	709;710;711;712
VSTVTTHSNNSEEPSR	2.02706e+07	2.00766e+07	0	1.3156e+07	1.95058e+06	2.78487e+06	1.23556e+06	2.76863e+06	tr|G3HNJ3|G3HNJ3_CRIGR	tr|G3HNJ3|G3HNJ3_CRIGR	Clusterin	384	399	10	176.23	10	9		12	3	9	6	6	715;716
LLNNLTSIK	187002	7.03154e+06	0	3.53166e+06	0	0	0	0	tr|G3HG25|G3HG25_CRIGR	tr|G3HG25|G3HG25_CRIGR	Laminin subunit gamma-1	597	605	9	126.07	1	6		9					515;516
YEQAKNISQDLEK	0	0	0	305973	0	0	0	0	tr|G3HG25|G3HG25_CRIGR	tr|G3HG25|G3HG25_CRIGR	Laminin subunit gamma-1	1186	1198	9	96.464				3					520
NISQDLEK	1.15157e+06	1.45422e+06	0	688932	0	0	0	0	tr|G3HG25|G3HG25_CRIGR	tr|G3HG25|G3HG25_CRIGR	Laminin subunit gamma-1	1191	1198	9	111.74	3	3		3					520
VNDNKTAAEEALR	0	98249.7	0	210981	0	0	0	0	tr|G3HG25|G3HG25_CRIGR	tr|G3HG25|G3HG25_CRIGR	Laminin subunit gamma-1	1327	1339	9	84.365		1		3					525;526
VNSSLHSQISR	1.54732e+07	1.88397e+07	0	1.80042e+07	4.28031e+06	1.48175e+06	2.4481e+06	2.45282e+06	tr|G3HG25|G3HG25_CRIGR	tr|G3HG25|G3HG25_CRIGR	Laminin subunit gamma-1	1056	1066	9	190.66	8	4		6	12	6	6	4	527
MAAANVSIAQPESTGEPNNMTLLAEEARR	0	0	0	0	190716	848957	401392	390592	tr|G3HG25|G3HG25_CRIGR	tr|G3HG25|G3HG25_CRIGR	Laminin subunit gamma-1	1107	1135	9	56.131					1	4	2	1	517;518;519
VANTANETSTEAYNLLLR	0	2.77859e+06	2.49908e+07	1.18215e+06	6.41106e+07	2.10101e+07	3.19392e+07	1.27738e+07	tr|G3HG25|G3HG25_CRIGR	tr|G3HG25|G3HG25_CRIGR	Laminin subunit gamma-1	1150	1167	9	224.86		4	1	5	12	10	11	6	523;524
TLEGENQTSLEIEDLNR	945425	2.40826e+06	768908	1.84508e+06	220944	96672.2	0	177863	tr|G3HG25|G3HG25_CRIGR	tr|G3HG25|G3HG25_CRIGR	Laminin subunit gamma-1	1168	1184	9	174.59	2	2	1	8	1	1		1	522
TLEGENQTSLEIEDLNRK	0	0	0	629021	531505	280595	134001	321796	tr|G3HG25|G3HG25_CRIGR	tr|G3HG25|G3HG25_CRIGR	Laminin subunit gamma-1	1168	1185	9	81.594				3	1	3	1	2	522
RFANEYPNITR	0	83222.9	0	239188	0	0	0	0	tr|G3HR95|G3HR95_CRIGR	tr|G3HR95|G3HR95_CRIGR	Carboxypeptidase D	242	252	9	43.897		1		4					749
FANEYPNITR	112100	0	0	1.83763e+06	0	0	0	0	tr|G3HR95|G3HR95_CRIGR	tr|G3HR95|G3HR95_CRIGR	Carboxypeptidase D	243	252	9	154.84	1			4					749
NNSNNFDLNR	446444	988299	0	1.00053e+06	0	0	0	0	tr|G3HR95|G3HR95_CRIGR	tr|G3HR95|G3HR95_CRIGR	Carboxypeptidase D	353	362	9	135.55	2	2		3					752;753
GKDLDTDFTSNASQPETK	1.1791e+06	3.61628e+06	0	6.20248e+06	0	0	0	0	tr|G3HR95|G3HR95_CRIGR	tr|G3HR95|G3HR95_CRIGR	Carboxypeptidase D	786	803	9	146.88	1	2		7					745
DLDTDFTSNASQPETK	0	0	0	1.1084e+06	0	0	0	0	tr|G3HR95|G3HR95_CRIGR	tr|G3HR95|G3HR95_CRIGR	Carboxypeptidase D	788	803	9	142.91				3					745
DSVTGAGLENATISVAGINHNITTGR	6.99353e+06	0	9.12286e+06	2.15809e+06	8.11599e+06	1.37198e+07	1.30594e+07	8.81232e+06	tr|G3HR95|G3HR95_CRIGR	tr|G3HR95|G3HR95_CRIGR	Carboxypeptidase D	117	142	9	179.5	2		3	2	2	3	3	2	746;747;748
GILNATLSVAEINHPVTTYK	0	0	0	0	1.83563e+06	2.41288e+06	976892	1.36505e+06	tr|G3HR95|G3HR95_CRIGR	tr|G3HR95|G3HR95_CRIGR	Carboxypeptidase D	536	555	9	98.175					1	3	1	2	750
SEGAIQVNFTLVR	0	0	0	25719.9	754206	1.02886e+06	435220	445997	tr|G3HR95|G3HR95_CRIGR	tr|G3HR95|G3HR95_CRIGR	Carboxypeptidase D	588	600	9	119.39				3	2	6	2	2	754
GLVMNYPHITNLTTLGQSAEYR	0	0	0	0	0	374172	0	0	tr|G3HR95|G3HR95_CRIGR	tr|G3HR95|G3HR95_CRIGR	Carboxypeptidase D	671	692	9	53.033						3			751
NSTFELPSSAEVLNSNSSCGR	8.49561e+06	543329	2.11608e+07	2.9304e+07	0	0	0	0	tr|G3HK56|G3HK56_CRIGR	tr|G3HK56|G3HK56_CRIGR	Lysosome-associated membrane glycoprotein 1	20	40	8	163.62	3	2	2	11					652;653;654
CLSAIQVHMGNVTVTLSDATIQAYLLNSNFSK	3.22976e+06	0	0	0	0	0	0	0	tr|G3HK56|G3HK56_CRIGR	tr|G3HK56|G3HK56_CRIGR	Lysosome-associated membrane glycoprotein 1	113	144	8	69.492	1								644;645
KDNMTVTR	2.62545e+07	0	0	468748	0	0	0	0	tr|G3HK56|G3HK56_CRIGR	tr|G3HK56|G3HK56_CRIGR	Lysosome-associated membrane glycoprotein 1	202	209	8	146.79	12			2					646
LNMTLPDANVSSLMASNQSLR	0	1.24539e+06	4.73369e+07	8.57389e+06	0	0	0	0	tr|G3HK56|G3HK56_CRIGR	tr|G3HK56|G3HK56_CRIGR	Lysosome-associated membrane glycoprotein 1	259	279	8	183.65		1	3	5					649;650;651
YSVQDMYFAYNLSDTQHFLNASNK	5.11451e+07	7.40354e+07	6.31421e+07	6.81072e+07	9.12669e+06	9.53637e+06	4.67409e+07	4.33921e+07	tr|G3HK56|G3HK56_CRIGR	tr|G3HK56|G3HK56_CRIGR	Lysosome-associated membrane glycoprotein 1	69	92	8	136.62	5	5	12	12	1	4	11	6	655;656;657
ALNISPNDTASGSCSPHVVTLTVESK	2.28617e+07	1.30611e+08	9.64339e+07	7.13986e+07	1.42836e+07	1.74584e+06	2.7141e+06	3.34353e+06	tr|G3HK56|G3HK56_CRIGR	tr|G3HK56|G3HK56_CRIGR	Lysosome-associated membrane glycoprotein 1	210	235	8	134.68	2	5	6	13	3	1	2	2	642;643
FGMNGSSSLFFLQEVR	4.34611e+06	1.56118e+07	1.86852e+06	5.7597e+06	0	122095	970509	890327	tr|G3HK56|G3HK56_CRIGR	tr|G3HK56|G3HK56_CRIGR	Lysosome-associated membrane glycoprotein 1	243	258	8	212.24	2	2	1	10		1	4	2	647
DNMTVTR	686422	404152	0	398739	0	0	0	0	tr|G3HK56|G3HK56_CRIGR;tr|G3I7Y3|G3I7Y3_CRIGR	tr|G3HK56|G3HK56_CRIGR	Lysosome-associated membrane glycoprotein 1	203	209	8	86.794	2	1		3					646
NYTDCTSEGR	330022	806086	0	1.05685e+06	0	0	0	0	tr|G3I1V3|G3I1V3_CRIGR	tr|G3I1V3|G3I1V3_CRIGR	Fibronectin	434	443	8	151.22	2	2		3					945
HEEGHMLNCTCFGQGR	720325	1.93237e+06	0	4.71869e+06	0	0	0	0	tr|G3I1V3|G3I1V3_CRIGR	tr|G3I1V3|G3I1V3_CRIGR	Fibronectin	545	560	8	157.43	2	2		9					946
GGNSNGALCHFPFLYNNRNYTDCTSEGRR	0	0	0	0	4.53426e+06	5.37383e+06	7.18006e+06	8.94811e+06	tr|G3I1V3|G3I1V3_CRIGR	tr|G3I1V3|G3I1V3_CRIGR	Fibronectin	416	444	8	77.51					2	6	5	6	941;942;943;944;945
DQCIVDDITYNVNDTFHK	0	0	0	3.18191e+06	8.20747e+07	6.29816e+07	4.67573e+07	5.20995e+07	tr|G3I1V3|G3I1V3_CRIGR	tr|G3I1V3|G3I1V3_CRIGR	Fibronectin	526	543	8	164.2				3	7	11	11	5	939;940
DQCIVDDITYNVNDTFHKR	0	0	0	0	2.38763e+06	4.83884e+06	9.53259e+06	7.9614e+06	tr|G3I1V3|G3I1V3_CRIGR	tr|G3I1V3|G3I1V3_CRIGR	Fibronectin	526	544	8	120.9					2	6	8	4	939;940
RHEEGHMLNCTCFGQGR	0	0	0	3.15806e+06	0	0	0	39574.6	tr|G3I1V3|G3I1V3_CRIGR	tr|G3I1V3|G3I1V3_CRIGR	Fibronectin	544	560	8	133.23				6				1	946
LDAPTNLQFVNESDR	0	3.97292e+06	0	2.95198e+06	223909	0	0	0	tr|G3I1V3|G3I1V3_CRIGR	tr|G3I1V3|G3I1V3_CRIGR	Fibronectin	1006	1020	8	182.37		3		3	1				947
WTPLNSSTIIGYR	0	0	0	0	0	337684	222142	0	tr|G3I1V3|G3I1V3_CRIGR	tr|G3I1V3|G3I1V3_CRIGR	Fibronectin	1296	1308	8	43.03						2	2		948
GMNYTVR	0	628958	0	859362	0	0	0	0	tr|G3I278|G3I278_CRIGR	tr|G3I278|G3I278_CRIGR	Laminin subunit beta-1	522	528	8	114.19		2		3					951
RVNASTTDPNSTVEQSALTR	2.80673e+06	6.45715e+06	2.95607e+06	8.20677e+06	0	0	0	0	tr|G3I278|G3I278_CRIGR	tr|G3I278|G3I278_CRIGR	Laminin subunit beta-1	1165	1184	8	184.83	2	5	1	14					957;958
KCVCNYLGTVQEHCNGSDCHCDK	0	598208	0	2.67792e+06	505366	142088	305669	234077	tr|G3I278|G3I278_CRIGR	tr|G3I278|G3I278_CRIGR	Laminin subunit beta-1	858	880	8	101.6		1		3	1	2	2	1	953
LSDTASQSNSTAGELAALQAEAK	1.84327e+06	7.57589e+06	0	1.1447e+07	1.93667e+07	6.61699e+06	7.05051e+06	6.83056e+06	tr|G3I278|G3I278_CRIGR	tr|G3I278|G3I278_CRIGR	Laminin subunit beta-1	1102	1124	8	104.67	1	2		7	6	6	6	4	954
VNASTTDPNSTVEQSALTR	1.12621e+07	2.64436e+07	0	3.15541e+07	373421	630302	413579	1.22218e+06	tr|G3I278|G3I278_CRIGR	tr|G3I278|G3I278_CRIGR	Laminin subunit beta-1	1166	1184	8	164.2	5	5		18	1	2	1	2	957;958
MEMPSTPQQLQNLTEDIR	0	0	0	1.57988e+06	1.00944e+08	7.83158e+07	4.08318e+07	5.2169e+07	tr|G3I278|G3I278_CRIGR	tr|G3I278|G3I278_CRIGR	Laminin subunit beta-1	1362	1379	8	183.7				11	32	29	32	14	955
MEMPSTPQQLQNLTEDIRER	0	0	0	0	1.06384e+08	3.91153e+07	8.78133e+07	1.02031e+08	tr|G3I278|G3I278_CRIGR	tr|G3I278|G3I278_CRIGR	Laminin subunit beta-1	1362	1381	8	228.39					24	29	39	17	955
QADDDIQGTQNLLTSIESETAASEESLSNASQR	0	0	0	0	0	1.87699e+07	8.8098e+06	1.19713e+07	tr|G3I278|G3I278_CRIGR	tr|G3I278|G3I278_CRIGR	Laminin subunit beta-1	1446	1478	8	56.22						3	2	1	956
ENGTDAVQEEEESPTEGSK	5.4213e+06	1.08454e+07	0	1.67377e+07	0	0	0	0	tr|G3I973|G3I973_CRIGR	tr|G3I973|G3I973_CRIGR	Hypoxia up-regulated protein 1	595	613	8	148.26	2	4		6					1063
ENGTDAVQEEEESPTEGSKDEPGEQGDLK	0	1.39388e+06	0	3.56698e+06	0	0	0	0	tr|G3I973|G3I973_CRIGR	tr|G3I973|G3I973_CRIGR	Hypoxia up-regulated protein 1	595	623	8	97.839		1		3					1063
VFGSQNLTTVK	2.47826e+07	8.22399e+07	1.2512e+06	4.00888e+07	5.17114e+06	0	982412	1.29115e+06	tr|G3I973|G3I973_CRIGR	tr|G3I973|G3I973_CRIGR	Hypoxia up-regulated protein 1	510	520	8	116.55	5	5	1	19	5		4	1	1068
LSALDNLLNHSSIFLK	0	3.14585e+06	5.73512e+06	2.28518e+06	4.03312e+07	2.07573e+07	6.85273e+07	5.58008e+07	tr|G3I973|G3I973_CRIGR	tr|G3I973|G3I973_CRIGR	Hypoxia up-regulated protein 1	822	837	8	205.68		1	3	4	6	5	11	7	1064;1065
VINDTWAWK	0	0	990723	1.04684e+06	2.40661e+06	776129	361776	73895.4	tr|G3I973|G3I973_CRIGR	tr|G3I973|G3I973_CRIGR	Hypoxia up-regulated protein 1	860	868	8	95.502			1	3	4	3	3	1	1069
VINDTWAWKNATLAEQAK	0	0	0	0	246928	851574	1.2617e+06	624530	tr|G3I973|G3I973_CRIGR	tr|G3I973|G3I973_CRIGR	Hypoxia up-regulated protein 1	860	877	8	65.105					1	4	3	2	1066;1069
NATLAEQAK	1.56103e+08	3.46679e+07	0	1.45697e+07	836051	0	208178	0	tr|G3I973|G3I973_CRIGR	tr|G3I973|G3I973_CRIGR	Hypoxia up-regulated protein 1	869	877	8	128.36	13	3		5	3		3		1066
TEPPLNATAGDQEEK	7.69497e+07	7.45644e+07	0	5.97196e+07	3.25331e+06	41010.7	567608	0	tr|G3I973|G3I973_CRIGR	tr|G3I973|G3I973_CRIGR	Hypoxia up-regulated protein 1	926	940	8	174.59	14	6		11	9	1	3		1067
NKTTDDNEEKETDTFR	0	0	0	37436.3	0	0	0	0	tr|G3GR64|G3GR64_CRIGR	tr|G3GR64|G3GR64_CRIGR	Inter-alpha-trypsin inhibitor heavy chain H5	88	103	7	75.911				2					23;24
KGSGIAEGDVGPPPSTVINQNETFAK	0	0	0	120040	0	0	0	0	tr|G3GR64|G3GR64_CRIGR	tr|G3GR64|G3GR64_CRIGR	Inter-alpha-trypsin inhibitor heavy chain H5	172	197	7	76.799				2					19
KKGSGIAEGDVGPPPSTVINQNETFAK	0	0	0	0	0	1.03327e+06	421049	1.24084e+06	tr|G3GR64|G3GR64_CRIGR	tr|G3GR64|G3GR64_CRIGR	Inter-alpha-trypsin inhibitor heavy chain H5	171	197	7	41.475						3	1	1	19
TLFPNYFNGSEIVIAGK	0	0	0	0	0	0	1.36322e+06	0	tr|G3GR64|G3GR64_CRIGR	tr|G3GR64|G3GR64_CRIGR	Inter-alpha-trypsin inhibitor heavy chain H5	462	478	7	42.708							3		25
LVLPCNQSVVVGSR	0	0	0	297582	415847	279743	46695.2	0	tr|G3GR64|G3GR64_CRIGR	tr|G3GR64|G3GR64_CRIGR	Inter-alpha-trypsin inhibitor heavy chain H5	732	745	7	85.837				3	3	3	1		22
LIEAPAVYNKNLSGQSFAQTEGIPEAVLK	0	0	0	0	2.06722e+07	6.70133e+07	0	0	tr|G3GR64|G3GR64_CRIGR	tr|G3GR64|G3GR64_CRIGR	Inter-alpha-trypsin inhibitor heavy chain H5	813	841	7	62.295					1	3			20;21
NLSGQSFAQTEGIPEAVLK	0	0	0	0	4.57712e+06	2.98301e+06	0	1.23477e+06	tr|G3GR64|G3GR64_CRIGR	tr|G3GR64|G3GR64_CRIGR	Inter-alpha-trypsin inhibitor heavy chain H5	823	841	7	93.371					4	3		2	21
LGLAPGDVNISLVGCIEDFSINGR	0	0	0	0	1.85769e+07	1.3752e+07	1.37382e+07	2.73187e+07	tr|G3H0E4|G3H0E4_CRIGR	tr|G3H0E4|G3H0E4_CRIGR	Chondroitin sulfate proteoglycan 4	340	363	7	170.32					8	8	12	11	187;188
YLSTDPQHHTQDMVEDLTLEVQVGQETLSNLSFPVTIQR	0	0	0	0	2.80122e+06	0	0	0	tr|G3H0E4|G3H0E4_CRIGR	tr|G3H0E4|G3H0E4_CRIGR	Chondroitin sulfate proteoglycan 4	743	781	7	42.735					2				192
VQNFSVPEGGTR	1.82701e+07	1.71872e+07	0	1.8429e+07	1.12264e+06	77276.4	44565.6	0	tr|G3H0E4|G3H0E4_CRIGR	tr|G3H0E4|G3H0E4_CRIGR	Chondroitin sulfate proteoglycan 4	1363	1374	7	157.68	5	3		4	6	2	1		191
YVHDGSETPTDSFVLVANASEMDR	0	5.45547e+06	3.95182e+06	5.90749e+06	3.30362e+08	2.67996e+08	3.34909e+08	2.98287e+08	tr|G3H0E4|G3H0E4_CRIGR	tr|G3H0E4|G3H0E4_CRIGR	Chondroitin sulfate proteoglycan 4	1433	1456	7	256.33		2	1	11	35	39	48	38	193
GTDNDSGPEDLIYTIQQPSNGR	0	0	0	0	545193	0	0	0	tr|G3H0E4|G3H0E4_CRIGR	tr|G3H0E4|G3H0E4_CRIGR	Chondroitin sulfate proteoglycan 4	1500	1521	7	59.857					2				179
LFHAQQGSAEEALVNFTQAEVNAGNILYEHGK	0	0	0	1.2422e+06	1.51282e+08	3.11169e+07	2.06522e+08	2.27673e+08	tr|G3H0E4|G3H0E4_CRIGR	tr|G3H0E4|G3H0E4_CRIGR	Chondroitin sulfate proteoglycan 4	1632	1663	7	194.25				3	11	9	17	13	184;185;186
GVNASATVNVTVQALLHVWAGGPWPQGTTLR	2.24954e+06	1.20625e+07	1.08615e+07	0	1.50004e+07	6.35955e+07	5.85583e+07	3.67437e+07	tr|G3H0E4|G3H0E4_CRIGR	tr|G3H0E4|G3H0E4_CRIGR	Chondroitin sulfate proteoglycan 4	2033	2063	7	101.14	2	2	2		10	12	15	9	180;181
VANMTRPLK	0	0	0	196820	0	0	0	0	tr|G3H6X9|G3H6X9_CRIGR	tr|G3H6X9|G3H6X9_CRIGR	Angiopoietin-4	305	313	7	96.143				3					336
ILENNTQWLLK	0	0	0	341831	725888	494091	107643	76420.6	tr|G3H6X9|G3H6X9_CRIGR	tr|G3H6X9|G3H6X9_CRIGR	Angiopoietin-4	92	102	7	92.866				3	2	3	2	1	331
SNLAQAGQHPVQNQTTTMLSLGANLMNQTTAQTHK	0	0	4.40202e+07	0	0	7.02988e+06	0	0	tr|G3H6X9|G3H6X9_CRIGR	tr|G3H6X9|G3H6X9_CRIGR	Angiopoietin-4	113	147	7	70.71			2			4			334;335
LTAVEAQVLNQTSR	0	1.8735e+06	0	2.91212e+06	502021	445885	0	69818.9	tr|G3H6X9|G3H6X9_CRIGR	tr|G3H6X9|G3H6X9_CRIGR	Angiopoietin-4	148	161	7	200.16		2		5	4	3		1	332
HNLQALVSNSSSLQQQQQQLMELVQR	0	0	0	214390	418264	4.16582e+07	2.5566e+07	5.19972e+07	tr|G3H6X9|G3H6X9_CRIGR	tr|G3H6X9|G3H6X9_CRIGR	Angiopoietin-4	238	263	7	244.78				1	1	12	18	16	330
SGANASGIYTIR	226332	2.58873e+06	0	2.49768e+06	1.7662e+06	1.35486e+06	420755	1.32261e+06	tr|G3H6X9|G3H6X9_CRIGR	tr|G3H6X9|G3H6X9_CRIGR	Angiopoietin-4	293	304	7	210.15	2	3		3	4	3	3	2	333
YSLLVNASSSSTGLK	0	819772	0	271174	1.30044e+07	6.68892e+06	3.15674e+06	5.21475e+06	tr|G3H6X9|G3H6X9_CRIGR	tr|G3H6X9|G3H6X9_CRIGR	Angiopoietin-4	402	416	7	162.37		3		3	9	3	4	2	337
KGSFYYNISDVK	0	148631	0	587657	2.5002e+07	3.84857e+06	3.19271e+06	5.89879e+06	tr|G3H8V4|G3H8V4_CRIGR	tr|G3H8V4|G3H8V4_CRIGR	Phospholipid transfer protein	58	69	7	162.94		1		3	8	3	3	3	367
GSFYYNISDVK	0	0	8.1175e+06	530043	1.08963e+07	3.89717e+06	1.95094e+06	0	tr|G3H8V4|G3H8V4_CRIGR	tr|G3H8V4|G3H8V4_CRIGR	Phospholipid transfer protein	59	69	7	71.159			1	3	3	3	3		367
VTQLQLISSELHFQPDQELLLHISNASLGLHFR	0	0	0	0	6.62452e+06	2.74606e+07	4.97537e+07	7.44891e+07	tr|G3H8V4|G3H8V4_CRIGR	tr|G3H8V4|G3H8V4_CRIGR	Phospholipid transfer protein	70	102	7	139.59					4	2	3	5	370
IKVSNVSCDASVSR	0	348966	0	378337	5.3707e+06	3.67914e+06	2.75231e+06	3.29413e+06	tr|G3H8V4|G3H8V4_CRIGR	tr|G3H8V4|G3H8V4_CRIGR	Phospholipid transfer protein	139	152	7	115.68		2		3	8	6	4	4	369
VSNVSCDASVSR	4.04074e+06	9.14581e+06	0	1.32823e+07	4.91229e+06	3.36734e+06	1.44257e+06	1.94639e+06	tr|G3H8V4|G3H8V4_CRIGR	tr|G3H8V4|G3H8V4_CRIGR	Phospholipid transfer protein	141	152	7	196.38	4	2		3	7	3	3	2	369
GTFFPLTEGNWSFLNR	0	0	0	0	4.32318e+07	8.82529e+07	6.73077e+07	5.45654e+07	tr|G3H8V4|G3H8V4_CRIGR	tr|G3H8V4|G3H8V4_CRIGR	Phospholipid transfer protein	236	251	7	183					8	13	9	7	368
FQIYSNQSALESLALIPLQTPLK	0	0	0	0	9.12276e+06	6.89514e+06	3.07334e+07	9.47615e+06	tr|G3H8V4|G3H8V4_CRIGR	tr|G3H8V4|G3H8V4_CRIGR	Phospholipid transfer protein	393	415	7	103.58					1	3	5	2	366
RVNNCSDMCFHQK	185358	962293	0	3.83195e+06	0	0	0	0	tr|G3HBI1|G3HBI1_CRIGR	tr|G3HBI1|G3HBI1_CRIGR	Peroxidasin-like	725	737	7	140.63	1	2		9					414;415
VNNCSDMCFHQK	1.00824e+06	1.1772e+06	0	5.19238e+06	0	0	0	0	tr|G3HBI1|G3HBI1_CRIGR	tr|G3HBI1|G3HBI1_CRIGR	Peroxidasin-like	726	737	7	88.83	2	1		12					414;415
HLSNATSATHK	0	0	0	66049.3	0	0	0	0	tr|G3HBI1|G3HBI1_CRIGR	tr|G3HBI1|G3HBI1_CRIGR	Peroxidasin-like	1361	1371	7	134.18				1					409
VYCNLSAAYTFEDLK	0	0	0	0	2.46183e+06	0	0	0	tr|G3HBI1|G3HBI1_CRIGR	tr|G3HBI1|G3HBI1_CRIGR	Peroxidasin-like	1172	1186	7	58.814					2				416
VYCNLSAAYTFEDLKNEIK	0	0	0	130173	1.57803e+08	1.54119e+08	8.25554e+07	5.82073e+07	tr|G3HBI1|G3HBI1_CRIGR	tr|G3HBI1|G3HBI1_CRIGR	Peroxidasin-like	1172	1190	7	147.37				1	9	13	11	5	416;417
ILCDNSDNITR	4.25507e+06	6.60322e+06	0	6.70532e+06	197742	0	0	0	tr|G3HBI1|G3HBI1_CRIGR	tr|G3HBI1|G3HBI1_CRIGR	Peroxidasin-like	1270	1280	7	193.83	5	5		8	2				410;411
LSTTECVDDSGESHSNNTK	5.75006e+06	7.42368e+06	2.3832e+06	1.23673e+07	7.04499e+06	4.11595e+06	5.9652e+06	7.83811e+06	tr|G3HBI1|G3HBI1_CRIGR	tr|G3HBI1|G3HBI1_CRIGR	Peroxidasin-like	1406	1424	7	149.73	3	2	1	12	7	3	5	3	412;413
EQTNATQDTVR	772225	0	0	273179	0	0	0	0	tr|G3HCV4|G3HCV4_CRIGR	tr|G3HCV4|G3HCV4_CRIGR	Alpha-mannosidase (EC 3.2.1.-)	130	140	7	80.014	3			3					441
QNFSFCR	0	0	0	301998	0	0	0	0	tr|G3HCV4|G3HCV4_CRIGR	tr|G3HCV4|G3HCV4_CRIGR	Alpha-mannosidase (EC 3.2.1.-)	488	494	7	120.65				3					444
LNQTEPVAGNYYPVNTR	0	0	0	370123	0	0	0	0	tr|G3HCV4|G3HCV4_CRIGR	tr|G3HCV4|G3HCV4_CRIGR	Alpha-mannosidase (EC 3.2.1.-)	765	781	7	94.203				3					443
ANLTWSVK	0	0	0	77345.5	423183	324606	166320	68953.6	tr|G3HCV4|G3HCV4_CRIGR	tr|G3HCV4|G3HCV4_CRIGR	Alpha-mannosidase (EC 3.2.1.-)	366	373	7	57.859				3	3	3	3	1	439
ELNISICPVSQK	421043	1.07116e+06	0	1.6158e+06	2.30233e+06	565632	975684	497651	tr|G3HCV4|G3HCV4_CRIGR	tr|G3HCV4|G3HCV4_CRIGR	Alpha-mannosidase (EC 3.2.1.-)	495	506	7	90.793	1	2		3	5	3	3	2	440
TALVQEVHQNFSSWCSQVIR	0	0	0	0	0	4.01912e+07	1.76075e+07	1.05714e+07	tr|G3HCV4|G3HCV4_CRIGR	tr|G3HCV4|G3HCV4_CRIGR	Alpha-mannosidase (EC 3.2.1.-)	683	702	7	205.21						7	5	2	445
LEHQFTVTEDSGRNLSSPVTLNLQNLFR	0	0	0	0	0	5.8446e+06	3.31769e+06	7.90658e+06	tr|G3HCV4|G3HCV4_CRIGR	tr|G3HCV4|G3HCV4_CRIGR	Alpha-mannosidase (EC 3.2.1.-)	916	943	7	117.03						4	3	3	442
CQVNGSPPHYFYWSR	0	0	0	0	267263	1.01345e+06	220064	0	tr|G3HIM1|G3HIM1_CRIGR	tr|G3HIM1|G3HIM1_CRIGR	Basement membrane-specific heparan sulfate proteoglycan core protein	619	633	7	50.305					1	3	3		608
TRNQELEDNVHISPNGSIITIVGTRPSNHGAYR	0	0	0	0	884254	1.81321e+06	1.83933e+06	5.30558e+06	tr|G3HIM1|G3HIM1_CRIGR	tr|G3HIM1|G3HIM1_CRIGR	Basement membrane-specific heparan sulfate proteoglycan core protein	1977	2009	7	87.948					1	5	6	4	612;613;614;615
NQELEDNVHISPNGSIITIVGTRPSNHGAYR	0	761480	2.9169e+07	3.66885e+06	6.95843e+07	1.60759e+08	1.20503e+08	2.21217e+08	tr|G3HIM1|G3HIM1_CRIGR	tr|G3HIM1|G3HIM1_CRIGR	Basement membrane-specific heparan sulfate proteoglycan core protein	1979	2009	7	351.17		2	6	10	8	30	20	21	612;613;614;615
NQELEDNVHISPNGSIITIVGTR	0	0	0	247328	0	5.30938e+06	868214	2.7925e+06	tr|G3HIM1|G3HIM1_CRIGR	tr|G3HIM1|G3HIM1_CRIGR	Basement membrane-specific heparan sulfate proteoglycan core protein	1979	2001	7	119.41				2		3	1	2	612;613;614
SLTHGSLIVGNSAPVNGTSQGK	3.93765e+06	1.65592e+07	0	9.05171e+06	1.27202e+07	1.15634e+07	8.14678e+06	1.20044e+07	tr|G3HIM1|G3HIM1_CRIGR	tr|G3HIM1|G3HIM1_CRIGR	Basement membrane-specific heparan sulfate proteoglycan core protein	2683	2704	7	121.21	3	5		10	7	6	5	6	616;617
IQGEEIIFHDLNLTTHGISHCPTCQDR	0	0	0	0	1.01283e+06	3.53602e+06	193533	951455	tr|G3HIM1|G3HIM1_CRIGR	tr|G3HIM1|G3HIM1_CRIGR	Basement membrane-specific heparan sulfate proteoglycan core protein	2743	2769	7	100.62					1	5	1	2	611
SQGLNLHTLLYLGGVEPSVQLSPATNMSAHFR	0	0	0	0	1.31876e+07	2.36682e+07	4.10034e+07	9.67548e+07	tr|G3HIM1|G3HIM1_CRIGR	tr|G3HIM1|G3HIM1_CRIGR	Basement membrane-specific heparan sulfate proteoglycan core protein	2961	2992	7	193.89					2	7	12	7	618
YHYNGTFEDGK	0	0	0	1.74222e+06	0	0	0	0	tr|G3HLV1|G3HLV1_CRIGR	tr|G3HLV1|G3HLV1_CRIGR	FK506-binding protein 10	66	76	7	170.04				3					672
YHYNGTFEDGKK	0	952771	0	7.89471e+06	0	0	0	0	tr|G3HLV1|G3HLV1_CRIGR	tr|G3HLV1|G3HLV1_CRIGR	FK506-binding protein 10	66	77	7	140.91		2		6					672
TLFRPPENCNETSK	2.55223e+07	1.48296e+07	0	1.78962e+07	0	0	0	0	tr|G3HLV1|G3HLV1_CRIGR	tr|G3HLV1|G3HLV1_CRIGR	FK506-binding protein 10	383	396	7	176.29	10	6		13					668;669
YHYNCSLLDGTR	0	0	0	4.46109e+06	0	0	0	0	tr|G3HLV1|G3HLV1_CRIGR	tr|G3HLV1|G3HLV1_CRIGR	FK506-binding protein 10	403	414	7	132.32				7					670
YHYNGTLLDGTDFDNSYSR	103254	0	9.12107e+06	5.25126e+06	4.71484e+06	8.71463e+06	1.21072e+07	2.83545e+06	tr|G3HLV1|G3HLV1_CRIGR	tr|G3HLV1|G3HLV1_CRIGR	FK506-binding protein 10	178	196	7	165.9	1		2	11	3	7	9	4	673;674
YHYNGSLMDGTLFDSSYSR	0	0	0	1.65964e+06	3.12458e+06	4.14317e+06	5.63002e+06	2.31336e+06	tr|G3HLV1|G3HLV1_CRIGR	tr|G3HLV1|G3HLV1_CRIGR	FK506-binding protein 10	290	308	7	170.89				9	3	10	7	3	671
NHTYNTYVGQGYIIPGMDQGLQGACIGER	0	0	1.87195e+08	1.8772e+06	5.31407e+06	1.46321e+07	8.42451e+06	1.6273e+07	tr|G3HLV1|G3HLV1_CRIGR	tr|G3HLV1|G3HLV1_CRIGR	FK506-binding protein 10	309	337	7	165.17			3	7	2	8	10	7	666;667
ITNVTDTTK	2.35844e+06	806222	0	456884	0	0	0	0	tr|G3I1A6|G3I1A6_CRIGR	tr|G3I1A6|G3I1A6_CRIGR	Tyrosine-protein phosphatase non-receptor type substrate 1	100	108	7	126.55	4	2		3					928
ITNVTDTTKR	0	0	0	127756	0	0	0	0	tr|G3I1A6|G3I1A6_CRIGR	tr|G3I1A6|G3I1A6_CRIGR	Tyrosine-protein phosphatase non-receptor type substrate 1	100	109	7	92.611				3					928
GTANLSDIIR	443291	0	0	740453	0	0	0	0	tr|G3I1A6|G3I1A6_CRIGR	tr|G3I1A6|G3I1A6_CRIGR	Tyrosine-protein phosphatase non-receptor type substrate 1	251	260	7	163.64	2			3					924
IENSSIPVNNTYSQTVNK	1.90732e+06	9.10725e+06	0	4.88473e+06	0	0	0	0	tr|G3I1A6|G3I1A6_CRIGR	tr|G3I1A6|G3I1A6_CRIGR	Tyrosine-protein phosphatase non-receptor type substrate 1	305	322	7	82.877	1	4		4					925;926;927
DGTYNWTSWLLVNK	0	0	0	122469	0	0	0	0	tr|G3I1A6|G3I1A6_CRIGR	tr|G3I1A6|G3I1A6_CRIGR	Tyrosine-protein phosphatase non-receptor type substrate 1	323	336	7	62.287				2					922;923
NHTVLILAQQK	0	634043	0	881972	0	0	0	0	tr|G3I1A6|G3I1A6_CRIGR	tr|G3I1A6|G3I1A6_CRIGR	Tyrosine-protein phosphatase non-receptor type substrate 1	360	370	7	183.33		3		6					929
VSPSLDVTQQPTMAENQLNVTCHVQK	0	0	0	241051	0	0	0	172040	tr|G3I1A6|G3I1A6_CRIGR	tr|G3I1A6|G3I1A6_CRIGR	Tyrosine-protein phosphatase non-receptor type substrate 1	261	286	7	44.683				1				1	930
GPGIKPNQTSK	4.72695e+06	1.40569e+06	0	1.29991e+06	0	0	0	0	tr|G3I8P7|G3I8P7_CRIGR	tr|G3I8P7|G3I8P7_CRIGR	N-acetylglucosamine-6-sulfatase (EC 3.1.6.14) (Glucosamine-6-sulfatase)	278	288	7	227.81	6	2		3					1046
GASNLTWR	0	0	0	534253	0	0	0	0	tr|G3I8P7|G3I8P7_CRIGR	tr|G3I8P7|G3I8P7_CRIGR	N-acetylglucosamine-6-sulfatase (EC 3.1.6.14) (Glucosamine-6-sulfatase)	324	331	7	122.52				3					1045
YPHNHHVVNNTLEGNCSSK	4.59304e+06	1.39436e+07	0	1.13045e+07	94485.1	0	0	0	tr|G3I8P7|G3I8P7_CRIGR	tr|G3I8P7|G3I8P7_CRIGR	N-acetylglucosamine-6-sulfatase (EC 3.1.6.14) (Glucosamine-6-sulfatase)	25	43	7	141.6	5	5		22	1				1050;1051;1052;1053
YYNYTLSINGK	0	0	972372	237772	2.79377e+06	571793	651911	751043	tr|G3I8P7|G3I8P7_CRIGR	tr|G3I8P7|G3I8P7_CRIGR	N-acetylglucosamine-6-sulfatase (EC 3.1.6.14) (Glucosamine-6-sulfatase)	103	113	7	107.06			1	3	7	2	3	3	1054;1055
THGENYSVDYLTDVLANLSLDFLDYK	0	0	0	0	0	2.9303e+06	2.94267e+06	2.79048e+06	tr|G3I8P7|G3I8P7_CRIGR	tr|G3I8P7|G3I8P7_CRIGR	N-acetylglucosamine-6-sulfatase (EC 3.1.6.14) (Glucosamine-6-sulfatase)	116	141	7	81.315						3	2	2	1047;1048
TPMTNSSIQFLDDAFR	0	0	0	0	0	3.27709e+06	6.96038e+06	3.67121e+06	tr|G3I8P7|G3I8P7_CRIGR	tr|G3I8P7|G3I8P7_CRIGR	N-acetylglucosamine-6-sulfatase (EC 3.1.6.14) (Glucosamine-6-sulfatase)	197	212	7	192.32						4	8	3	1049
TPMTNSSIQFLDDAFRR	0	0	0	0	3.47633e+06	7.6596e+06	9.3851e+06	5.05925e+06	tr|G3I8P7|G3I8P7_CRIGR	tr|G3I8P7|G3I8P7_CRIGR	N-acetylglucosamine-6-sulfatase (EC 3.1.6.14) (Glucosamine-6-sulfatase)	197	213	7	199.58					2	8	9	6	1049
ALGYENATR	1.17435e+06	1.77261e+06	0	2.4275e+06	546767	215013	140591	134484	tr|G3H3E4|G3H3E4_CRIGR	tr|G3H3E4|G3H3E4_CRIGR	Galectin-3-binding protein	64	72	6	159.58	3	3		3	4	3	3	2	259
AAFGPGQGPVMLDEVECAGTEPSLANCSSLGWLK	0	0	0	0	0	5.76796e+07	1.4292e+07	7.17302e+06	tr|G3H3E4|G3H3E4_CRIGR	tr|G3H3E4|G3H3E4_CRIGR	Galectin-3-binding protein	77	110	6	56.22						3	1	1	258
YRGLNLTENTYKPR	0	0	0	0	8.12329e+07	5.46117e+07	3.63544e+07	7.45447e+07	tr|G3H3E4|G3H3E4_CRIGR	tr|G3H3E4|G3H3E4_CRIGR	Galectin-3-binding protein	394	407	6	208.87					8	15	9	11	261;262
GLNLTENTYKPR	0	681175	0	2.01887e+06	2.01565e+07	3.46723e+06	5.00513e+06	299841	tr|G3H3E4|G3H3E4_CRIGR	tr|G3H3E4|G3H3E4_CRIGR	Galectin-3-binding protein	396	407	6	204.69		3		6	17	8	6	3	261;262
APVPSALDTNSSK	4.77832e+06	2.89002e+06	0	6.54634e+06	407261	628246	124772	384313	tr|G3H3E4|G3H3E4_CRIGR	tr|G3H3E4|G3H3E4_CRIGR	Galectin-3-binding protein	531	543	6	131.69	4	2		3	3	3	2	2	260
VVIRPFYLTNSTDLD	0	0	0	24096.9	0	1.77769e+07	5.34324e+06	2.24856e+07	tr|G3H3E4|G3H3E4_CRIGR	tr|G3H3E4|G3H3E4_CRIGR	Galectin-3-binding protein	560	574	6	101.45				1		4	3	3	263
GVLMVGNETTYEDGHGTR	4.7351e+06	6.25818e+06	3.07474e+06	5.29042e+06	0	0	0	0	tr|G3H6B7|G3H6B7_CRIGR	tr|G3H6B7|G3H6B7_CRIGR	Choline transporter-like protein 2	179	196	6	156	4	3	1	9					316
GVLMVGNETTYEDGHGTRK	542839	424561	0	1.38534e+06	0	0	0	0	tr|G3H6B7|G3H6B7_CRIGR	tr|G3H6B7|G3H6B7_CRIGR	Choline transporter-like protein 2	179	197	6	99.044	2	2		6					316
GVLMVGNETTYEDGHGTRKNITELVEGAK	0	0	0	550474	0	0	0	0	tr|G3H6B7|G3H6B7_CRIGR	tr|G3H6B7|G3H6B7_CRIGR	Choline transporter-like protein 2	179	207	6	182.41				3					316;317
KNITELVEGAK	2.6183e+06	5.06982e+06	0	4.47345e+06	0	0	0	0	tr|G3H6B7|G3H6B7_CRIGR	tr|G3H6B7|G3H6B7_CRIGR	Choline transporter-like protein 2	197	207	6	171.32	3	5		6					317
NITELVEGAK	3.2553e+06	1.38723e+06	0	2.69058e+06	0	0	0	0	tr|G3H6B7|G3H6B7_CRIGR	tr|G3H6B7|G3H6B7_CRIGR	Choline transporter-like protein 2	198	207	6	133.42	3	2		3					317
TCNPETFPSVNESR	4.01984e+06	9.76388e+06	0	1.20122e+07	0	0	0	0	tr|G3H6B7|G3H6B7_CRIGR	tr|G3H6B7|G3H6B7_CRIGR	Choline transporter-like protein 2	405	418	6	180.48	1	3		5					318
ANTTQPGIVEGGQVLK	0	5.6053e+06	0	7.41601e+06	0	0	0	0	tr|G3HHR9|G3HHR9_CRIGR	tr|G3HHR9|G3HHR9_CRIGR	Integrin alpha-V	10	25	6	78.326		2		5					590
TAADVTGLQPILNQFTPANVSR	0	2.49638e+06	0	2.00683e+06	0	0	0	0	tr|G3HHR9|G3HHR9_CRIGR	tr|G3HHR9|G3HHR9_CRIGR	Integrin alpha-V	498	519	6	240.21		2		5					594
YNNNTLLYILHYDIDGPMNCTADTEINPLR	0	0	0	1.69414e+06	0	0	0	0	tr|G3HHR9|G3HHR9_CRIGR	tr|G3HHR9|G3HHR9_CRIGR	Integrin alpha-V	734	763	6	133.2				2					595;596
IKIPEKNDTSTGQGDR	1.09815e+07	1.11666e+07	0	2.12503e+07	0	0	0	0	tr|G3HHR9|G3HHR9_CRIGR	tr|G3HHR9|G3HHR9_CRIGR	Integrin alpha-V	764	779	6	166.64	9	2		7					593
IPEKNDTSTGQGDR	7.49233e+06	1.79903e+06	0	2.56569e+06	0	0	0	0	tr|G3HHR9|G3HHR9_CRIGR	tr|G3HHR9|G3HHR9_CRIGR	Integrin alpha-V	766	779	6	151.99	6	3		6					593
ENQNHSYSLK	0	1.62831e+06	0	3.79191e+06	0	0	0	0	tr|G3HHR9|G3HHR9_CRIGR	tr|G3HHR9|G3HHR9_CRIGR	Integrin alpha-V	838	847	6	145.41		2		6					591;592
LGSFEGLANLTFIHLQYNQLK	0	0	0	0	1.85488e+07	1.27299e+07	3.27974e+07	2.13234e+07	tr|G3HJG5|G3HJG5_CRIGR	tr|G3HJG5|G3HJG5_CRIGR	Lumican	213	233	6	119.68					2	2	3	2	624
LGSFEGLANLTFIHLQYNQLKEDAVSASLK	0	0	0	0	1.2836e+07	1.3841e+07	2.88212e+07	3.92613e+07	tr|G3HJG5|G3HJG5_CRIGR	tr|G3HJG5|G3HJG5_CRIGR	Lumican	213	242	6	153.06					3	3	3	5	624
LSHNQLADSGVPGNSFNISSLLELDLSYNK	0	0	0	0	0	0	6.12244e+06	1.07763e+07	tr|G3HJG5|G3HJG5_CRIGR	tr|G3HJG5|G3HJG5_CRIGR	Lumican	297	326	6	124.82							5	7	625;626
AFENVTDLQWLILDHNLLENSK	0	0	0	0	0	3.30281e+07	5.69618e+07	8.27759e+07	tr|G3HJG5|G3HJG5_CRIGR;CON__Q05443	tr|G3HJG5|G3HJG5_CRIGR	Lumican	146	167	6	166.91						3	5	4	621
KLHINYNNLTESVGPLPK	0	0	0	0	0	3.64198e+06	5.45933e+06	4.87494e+06	tr|G3HJG5|G3HJG5_CRIGR;CON__Q05443	tr|G3HJG5|G3HJG5_CRIGR	Lumican	181	198	6	144.97						3	6	4	622;623
LHINYNNLTESVGPLPK	0	0	0	56325.1	1.51437e+06	8.04468e+06	2.21806e+06	1.51449e+06	tr|G3HJG5|G3HJG5_CRIGR;CON__Q05443	tr|G3HJG5|G3HJG5_CRIGR	Lumican	182	198	6	118.16				2	1	3	4	2	622;623
ELISNASDALDK	2.10366e+06	5.6012e+06	0	1.96258e+06	0	0	0	0	tr|G3HQM6|G3HQM6_CRIGR	tr|G3HQM6|G3HQM6_CRIGR	Endoplasmin	103	114	6	127.17	7	6		6					733
GVVDSDDLPLNVSR	0	1.58422e+06	0	1.71195e+06	0	0	0	0	tr|G3HQM6|G3HQM6_CRIGR	tr|G3HQM6|G3HQM6_CRIGR	Endoplasmin	435	448	6	121.45		3		6					734
EGSRTDDEVVQREEEAIQLDGLNASQIR	0	0	0	0	3.10196e+06	4.35963e+06	1.00768e+07	5.14199e+06	tr|G3HQM6|G3HQM6_CRIGR	tr|G3HQM6|G3HQM6_CRIGR	Endoplasmin	40	67	6	117.83					2	6	8	4	732
TDDEVVQREEEAIQLDGLNASQIR	0	0	0	593398	3.55391e+06	2.78921e+06	8.79168e+06	1.05085e+07	tr|G3HQM6|G3HQM6_CRIGR	tr|G3HQM6|G3HQM6_CRIGR	Endoplasmin	44	67	6	136.64				3	2	4	7	5	732
EEEAIQLDGLNASQIR	170635	1.03253e+06	0	580268	0	0	48794.6	0	tr|G3HQM6|G3HQM6_CRIGR	tr|G3HQM6|G3HQM6_CRIGR	Endoplasmin	52	67	6	147.12	1	2		5			1		732
HNNDTQHIWESDSNEFSVIADPR	0	0	1.11229e+08	1.65192e+07	3.49868e+07	8.05888e+07	1.52218e+08	1.59079e+08	tr|G3HQM6|G3HQM6_CRIGR	tr|G3HQM6|G3HQM6_CRIGR	Endoplasmin	215	237	6	173.43			9	26	12	30	49	32	735;736;737
NATVVWMK	0	0	0	384843	0	0	0	0	tr|G3HRF8|G3HRF8_CRIGR	tr|G3HRF8|G3HRF8_CRIGR	CD166 antigen	361	368	6	45.68				3					760
TVNSLNVSAISIPEHDEADDISDENR	0	0	0	2.47649e+06	0	0	0	0	tr|G3HRF8|G3HRF8_CRIGR	tr|G3HRF8|G3HRF8_CRIGR	CD166 antigen	494	519	6	80.082				3					763
LSLSENYTLSINNAK	0	0	2.41515e+06	199590	1.76128e+07	2.2095e+06	1.53882e+06	2.41934e+06	tr|G3HRF8|G3HRF8_CRIGR	tr|G3HRF8|G3HRF8_CRIGR	CD166 antigen	90	104	6	222.29			1	6	18	7	4	4	758;759
DSYPDGNITWYR	0	0	0	742867	1.29643e+06	641294	0	0	tr|G3HRF8|G3HRF8_CRIGR	tr|G3HRF8|G3HRF8_CRIGR	CD166 antigen	161	172	6	113.38				3	3	3			756
TIICHVEGFPKPAIQWTITGSGSVINQTEESPYINGR	0	0	0	0	0	5.38385e+06	819904	0	tr|G3HRF8|G3HRF8_CRIGR	tr|G3HRF8|G3HRF8_CRIGR	CD166 antigen	432	468	6	56.211						3	3		761;762
IIISPEENVTLTCAAENQLER	1.6006e+06	0	1.32807e+08	3.58377e+06	0	679965	981808	1.28812e+06	tr|G3HRF8|G3HRF8_CRIGR	tr|G3HRF8|G3HRF8_CRIGR	CD166 antigen	473	493	6	140.2	1		3	6		2	3	2	757
KINSSLQLPDR	0	84038.5	0	147896	0	0	0	0	tr|G3IHT7|G3IHT7_CRIGR	tr|G3IHT7|G3IHT7_CRIGR	Semaphorin-4B	363	373	6	45.433		1		3					1164
DLCNVSSAR	0	0	0	297759	0	0	0	0	tr|G3IHT7|G3IHT7_CRIGR	tr|G3IHT7|G3IHT7_CRIGR	Semaphorin-4B	531	539	6	109.29				3					1161
DLCNVSSARPR	0	111126	0	186466	0	0	0	0	tr|G3IHT7|G3IHT7_CRIGR	tr|G3IHT7|G3IHT7_CRIGR	Semaphorin-4B	531	541	6	70.942		1		3					1161
DGIPVIINTSR	0	0	0	351723	0	0	0	0	tr|G3IHT7|G3IHT7_CRIGR	tr|G3IHT7|G3IHT7_CRIGR	Semaphorin-4B	642	652	6	78.342				3					1160
KFEAENISNYTALLLSQDGK	0	0	0	0	2.56597e+07	1.12554e+08	9.97593e+07	2.75524e+07	tr|G3IHT7|G3IHT7_CRIGR	tr|G3IHT7|G3IHT7_CRIGR	Semaphorin-4B	16	35	6	273.42					7	11	13	4	1162;1163
LWLYNGDPVNASASCR	0	0	0	0	190167	0	0	0	tr|G3IHT7|G3IHT7_CRIGR	tr|G3IHT7|G3IHT7_CRIGR	Semaphorin-4B	575	590	6	42.314					1				1165;1166
DDHGANFSCR	6.67434e+06	1.30269e+06	0	3.19957e+06	0	0	0	0	tr|Q9ERF7|Q9ERF7_CRIGR	tr|Q9ERF7|Q9ERF7_CRIGR	Intercellular adhesion molecule 1 (Intracellular adhesion molecule 1)	180	189	6	183.57	8	2		3					1215
TELDLRPQGLALFPNVSVIR	0	2.53047e+06	4.25136e+06	2.16993e+06	0	0	0	0	tr|Q9ERF7|Q9ERF7_CRIGR	tr|Q9ERF7|Q9ERF7_CRIGR	Intercellular adhesion molecule 1 (Intracellular adhesion molecule 1)	190	209	6	141.05		1	2	3					1219
LSGAPPGQVQFTLNASSEDHER	6.40793e+06	2.47211e+07	1.09201e+07	8.68223e+06	4.0542e+07	1.14341e+07	1.70107e+07	2.01334e+07	tr|Q9ERF7|Q9ERF7_CRIGR	tr|Q9ERF7|Q9ERF7_CRIGR	Intercellular adhesion molecule 1 (Intracellular adhesion molecule 1)	342	363	6	220.1	4	4	2	12	19	12	22	5	1218
VAGQELLKNQTLK	1.09482e+07	1.47593e+07	0	1.36647e+07	579511	0	0	0	tr|Q9ERF7|Q9ERF7_CRIGR	tr|Q9ERF7|Q9ERF7_CRIGR	Intercellular adhesion molecule 1 (Intracellular adhesion molecule 1)	373	385	6	177.38	6	6		6	4				1222
LDENDCPGNWTWPEGSQQNLSCQAFGNPPPK	0	0	0	2.51938e+06	0	83542.3	42670.7	0	tr|Q9ERF7|Q9ERF7_CRIGR	tr|Q9ERF7|Q9ERF7_CRIGR	Intercellular adhesion molecule 1 (Intracellular adhesion molecule 1)	394	424	6	49.087				1		1	1		1216;1217
TVTWAMNGTYVCHAVSSHGNITR	2.52038e+06	4.6456e+06	2.50258e+06	7.46341e+06	3.47563e+06	9.15952e+06	8.48514e+06	5.20907e+06	tr|Q9ERF7|Q9ERF7_CRIGR	tr|Q9ERF7|Q9ERF7_CRIGR	Intercellular adhesion molecule 1 (Intracellular adhesion molecule 1)	443	465	6	111.66	1	3	2	15	3	13	9	6	1220;1221
YPVNGSLVIVR	0	0	0	152554	0	0	0	0	tr|G3GSM5|G3GSM5_CRIGR	tr|G3GSM5|G3GSM5_CRIGR	Transferrin receptor protein 1	245	255	5	69.721				3					34
QKNSSAFNETLFR	975679	1.07123e+06	1.25267e+06	636793	0	0	0	0	tr|G3GSM5|G3GSM5_CRIGR	tr|G3GSM5|G3GSM5_CRIGR	Transferrin receptor protein 1	717	729	5	100.04	1	2	1	4					35;36
NSSAFNETLFR	808502	0	0	1.50402e+06	0	0	0	0	tr|G3GSM5|G3GSM5_CRIGR	tr|G3GSM5|G3GSM5_CRIGR	Transferrin receptor protein 1	719	729	5	175.49	3			9					35;36
KDFEDLKYPVNGSLVIVR	0	0	0	82138.4	0	0	59657.2	0	tr|G3GSM5|G3GSM5_CRIGR	tr|G3GSM5|G3GSM5_CRIGR	Transferrin receptor protein 1	238	255	5	54.253				1			1		34
DFEDLKYPVNGSLVIVR	0	0	1.632e+07	230662	0	266015	0	0	tr|G3GSM5|G3GSM5_CRIGR	tr|G3GSM5|G3GSM5_CRIGR	Transferrin receptor protein 1	239	255	5	99.055			1	2		2			34
LQDFLVDNETFSGFLHHNLSLPR	0	0	0	1.46189e+06	0	0	0	0	tr|G3GTZ6|G3GTZ6_CRIGR	tr|G3GTZ6|G3GTZ6_CRIGR	ATP-binding cassette sub-family A member 1	144	166	5	128.38				3					74;75
LNSTSPLLTQHLAEATR	0	0	0	984100	0	0	0	0	tr|G3GTZ6|G3GTZ6_CRIGR	tr|G3GTZ6|G3GTZ6_CRIGR	ATP-binding cassette sub-family A member 1	243	259	5	102.08				3					73
EAFNETNQAIQTISR	0	0	0	899047	0	0	0	0	tr|G3GTZ6|G3GTZ6_CRIGR	tr|G3GTZ6|G3GTZ6_CRIGR	ATP-binding cassette sub-family A member 1	486	500	5	175.15				3					71
GENPSQYGITAFNHPLNLTK	0	0	0	209105	0	0	0	0	tr|G3GTZ6|G3GTZ6_CRIGR	tr|G3GTZ6|G3GTZ6_CRIGR	ATP-binding cassette sub-family A member 1	1621	1640	5	48.968				2					72
VFLQGYQLHLSSLCNGSK	0	0	0	52901.2	170142	182577	155978	0	tr|G3GTZ6|G3GTZ6_CRIGR	tr|G3GTZ6|G3GTZ6_CRIGR	ATP-binding cassette sub-family A member 1	182	199	5	42.633				1	1	2	3		76
PGGNFTLTCR	0	0	0	170707	0	0	0	0	tr|G3H6D2|G3H6D2_CRIGR	tr|G3H6D2|G3H6D2_CRIGR	Intercellular adhesion molecule 5	833	842	5	113.93				3					323
ALVTLEGISAAVPGQPAELQLNVTEKDDKR	0	0	0	0	0	571330	203469	848021	tr|G3H6D2|G3H6D2_CRIGR	tr|G3H6D2|G3H6D2_CRIGR	Intercellular adhesion molecule 5	423	452	5	46.847						2	1	2	319
GFFCEAALEVDGETLRKNQSAELR	0	0	0	0	1.88495e+06	3.4448e+06	946876	1.21064e+06	tr|G3H6D2|G3H6D2_CRIGR	tr|G3H6D2|G3H6D2_CRIGR	Intercellular adhesion molecule 5	453	476	5	118.32					1	5	3	1	322
TVTVGVEYRPVVAELAASPPSVRPGGNFTLTCR	0	0	0	0	105309	4.27664e+06	0	290594	tr|G3H6D2|G3H6D2_CRIGR	tr|G3H6D2|G3H6D2_CRIGR	Intercellular adhesion molecule 5	810	842	5	57.144					1	5		1	323
APPGALNLGLSSNNSTLSVSGAMGSHGGEYECAATNAHGR	0	0	0	0	2.36402e+06	4.28344e+06	906596	3.85514e+06	tr|G3H6D2|G3H6D2_CRIGR	tr|G3H6D2|G3H6D2_CRIGR	Intercellular adhesion molecule 5	855	894	5	130.88					3	5	4	5	320;321
KNQSTGLIQPVATNGK	1.15267e+06	4.3067e+06	0	3.62851e+06	0	0	0	0	tr|G3H746|G3H746_CRIGR	tr|G3H746|G3H746_CRIGR	Leucyl-cystinyl aminopeptidase	130	145	5	97.767	1	3		6					340;341
NQSTGLIQPVATNGK	1.03148e+06	2.1653e+06	0	2.32734e+06	0	0	0	0	tr|G3H746|G3H746_CRIGR	tr|G3H746|G3H746_CRIGR	Leucyl-cystinyl aminopeptidase	131	145	5	141	1	2		3					340;341
YELSLHPNLTSMTFK	0	0	0	282173	0	0	0	0	tr|G3H746|G3H746_CRIGR	tr|G3H746|G3H746_CRIGR	Leucyl-cystinyl aminopeptidase	163	177	5	47.639				3					342
EETLLYDNASSSVADRK	0	0	0	855652	0	0	0	0	tr|G3H746|G3H746_CRIGR	tr|G3H746|G3H746_CRIGR	Leucyl-cystinyl aminopeptidase	426	442	5	90.706				3					339
EETLLYDNASSSVADR	4.88211e+06	3.71354e+06	1.80108e+06	4.58415e+06	61281.7	54295.4	0	0	tr|G3H746|G3H746_CRIGR	tr|G3H746|G3H746_CRIGR	Leucyl-cystinyl aminopeptidase	426	441	5	179.79	5	3	1	5	1	1			339
QCYQDHNLAQNGSAPR	0	911100	0	3.48514e+06	0	0	0	0	tr|G3H7X9|G3H7X9_CRIGR	tr|G3H7X9|G3H7X9_CRIGR	Nicastrin	100	115	5	131.48		1		6					353
RQNQSQALPPSSLQR	620458	0	0	2.67586e+06	0	0	0	0	tr|G3H7X9|G3H7X9_CRIGR	tr|G3H7X9|G3H7X9_CRIGR	Nicastrin	321	335	5	171.08	1			10					354
QNQSQALPPSSLQR	0	0	0	337533	0	0	0	0	tr|G3H7X9|G3H7X9_CRIGR	tr|G3H7X9|G3H7X9_CRIGR	Nicastrin	322	335	5	107.65				6					354
NISGVVLADHSGSFHNR	530688	1.05171e+06	0	716076	0	0	0	0	tr|G3H7X9|G3H7X9_CRIGR	tr|G3H7X9|G3H7X9_CRIGR	Nicastrin	341	357	5	149.22	1	2		4					352
ANNSWFQSILR	0	0	1.66845e+07	87487.7	0	0	0	0	tr|G3H7X9|G3H7X9_CRIGR	tr|G3H7X9|G3H7X9_CRIGR	Nicastrin	435	445	5	170.52			1	2					351
DFDLATANHTIQK	73237	582679	0	593369	0	0	0	0	tr|G3HD16|G3HD16_CRIGR	tr|G3HD16|G3HD16_CRIGR	Serine/threonine-protein kinase N1 (Fragment)	189	201	5	96.82	1	2		6					448
NLLKDFDLATANHTIQK	0	0	0	0	165771	442939	430157	234456	tr|G3HD16|G3HD16_CRIGR	tr|G3HD16|G3HD16_CRIGR	Serine/threonine-protein kinase N1 (Fragment)	185	201	5	94.569					1	3	2	2	448
LLADASMHLNQSR	367124	293964	0	414048	1.24456e+06	0	117588	1.57525e+06	tr|G3HD16|G3HD16_CRIGR	tr|G3HD16|G3HD16_CRIGR	Serine/threonine-protein kinase N1 (Fragment)	314	326	5	73.927	2	1		3	5		1	2	451
KLASNVTFNFSHPAR	231916	912704	0	433096	0	1.6464e+06	3.13656e+06	3.8449e+06	tr|G3HD16|G3HD16_CRIGR	tr|G3HD16|G3HD16_CRIGR	Serine/threonine-protein kinase N1 (Fragment)	360	374	5	106.14	1	3		3		3	3	2	449;450
LASNVTFNFSHPAR	1.42694e+06	2.58726e+06	0	913561	900204	1.24584e+06	1.38512e+06	1.3864e+06	tr|G3HD16|G3HD16_CRIGR	tr|G3HD16|G3HD16_CRIGR	Serine/threonine-protein kinase N1 (Fragment)	361	374	5	83.204	2	3		3	4	3	3	2	449;450
NASNMEYR	0	0	0	53546	0	0	0	0	tr|G3HEJ1|G3HEJ1_CRIGR	tr|G3HEJ1|G3HEJ1_CRIGR	Neuroplastin	18	25	5	44.753				2					486
ANATIEVK	1.59653e+07	6.78718e+06	0	5.26186e+06	0	0	0	0	tr|G3HEJ1|G3HEJ1_CRIGR	tr|G3HEJ1|G3HEJ1_CRIGR	Neuroplastin	49	56	5	99.442	4	2		6					482
KKENGVFQEISNNSGR	8.46514e+06	1.68606e+07	0	1.41634e+07	0	0	0	0	tr|G3HEJ1|G3HEJ1_CRIGR	tr|G3HEJ1|G3HEJ1_CRIGR	Neuroplastin	94	109	5	204.13	6	7		24					483;484;485
KENGVFQEISNNSGR	0	0	0	1.42523e+06	0	0	0	0	tr|G3HEJ1|G3HEJ1_CRIGR	tr|G3HEJ1|G3HEJ1_CRIGR	Neuroplastin	95	109	5	178.68				12					483;484;485
ENGVFQEISNNSGR	1.92876e+06	309622	1.40197e+07	4.51555e+06	189156	0	0	0	tr|G3HEJ1|G3HEJ1_CRIGR	tr|G3HEJ1|G3HEJ1_CRIGR	Neuroplastin	96	109	5	157.23	3	1	2	25	3				483;484;485
TLSDVPSAAPQNLSLEVR	0	0	0	121432	0	0	0	0	tr|G3HEJ4|G3HEJ4_CRIGR	tr|G3HEJ4|G3HEJ4_CRIGR	Neogenin	614	631	5	52.172				2					490
GSSVILNCSAYSEPSPK	205728	814550	0	1.10542e+06	680511	0	0	0	tr|G3HEJ4|G3HEJ4_CRIGR	tr|G3HEJ4|G3HEJ4_CRIGR	Neogenin	53	69	5	104.2	1	3		3	2				488
LPSGTLVISNVTEGDGGLYR	0	0	0	0	329477	394316	0	0	tr|G3HEJ4|G3HEJ4_CRIGR	tr|G3HEJ4|G3HEJ4_CRIGR	Neogenin	187	206	5	128.38				2	1	2			489
TPASDPHGDNLTYSVFYTK	0	483194	0	743691	1.04657e+07	3.92633e+06	2.17718e+06	1.10917e+06	tr|G3HEJ4|G3HEJ4_CRIGR	tr|G3HEJ4|G3HEJ4_CRIGR	Neogenin	447	465	5	84.249		2		3	5	3	3	1	491
ERIENTSQPGEMQVTIQNLMPATVYIFR	0	0	0	0	0	0	0	2.20017e+06	tr|G3HEJ4|G3HEJ4_CRIGR	tr|G3HEJ4|G3HEJ4_CRIGR	Neogenin	471	498	5	44.164								2	487
VLEEPKNFSCETQDFK	0	0	0	2.09158e+06	0	0	0	0	tr|G3HGU9|G3HGU9_CRIGR	tr|G3HGU9|G3HGU9_CRIGR	Oncostatin-M specific receptor subunit beta	233	248	5	129.38				4					555
NLGPNTTSTNITSGAFKPGVR	2.38732e+07	1.40603e+07	0	1.02829e+07	0	0	0	0	tr|G3HGU9|G3HGU9_CRIGR	tr|G3HGU9|G3HGU9_CRIGR	Oncostatin-M specific receptor subunit beta	574	594	5	134.93	2	3		7					552;553
NLGPNTTSTNITSGAFK	0	0	0	422939	0	0	0	0	tr|G3HGU9|G3HGU9_CRIGR	tr|G3HGU9|G3HGU9_CRIGR	Oncostatin-M specific receptor subunit beta	574	590	5	69.188				3					552;553
INTSNIVWVENYSTTVK	0	0	0	69346.6	699679	476011	372092	342412	tr|G3HGU9|G3HGU9_CRIGR	tr|G3HGU9|G3HGU9_CRIGR	Oncostatin-M specific receptor subunit beta	73	89	5	55.437				3	2	2	3	2	550;551
SVNLIFNLTHR	0	0	0	136073	3.98478e+06	8.89333e+06	3.46811e+06	2.23479e+06	tr|G3HGU9|G3HGU9_CRIGR	tr|G3HGU9|G3HGU9_CRIGR	Oncostatin-M specific receptor subunit beta	317	327	5	145.91				4	3	7	4	5	554
LENLSSTEMGYTATLTR	464051	1.40614e+06	0	1.29417e+06	1.84616e+07	8.21216e+06	5.85428e+06	4.03515e+06	tr|G3HTE5|G3HTE5_CRIGR	tr|G3HTE5|G3HTE5_CRIGR	Lysosomal alpha-glucosidase	132	148	5	112.16	2	3		8	18	8	8	3	797
GVFITNSTGQPLIGK	898308	6.04078e+06	0	3.61379e+06	269680	0	48726.4	0	tr|G3HTE5|G3HTE5_CRIGR	tr|G3HTE5|G3HTE5_CRIGR	Lysosomal alpha-glucosidase	459	473	5	62.287	1	3		3	2		1		794
GAYTQVTFLAKNDTIVNELVHVAK	684793	0	0	0	2.88427e+07	2.12314e+07	2.32803e+07	3.68233e+07	tr|G3HTE5|G3HTE5_CRIGR	tr|G3HTE5|G3HTE5_CRIGR	Lysosomal alpha-glucosidase	868	891	5	147.26	1				5	6	7	8	792;793
NDTIVNELVHVAK	0	0	0	1.53487e+06	2.34379e+07	2.7332e+07	1.56013e+07	1.073e+07	tr|G3HTE5|G3HTE5_CRIGR	tr|G3HTE5|G3HTE5_CRIGR	Lysosomal alpha-glucosidase	879	891	5	106.54				7	4	8	7	3	792;793
KVTVLGVATAPTQVLSNGVPVSNFTYSPESK	0	0	0	529955	3.31458e+06	4.57782e+07	4.39429e+07	3.95215e+07	tr|G3HTE5|G3HTE5_CRIGR	tr|G3HTE5|G3HTE5_CRIGR	Lysosomal alpha-glucosidase	900	930	5	151.37				2	1	8	8	5	795;796
GSNGTICDNQR	3.80373e+06	1.49712e+06	0	624664	0	0	0	0	tr|G3HWE7|G3HWE7_CRIGR	tr|G3HWE7|G3HWE7_CRIGR	Dickkopf-related protein 3	202	212	5	196.88	6	2		3					858
TSSEVNLSSLPANYHNETNTDAR	432202	2.40672e+06	0	4.24735e+06	5.62731e+06	3.02182e+06	1.98406e+06	2.13739e+06	tr|G3HWE7|G3HWE7_CRIGR	tr|G3HWE7|G3HWE7_CRIGR	Dickkopf-related protein 3	81	103	5	148.52	1	2		6	6	4	3	2	859;860;861;862
VGNNTVHMHQEIHK	0	171121	806966	6.31847e+06	9.41127e+06	5.80639e+06	8.69336e+06	4.14454e+07	tr|G3HWE7|G3HWE7_CRIGR	tr|G3HWE7|G3HWE7_CRIGR	Dickkopf-related protein 3	104	117	5	90.412		1	1	16	9	11	9	9	865;866
TTNNKTGQMVFSETVITSVGDEEGKR	0	0	0	0	1.87497e+08	1.3927e+08	1.58963e+08	3.1668e+08	tr|G3HWE7|G3HWE7_CRIGR	tr|G3HWE7|G3HWE7_CRIGR	Dickkopf-related protein 3	118	143	5	253.23					42	69	61	46	863;864
TTNNKTGQMVFSETVITSVGDEEGK	0	0	0	0	1.93498e+06	707638	811271	2.30325e+06	tr|G3HWE7|G3HWE7_CRIGR	tr|G3HWE7|G3HWE7_CRIGR	Dickkopf-related protein 3	118	142	5	94.389					5	6	6	5	863;864
DTLDYWTIHGLWPDRAEDCNQSWHFNLDEIK	0	0	0	0	0	5.03617e+06	1.73936e+07	0	tr|G3I4D4|G3I4D4_CRIGR	tr|G3I4D4|G3I4D4_CRIGR	Ribonuclease T2	61	91	5	79.512						2	3		988
DTLDYWTIHGLWPDRAEDCNQSWHFNLDEIKDLLR	0	0	0	0	0	1.00987e+07	1.31707e+07	1.47963e+07	tr|G3I4D4|G3I4D4_CRIGR	tr|G3I4D4|G3I4D4_CRIGR	Ribonuclease T2	61	95	5	141.17						2	4	3	988
AEDCNQSWHFNLDEIK	0	0	1.76863e+06	1.52568e+06	5.73664e+07	6.89933e+07	4.34952e+07	2.97807e+07	tr|G3I4D4|G3I4D4_CRIGR	tr|G3I4D4|G3I4D4_CRIGR	Ribonuclease T2	76	91	5	133.52			1	4	5	9	8	6	988
AEDCNQSWHFNLDEIKDLLR	0	0	0	555450	6.94943e+08	2.90263e+08	6.8868e+08	7.06211e+08	tr|G3I4D4|G3I4D4_CRIGR	tr|G3I4D4|G3I4D4_CRIGR	Ribonuclease T2	76	95	5	263.19				3	21	29	31	22	988
NCTEPGEQLSSK	9.97608e+06	5.79096e+06	0	7.28971e+06	544054	286966	220883	613830	tr|G3I4D4|G3I4D4_CRIGR	tr|G3I4D4|G3I4D4_CRIGR	Ribonuclease T2	216	227	5	114.24	3	1		3	2	2	1	2	991
VHNDSITHSEHGEPGHGPSTETNK	391285	0	0	506226	0	0	0	0	tr|G3IDU1|G3IDU1_CRIGR	tr|G3IDU1|G3IDU1_CRIGR	Zinc transporter ZIP10	154	177	5	70.345	1			5					1115;1116
VHNDSITHSEHGEPGHGPSTETNKTQEQSEVK	383739	505173	0	146142	0	0	0	0	tr|G3IDU1|G3IDU1_CRIGR	tr|G3IDU1|G3IDU1_CRIGR	Zinc transporter ZIP10	154	185	5	53.091	1	1		1					1115;1116
RVHNDSITHSEHGEPGHGPSTETNK	706615	0	0	550651	497707	0	0	0	tr|G3IDU1|G3IDU1_CRIGR	tr|G3IDU1|G3IDU1_CRIGR	Zinc transporter ZIP10	153	177	5	124.51	1			6	1				1115;1116
RVHNDSITHSEHGEPGHGPSTETNKTQEQSEVK	0	0	0	0	975037	0	0	0	tr|G3IDU1|G3IDU1_CRIGR	tr|G3IDU1|G3IDU1_CRIGR	Zinc transporter ZIP10	153	185	5	65.378					3				1115;1116
DHNEDDRQHECLNVTQLLK	0	0	0	188171	130891	50899.3	67638.1	325030	tr|G3IDU1|G3IDU1_CRIGR	tr|G3IDU1|G3IDU1_CRIGR	Zinc transporter ZIP10	287	305	5	47.082				1	1	1	1	2	1114
ESCDVNLTLR	454202	0	0	851855	8.44905e+06	8.20319e+06	4.7449e+06	6.06352e+06	tr|G3GT45|G3GT45_CRIGR	tr|G3GT45|G3GT45_CRIGR	Interferon-alpha/beta receptor beta chain	37	46	4	139.43	2			3	6	3	3	2	46
GNSTVSLCEGSVVATDTR	895013	151682	0	512290	3.62839e+07	9.10942e+06	1.60515e+07	1.23482e+07	tr|G3GT45|G3GT45_CRIGR	tr|G3GT45|G3GT45_CRIGR	Interferon-alpha/beta receptor beta chain	115	132	4	127.97	4	1		5	21	9	4	4	47
VEPPEFEVVGFTDHINVTMK	0	0	0	0	2.63469e+06	9.5431e+06	7.45917e+06	1.72558e+07	tr|G3GT45|G3GT45_CRIGR	tr|G3GT45|G3GT45_CRIGR	Interferon-alpha/beta receptor beta chain	133	152	4	107.41					1	11	11	8	50
SITGNFTYVLR	0	0	0	111555	1.30182e+07	2.13174e+07	1.52675e+07	1.17325e+07	tr|G3GT45|G3GT45_CRIGR	tr|G3GT45|G3GT45_CRIGR	Interferon-alpha/beta receptor beta chain	193	203	4	169.37				3	2	3	4	2	49
YGENDSLTLPQLK	0	0	0	935288	0	0	0	0	tr|G3GUY2|G3GUY2_CRIGR	tr|G3GUY2|G3GUY2_CRIGR	Zinc transporter ZIP14	49	61	4	95.428				3					100
LDVGVGRDNVTQPK	743246	599573	0	945151	0	0	0	0	tr|G3GUY2|G3GUY2_CRIGR	tr|G3GUY2|G3GUY2_CRIGR	Zinc transporter ZIP14	67	80	4	54.898	1	1		3					99
NLSTCFSSGDLFAAHNFSER	0	0	0	170792	0	0	0	0	tr|G3GUY2|G3GUY2_CRIGR	tr|G3GUY2|G3GUY2_CRIGR	Zinc transporter ZIP14	85	104	4	120.11				1					97;98
EGHRNLSTCFSSGDLFAAHNFSER	0	1.46972e+06	2.13725e+07	278440	165195	0	0	0	tr|G3GUY2|G3GUY2_CRIGR	tr|G3GUY2|G3GUY2_CRIGR	Zinc transporter ZIP14	81	104	4	117.01		2	2	2	1				97;98
ESNSTSLTQAALLEK	0	0	0	261374	0	0	0	0	tr|G3GXS2|G3GXS2_CRIGR	tr|G3GXS2|G3GXS2_CRIGR	EMILIN-1	765	779	4	59.673				3					138
LEELLANVSR	0	0	0	129152	802043	48277	0	0	tr|G3GXS2|G3GXS2_CRIGR	tr|G3GXS2|G3GXS2_CRIGR	EMILIN-1	450	459	4	70.942				3	2	1			139
LNLTAAQLSQLQGLLQAR	0	0	0	0	7.43047e+06	0	3.11612e+06	2.03734e+06	tr|G3GXS2|G3GXS2_CRIGR	tr|G3GXS2|G3GXS2_CRIGR	EMILIN-1	561	578	4	171.56					2		3	2	140
RLGALNSSLLLLEDR	0	0	0	0	0	1.09825e+06	129180	0	tr|G3GXS2|G3GXS2_CRIGR	tr|G3GXS2|G3GXS2_CRIGR	EMILIN-1	790	804	4	48.899						2	1		141
YSGFLNTSYHR	0	418589	0	1.94115e+06	0	0	0	0	tr|G3GYK2|G3GYK2_CRIGR	tr|G3GYK2|G3GYK2_CRIGR	Lysosomal acid phosphatase	87	97	4	199.08		2		6					145
FNANISWQPIPVHTVPVTEDR	0	112597	4.15354e+06	294385	0	0	0	0	tr|G3GYK2|G3GYK2_CRIGR	tr|G3GYK2|G3GYK2_CRIGR	Lysosomal acid phosphatase	130	150	4	49.188		1	1	2					142
YEQLQNETR	5.62713e+06	5.45923e+06	0	6.78805e+06	0	0	0	0	tr|G3GYK2|G3GYK2_CRIGR	tr|G3GYK2|G3GYK2_CRIGR	Lysosomal acid phosphatase	162	170	4	186.78	5	3		3					144
NLTQMATTSQFPK	0	0	0	975739	0	0	0	0	tr|G3GYK2|G3GYK2_CRIGR	tr|G3GYK2|G3GYK2_CRIGR	Lysosomal acid phosphatase	267	279	4	67.997				6					143
LAFAFGDRNCSTITLQNITR	0	0	4.95683e+06	276182	0	0	0	0	tr|G3H8F4|G3H8F4_CRIGR	tr|G3H8F4|G3H8F4_CRIGR	Dystroglycan	631	650	4	130.05			2	4					360;361
NCSTITLQNITR	1.13365e+07	8.36017e+06	0	7.37715e+06	0	0	0	0	tr|G3H8F4|G3H8F4_CRIGR	tr|G3H8F4|G3H8F4_CRIGR	Dystroglycan	639	650	4	162.68	2	4		6					360;361
GVHYISVSAARPGANGSHVPQTSSVFSIEVYPEDHNEPQSVR	0	0	0	0	1.4909e+08	3.02294e+08	8.20853e+07	2.30831e+08	tr|G3H8F4|G3H8F4_CRIGR	tr|G3H8F4|G3H8F4_CRIGR	Dystroglycan	125	166	4	196.25					7	27	11	19	359
PGANGSHVPQTSSVFSIEVYPEDHNEPQSVR	0	453127	0	240651	9.94416e+07	1.12277e+08	4.95579e+07	6.85039e+07	tr|G3H8F4|G3H8F4_CRIGR	tr|G3H8F4|G3H8F4_CRIGR	Dystroglycan	136	166	4	207.22		1		2	6	15	9	7	359
RNFTAADWGHSR	0	0	0	15007.5	0	0	0	0	tr|G3H8Y5|G3H8Y5_CRIGR	tr|G3H8Y5|G3H8Y5_CRIGR	Collagen alpha-1(VI) chain	210	221	4	40.88				1					375
ENYAELLDDGFLKNITAQICIDKK	0	0	0	0	1.18331e+07	8.87539e+06	9.86466e+06	1.28433e+07	tr|G3H8Y5|G3H8Y5_CRIGR	tr|G3H8Y5|G3H8Y5_CRIGR	Collagen alpha-1(VI) chain	585	608	4	119.41					3	3	2	3	374
NITAQICIDK	0	0	0	62057.2	460719	356115	0	0	tr|G3H8Y5|G3H8Y5_CRIGR	tr|G3H8Y5|G3H8Y5_CRIGR	Collagen alpha-1(VI) chain	598	607	4	60.255				2	2	2			374
NITAQICIDKK	0	0	0	0	3.93095e+06	2.24352e+06	520463	253821	tr|G3H8Y5|G3H8Y5_CRIGR	tr|G3H8Y5|G3H8Y5_CRIGR	Collagen alpha-1(VI) chain	598	608	4	100.93					7	7	2	2	374
GSNYSEILDK	3.74564e+06	8.10898e+06	0	6.85193e+06	4.56475e+06	2.23275e+06	1.16199e+06	1.82512e+06	tr|G3HAI3|G3HAI3_CRIGR	tr|G3HAI3|G3HAI3_CRIGR	Follistatin-related protein 1	183	192	4	119.53	3	3		3	6	3	4	2	402
GSNYSEILDKYFK	0	0	0	0	1.33856e+08	1.38462e+08	1.92515e+08	1.20621e+08	tr|G3HAI3|G3HAI3_CRIGR	tr|G3HAI3|G3HAI3_CRIGR	Follistatin-related protein 1	183	195	4	152.02					10	17	17	8	402
FVEQNETAINITTYADQENNK	7.76476e+06	3.28755e+06	1.01925e+07	4.5341e+06	4.73592e+07	2.56938e+07	2.50588e+07	2.60125e+07	tr|G3HAI3|G3HAI3_CRIGR	tr|G3HAI3|G3HAI3_CRIGR	Follistatin-related protein 1	212	232	4	133.21	10	2	3	13	15	25	20	15	398;399;400;401
FVEQNETAINITTYADQENNKLLR	0	0	0	0	685148	2.0394e+06	2.50502e+06	1.98214e+06	tr|G3HAI3|G3HAI3_CRIGR	tr|G3HAI3|G3HAI3_CRIGR	Follistatin-related protein 1	212	235	4	108.96					1	4	5	3	398;399;400;401
LANQTGDLYSSPNISHLGYCEPDPR	0	0	0	1.39974e+06	0	0	0	0	tr|G3HDQ9|G3HDQ9_CRIGR	tr|G3HDQ9|G3HDQ9_CRIGR	Hexosyltransferase (EC 2.4.1.-)	77	101	4	75.539				3					462;463
ETNVGNQTVVR	0	371832	0	734653	0	0	0	0	tr|G3HDQ9|G3HDQ9_CRIGR	tr|G3HDQ9|G3HDQ9_CRIGR	Hexosyltransferase (EC 2.4.1.-)	168	178	4	178.1		1		3					461
LYNITDR	0	0	0	171513	0	0	0	0	tr|G3HDQ9|G3HDQ9_CRIGR	tr|G3HDQ9|G3HDQ9_CRIGR	Hexosyltransferase (EC 2.4.1.-)	319	325	4	130.77				3					464
DTFFNLSLK	0	0	0	14723.1	0	132794	0	0	tr|G3HDQ9|G3HDQ9_CRIGR	tr|G3HDQ9|G3HDQ9_CRIGR	Hexosyltransferase (EC 2.4.1.-)	215	223	4	43.77				1		2			460
ASNRTETVLEAEGVFK	0	0	0	81637.9	1.9042e+06	2.02938e+06	1.38823e+06	979776	tr|G3HH37|G3HH37_CRIGR	tr|G3HH37|G3HH37_CRIGR	CD109 antigen	65	80	4	59.728				3	3	4	2	2	579
ASNRTETVLEAEGVFKR	0	0	0	0	2.59e+06	3.81963e+06	5.6195e+06	4.4198e+06	tr|G3HH37|G3HH37_CRIGR	tr|G3HH37|G3HH37_CRIGR	CD109 antigen	65	81	4	148.52					2	8	6	6	579
SFEINGSTNFSFSNK	0	0	0	42623.6	1.14618e+07	2.863e+06	2.9889e+06	2.03974e+06	tr|G3HH37|G3HH37_CRIGR	tr|G3HH37|G3HH37_CRIGR	CD109 antigen	282	296	4	151.07				2	10	5	4	2	581;582
NASANVFFK	90858.1	137044	0	139447	1.84448e+06	1.31583e+06	535617	671889	tr|G3HH37|G3HH37_CRIGR	tr|G3HH37|G3HH37_CRIGR	CD109 antigen	336	344	4	74.464	1	1		2	3	3	3	2	580
IADTNITAIPQGLPPSLTELHLDGNK	0	0	0	2.01271e+06	9.13034e+07	1.02355e+08	4.54566e+08	2.57813e+08	tr|G3HJG6|G3HJG6_CRIGR	tr|G3HJG6|G3HJG6_CRIGR	Decorin	210	235	4	159.16				3	2	13	27	12	627;628
IADTNITAIPQGLPPSLTELHLDGNKITK	0	0	0	0	0	4.74433e+06	1.741e+07	2.38473e+07	tr|G3HJG6|G3HJG6_CRIGR	tr|G3HJG6|G3HJG6_CRIGR	Decorin	210	238	4	133.13						8	13	8	627;628
LGLSFNSISAIDNGTLANTPHLR	645399	0	0	0	3.94107e+08	2.63488e+08	2.33114e+08	2.75221e+08	tr|G3HJG6|G3HJG6_CRIGR	tr|G3HJG6|G3HJG6_CRIGR	Decorin	253	275	4	257.88	1				22	41	36	28	629;630;631
YIQVVYLHNNNISAVGSNDFCPPGYNTK	0	196032	2.01361e+07	45570.6	4.43434e+08	2.27926e+08	2.68218e+08	1.76032e+08	tr|G3HJG6|G3HJG6_CRIGR	tr|G3HJG6|G3HJG6_CRIGR	Decorin	296	323	4	144.18		1	3	2	15	31	31	19	632;633;634;635
LRPIVIAMNYSLPLR	0	0	0	94247.2	0	0	0	0	tr|G3HJQ8|G3HJQ8_CRIGR	tr|G3HJQ8|G3HJQ8_CRIGR	Integrin alpha-3	565	579	4	47.774				3					637
RNITLAYTLEADRDR	247425	0	0	322842	265942	0	0	0	tr|G3HJQ8|G3HJQ8_CRIGR	tr|G3HJQ8|G3HJQ8_CRIGR	Integrin alpha-3	510	524	4	106.55	1			3	1				638
VWNSTFIEDYR	0	0	0	198054	0	50967.3	46184.6	39425.5	tr|G3HJQ8|G3HJQ8_CRIGR	tr|G3HJQ8|G3HJQ8_CRIGR	Integrin alpha-3	933	943	4	58.172				2		1	1	1	640
VWNSTFIEDYRDFDR	0	0	0	34003.5	1.77253e+06	2.25257e+06	3.86461e+06	2.00892e+06	tr|G3HJQ8|G3HJQ8_CRIGR	tr|G3HJQ8|G3HJQ8_CRIGR	Integrin alpha-3	933	947	4	146.96				1	1	3	4	2	640
MEQLIIQAPNTSEHIYEPYPSGSDVSFGPPLNK	0	0	0	257370	0	0	0	0	tr|G3HT60|G3HT60_CRIGR	tr|G3HT60|G3HT60_CRIGR	Niemann-Pick C1 protein (Fragment)	386	418	4	43.583				1					790
NPNLTISFIAER	0	0	856199	269552	0	0	0	0	tr|G3HT60|G3HT60_CRIGR	tr|G3HT60|G3HT60_CRIGR	Niemann-Pick C1 protein (Fragment)	577	588	4	107.09			1	3					791
LYNATHQFCNASVIDPTCIR	0	0	2.21704e+06	9.87869e+06	0	0	0	0	tr|G3HT60|G3HT60_CRIGR	tr|G3HT60|G3HT60_CRIGR	Niemann-Pick C1 protein (Fragment)	875	894	4	115.42			1	6					788;789
SYKNPNLTISFIAER	0	0	0	593722	0	80476.7	101208	60606.1	tr|G3HT60|G3HT60_CRIGR	tr|G3HT60|G3HT60_CRIGR	Niemann-Pick C1 protein (Fragment)	574	588	4	81.632				3		2	2	1	791
YVYNWTAGAEDGDWEGNSSR	0	0	0	0	0	0	0	0	tr|G3HVX3|G3HVX3_CRIGR	tr|G3HVX3|G3HVX3_CRIGR	Transmembrane glycoprotein NMB	131	150	4	62.617						1			822;823
NDRNSSDETFLR	1.50204e+06	789295	0	2.61757e+06	0	0	0	0	tr|G3HVX3|G3HVX3_CRIGR	tr|G3HVX3|G3HVX3_CRIGR	Transmembrane glycoprotein NMB	246	257	4	206.18	3	2		12					819;820
VSVNTANMTLGHQVMEVAVFR	0	0	0	0	328872	738669	204538	0	tr|G3HVX3|G3HVX3_CRIGR	tr|G3HVX3|G3HVX3_CRIGR	Transmembrane glycoprotein NMB	194	214	4	97.384					1	3	1		821
DLPIVFDVLIHDPSHFLNDSAISYK	0	0	0	0	2.46802e+06	0	4.17762e+06	4.51656e+06	tr|G3HVX3|G3HVX3_CRIGR	tr|G3HVX3|G3HVX3_CRIGR	Transmembrane glycoprotein NMB	258	282	4	80.786					3		3	2	818
LNNSQIK	9.48436e+06	3.96507e+06	0	1.74958e+06	0	0	0	0	tr|G3HYW4|G3HYW4_CRIGR	tr|G3HYW4|G3HYW4_CRIGR	Lysosome-associated membrane glycoprotein 2	242	248	4	145.04	5	4		5					887;888
TVTISEPHNVTYNGSSCGDDQGVAK	3.67301e+08	2.98176e+08	0	8.26624e+07	6.00534e+06	2.72258e+06	2.8916e+06	1.41444e+06	tr|G3HYW4|G3HYW4_CRIGR	tr|G3HYW4|G3HYW4_CRIGR	Lysosome-associated membrane glycoprotein 2	31	55	4	114.15	9	4		12	5	3	3	1	889;890
EESHYVIGSIWLVYNTSDNTTFPGAIPK	0	0	0	0	0	0	3.73118e+06	4.39239e+06	tr|G3HYW4|G3HYW4_CRIGR	tr|G3HYW4|G3HYW4_CRIGR	Lysosome-associated membrane glycoprotein 2	73	100	4	75.529							2	2	885;886
VPFIFNINPSTTNFTGSCHPQTAQLR	6.11495e+06	1.64712e+07	1.05177e+07	1.21341e+07	0	1.66972e+06	1.12016e+06	0	tr|G3HYW4|G3HYW4_CRIGR	tr|G3HYW4|G3HYW4_CRIGR	Lysosome-associated membrane glycoprotein 2	216	241	4	226.81	4	1	2	5		3	3		891
LVSYLEHNLEKNSTK	0	0	0	835810	0	0	0	0	tr|G3I1Y9|G3I1Y9_CRIGR	tr|G3I1Y9|G3I1Y9_CRIGR	Sulfated glycoprotein 1	140	154	4	99.927				6					949;950
KLVSYLEHNLEKNSTK	0	0	0	131012	3.45511e+06	3.06848e+06	1.39521e+06	1.48986e+06	tr|G3I1Y9|G3I1Y9_CRIGR	tr|G3I1Y9|G3I1Y9_CRIGR	Sulfated glycoprotein 1	139	154	4	124.2				1	2	10	6	3	949;950
LVSYLEHNLEKNSTKEEILAALEK	1.48454e+06	4.87017e+06	3.12683e+07	318985	5.96248e+08	4.81925e+08	3.81373e+08	3.99914e+08	tr|G3I1Y9|G3I1Y9_CRIGR	tr|G3I1Y9|G3I1Y9_CRIGR	Sulfated glycoprotein 1	140	163	4	207.6	3	4	4	2	42	56	50	34	949;950
NSTKEEILAALEK	8.18421e+06	2.03554e+07	1.61839e+06	7.74721e+06	3.59958e+07	3.87601e+07	2.40454e+07	9.31597e+06	tr|G3I1Y9|G3I1Y9_CRIGR	tr|G3I1Y9|G3I1Y9_CRIGR	Sulfated glycoprotein 1	151	163	4	186.05	5	7	1	7	5	10	6	4	950
KPCNTSDPQCPPDGR	1.72966e+07	1.96086e+07	0	2.31739e+07	0	0	0	0	tr|G3I740|G3I740_CRIGR	tr|G3I740|G3I740_CRIGR	Pantetheinase	144	158	4	199.15	7	4		7					1028
SVVNWTSYASSIEVPSTGNK	0	0	1.74853e+07	349603	0	0	0	0	tr|G3I740|G3I740_CRIGR	tr|G3I740|G3I740_CRIGR	Pantetheinase	312	331	4	61.942			1	3					1031
NNSIYVVANMGDK	0	0	3.12779e+06	1.54064e+06	295004	76797.9	215078	353339	tr|G3I740|G3I740_CRIGR	tr|G3I740|G3I740_CRIGR	Pantetheinase	131	143	4	68.972			2	6	1	1	3	1	1029;1030
GISGNHTVCQNDLCCHLSYQMSEK	0	0	0	742278	1.34497e+06	0	998628	1.60658e+06	tr|G3I740|G3I740_CRIGR	tr|G3I740|G3I740_CRIGR	Pantetheinase	349	372	4	61.256				4	1		2	2	1027
KTGVHDADFEYNVTTTLEAINK	0	0	0	0	1.31927e+06	4.30871e+06	4.54368e+06	6.3499e+06	tr|G3INL9|G3INL9_CRIGR	tr|G3INL9|G3INL9_CRIGR	CMP-N-acetylneuraminate-beta-galactosamide-alpha-2, 3-sialyltransferase	312	333	4	127.01					1	6	6	4	1206
TGVHDADFEYNVTTTLEAINK	1.07703e+06	1.6463e+06	0	346071	3.74081e+06	4.65999e+07	4.92422e+07	4.9784e+07	tr|G3INL9|G3INL9_CRIGR	tr|G3INL9|G3INL9_CRIGR	CMP-N-acetylneuraminate-beta-galactosamide-alpha-2, 3-sialyltransferase	313	333	4	139.38	1	1		1	2	15	18	10	1206
ERKPNNLSDTIK	0	511146	0	1.46783e+06	0	0	0	0	tr|G3INL9|G3INL9_CRIGR;tr|G3HPH9|G3HPH9_CRIGR	tr|G3INL9|G3INL9_CRIGR	CMP-N-acetylneuraminate-beta-galactosamide-alpha-2, 3-sialyltransferase	107	118	4	153.75		2		6					1204;1205
KPNNLSDTIK	1.20195e+06	1.87906e+06	0	3.2505e+06	0	0	0	0	tr|G3INL9|G3INL9_CRIGR;tr|G3HPH9|G3HPH9_CRIGR	tr|G3INL9|G3INL9_CRIGR	CMP-N-acetylneuraminate-beta-galactosamide-alpha-2, 3-sialyltransferase	109	118	4	142.19	2	2		10					1204;1205
CHAGYIGDNCNCSTDISTCR	0	0	0	1.10754e+06	0	0	0	0	tr|G3GSN8|G3GSN8_CRIGR	tr|G3GSN8|G3GSN8_CRIGR	Integrin beta	548	567	3	122.01				3					37
DCVECLLLHLGKPDNQTCHHQCK	0	0	1.45267e+06	5.08434e+06	0	0	0	0	tr|G3GSN8|G3GSN8_CRIGR	tr|G3GSN8|G3GSN8_CRIGR	Integrin beta	612	634	3	118.32			1	6					38
SNLTVLR	0	521896	0	1.30002e+06	0	0	0	0	tr|G3GSN8|G3GSN8_CRIGR	tr|G3GSN8|G3GSN8_CRIGR	Integrin beta	676	682	3	139.31		2		3					39
VLSAGGNDSR	0	131324	0	181835	0	0	0	0	tr|G3GTI1|G3GTI1_CRIGR	tr|G3GTI1|G3GTI1_CRIGR	Protein sidekick-2	502	511	3	87.568		1		3					63
FWLVEGNSSR	0	0	0	119157	0	0	0	0	tr|G3GTI1|G3GTI1_CRIGR	tr|G3GTI1|G3GTI1_CRIGR	Protein sidekick-2	1181	1190	3	76.228				3					61
VTHYLPNVTLEYR	0	0	0	0	332540	107424	117958	144009	tr|G3GTI1|G3GTI1_CRIGR	tr|G3GTI1|G3GTI1_CRIGR	Protein sidekick-2	873	885	3	50.088					1	1	2	2	64
LNGSITSPGWPK	0	0	0	95995.9	0	0	0	0	tr|G3GUX9|G3GUX9_CRIGR	tr|G3GUX9|G3GUX9_CRIGR	Metalloendopeptidase (EC 3.4.24.-)	631	642	3	54.343				2					96
CPACGETLQDSTGNFSSPEFPNGYSAHMHCVWR	0	0	0	0	0	3.55763e+06	1.42169e+06	336134	tr|G3GUX9|G3GUX9_CRIGR	tr|G3GUX9|G3GUX9_CRIGR	Metalloendopeptidase (EC 3.4.24.-)	352	384	3	110.17						4	3	1	93;94
IILNFTSMDLYR	0	0	0	0	0	902269	764763	199376	tr|G3GUX9|G3GUX9_CRIGR	tr|G3GUX9|G3GUX9_CRIGR	Metalloendopeptidase (EC 3.4.24.-)	393	404	3	107.09						3	2	1	95
SPVANLSQVHR	113343	187353	0	707686	0	0	0	0	tr|G3GYM1|G3GYM1_CRIGR	tr|G3GYM1|G3GYM1_CRIGR	Receptor-type tyrosine-protein phosphatase eta	9	19	3	180.19	1	1		7					149
INNNESSFCYTYK	0	0	0	150140	0	0	0	0	tr|G3GYM1|G3GYM1_CRIGR	tr|G3GYM1|G3GYM1_CRIGR	Receptor-type tyrosine-protein phosphatase eta	96	108	3	56.569				3					148
IHVAGGSSAFNQTVNK	770383	316018	0	1.06624e+06	0	0	0	0	tr|G3GYM1|G3GYM1_CRIGR	tr|G3GYM1|G3GYM1_CRIGR	Receptor-type tyrosine-protein phosphatase eta	109	124	3	113.25	1	1		4					146;147
RISVVTIFGPVNNSTLK	0	0	0	0	6.61005e+06	8.01028e+06	3.10767e+06	2.13777e+06	tr|G3H092|G3H092_CRIGR	tr|G3H092|G3H092_CRIGR	Coiled-coil domain-containing protein 80	654	670	3	138.97					3	9	5	4	172;173
ISVVTIFGPVNNSTLK	0	0	0	0	0	3.43112e+06	1.58842e+06	636897	tr|G3H092|G3H092_CRIGR	tr|G3H092|G3H092_CRIGR	Coiled-coil domain-containing protein 80	655	670	3	91.355						5	3	2	172;173
LLGVGEEVGGVLELFPINGSSTVEREDVPAHLVK	0	0	0	0	2.17684e+07	2.5035e+07	2.15941e+07	6.17847e+06	tr|G3H092|G3H092_CRIGR	tr|G3H092|G3H092_CRIGR	Coiled-coil domain-containing protein 80	816	849	3	79.512					4	4	3	2	174
NTTWQAGR	0	0	0	430917	0	0	0	0	tr|G3H0L9|G3H0L9_CRIGR	tr|G3H0L9|G3H0L9_CRIGR	Cathepsin B	38	45	3	82.716				3					197
KGLVSGGLYNSHVGCLPYTIPPCEHHVNGSRPQCTGEGDTPK	0	0	0	14018.6	0	1.29654e+07	5.75871e+06	2.03696e+07	tr|G3H0L9|G3H0L9_CRIGR	tr|G3H0L9|G3H0L9_CRIGR	Cathepsin B	165	206	3	77.318				1		8	5	6	195;196
GLVSGGLYNSHVGCLPYTIPPCEHHVNGSRPQCTGEGDTPK	0	0	0	0	3.78845e+06	1.02123e+07	1.30957e+06	0	tr|G3H0L9|G3H0L9_CRIGR	tr|G3H0L9|G3H0L9_CRIGR	Cathepsin B	166	206	3	75.179					1	3	3		195;196
VNCEERNVTGLENFTLK	0	0	0	221647	0	0	0	0	tr|G3H158|G3H158_CRIGR	tr|G3H158|G3H158_CRIGR	Thioredoxin domain-containing protein 15	147	163	3	52.172				2					202;203
NVTGLENFTLK	571393	0	0	1.33494e+06	0	0	0	0	tr|G3H158|G3H158_CRIGR	tr|G3H158|G3H158_CRIGR	Thioredoxin domain-containing protein 15	153	163	3	90.614	2			3					202;203
TFIFNQTGIEAR	0	0	0	331350	0	0	0	0	tr|G3H158|G3H158_CRIGR	tr|G3H158|G3H158_CRIGR	Thioredoxin domain-containing protein 15	261	272	3	86.772				4					204
GVAVTNTSELGFR	628784	1.12324e+06	0	1.52312e+06	0	0	0	0	tr|G3H241|G3H241_CRIGR	tr|G3H241|G3H241_CRIGR	P2X purinoceptor 7	482	494	3	180.2	1	2		3					229
AAENFTLLVK	0	0	0	302087	0	0	0	0	tr|G3H241|G3H241_CRIGR	tr|G3H241|G3H241_CRIGR	P2X purinoceptor 7	595	604	3	59.908				3					228
NILPNITTSYLK	0	0	0	388023	0	0	0	0	tr|G3H241|G3H241_CRIGR	tr|G3H241|G3H241_CRIGR	P2X purinoceptor 7	618	629	3	69.03		1		3					230
RPDGCGVCGGDGSTCHLVSGNLTDR	212629	240816	0	227099	0	0	0	0	tr|G3H2W8|G3H2W8_CRIGR	tr|G3H2W8|G3H2W8_CRIGR	ADAMTS-like protein 4	439	463	3	56.131	1	1		2					251
LGAEFNVTSPSNCSHLPRPPALQPCQGQACEDR	0	0	0	143168	0	109473	0	590663	tr|G3H2W8|G3H2W8_CRIGR	tr|G3H2W8|G3H2W8_CRIGR	ADAMTS-like protein 4	910	942	3	75.436				1		1		2	249;250
DVQCLSANQTLSTR	0	0	0	154273	2.40534e+06	1.56789e+06	724682	503260	tr|G3H2W8|G3H2W8_CRIGR	tr|G3H2W8|G3H2W8_CRIGR	ADAMTS-like protein 4	963	976	3	146.96				3	5	3	3	2	248
GENFTETDVK	1.79956e+07	6.28992e+06	0	9.03522e+06	0	0	0	0	tr|G3H416|G3H416_CRIGR	tr|G3H416|G3H416_CRIGR	Major prion protein	195	204	3	102.52	4	2		4					279
ENMNRYPNQVYYRPVDQYNNQNNFVHDCVNITIK	0	0	0	0	228519	704505	692613	5.56505e+06	tr|G3H416|G3H416_CRIGR	tr|G3H416|G3H416_CRIGR	Major prion protein	152	185	3	66.884					1	3	3	4	274;275;276;277;278
YPNQVYYRPVDQYNNQNNFVHDCVNITIK	0	0	9.46274e+06	68472.2	7.36175e+06	5.92176e+07	1.35312e+07	2.06059e+07	tr|G3H416|G3H416_CRIGR	tr|G3H416|G3H416_CRIGR	Major prion protein	157	185	3	197.32			3	2	2	12	4	7	274;275;276;277;278
DLRTNNLTDTQLAQEYLYR	0	0	0	0	618649	540943	2.00269e+06	1.10839e+06	tr|G3H8V1|G3H8V1_CRIGR	tr|G3H8V1|G3H8V1_CRIGR	Matrix metalloproteinase-9	34	52	3	158.98					1	3	4	2	362;363
TNNLTDTQLAQEYLYR	0	0	0	14864.1	2.47673e+08	7.86672e+07	6.81599e+07	3.35591e+07	tr|G3H8V1|G3H8V1_CRIGR	tr|G3H8V1|G3H8V1_CRIGR	Matrix metalloproteinase-9	37	52	3	308				1	17	21	22	16	362;363
WHHHNITYWIQNYSEDLPR	0	0	0	0	1.96238e+06	1.52429e+07	1.55366e+07	1.40118e+07	tr|G3H8V1|G3H8V1_CRIGR	tr|G3H8V1|G3H8V1_CRIGR	Matrix metalloproteinase-9	117	135	3	141.85					1	17	18	9	364;365
TYVTNDTEVAQNNYEALK	0	852194	0	8.08813e+06	208184	0	0	0	tr|G3H8V5|G3H8V5_CRIGR	tr|G3H8V5|G3H8V5_CRIGR	Carboxypeptidase (EC 3.4.16.-)	136	153	3	92.633		3		14	1				372;373
TYVTNDTEVAQNNYEALKDFFR	0	1.50473e+06	0	588364	6.66963e+06	3.75967e+07	6.08354e+07	4.08302e+07	tr|G3H8V5|G3H8V5_CRIGR	tr|G3H8V5|G3H8V5_CRIGR	Carboxypeptidase (EC 3.4.16.-)	136	157	3	154.34		1		2	1	11	20	10	372;373
MDPPCTNTTAPSTYLNNPYVR	146417	0	1.77505e+06	3.18308e+06	431531	0	0	0	tr|G3H8V5|G3H8V5_CRIGR	tr|G3H8V5|G3H8V5_CRIGR	Carboxypeptidase (EC 3.4.16.-)	322	342	3	70.837	1		1	4	3				371
LENWTDASR	0	0	0	1.85806e+06	0	0	0	0	tr|G3H902|G3H902_CRIGR	tr|G3H902|G3H902_CRIGR	Prostaglandin F2 receptor negative regulator	603	611	3	162.88				5					379
DLDLSCNITTDR	925019	2.95531e+06	0	2.48514e+06	1.66361e+06	0	0	0	tr|G3H902|G3H902_CRIGR	tr|G3H902|G3H902_CRIGR	Prostaglandin F2 receptor negative regulator	280	291	3	149.23	2	3		3	4				378
YSVLITAEKPVGDLTSPNETK	1.3292e+06	1.21642e+06	0	4.21938e+06	1.96267e+06	3.43561e+06	1.56979e+06	625654	tr|G3H902|G3H902_CRIGR	tr|G3H902|G3H902_CRIGR	Prostaglandin F2 receptor negative regulator	570	590	3	116.09	2	1		3	1	3	3	1	380
NVSVHSEPPELTSPTSSTQQVK	0	0	0	218023	0	0	0	0	tr|G3H9U6|G3H9U6_CRIGR	tr|G3H9U6|G3H9U6_CRIGR	Uncharacterized protein KIAA0319-like	145	166	3	72.568				3					390
ALEINTVTCQLNCSDHGHCDSFTK	0	0	0	1.31257e+06	0	0	0	0	tr|G3H9U6|G3H9U6_CRIGR	tr|G3H9U6|G3H9U6_CRIGR	Uncharacterized protein KIAA0319-like	777	800	3	55.128				3					389
VIVDGQNAHGEGYVNVTVKPEPR	0	0	0	0	5.32685e+06	0	0	0	tr|G3H9U6|G3H9U6_CRIGR	tr|G3H9U6|G3H9U6_CRIGR	Uncharacterized protein KIAA0319-like	279	301	3	81.144					5				391;392
TYIFIYDGSKNNSTVETNFTSAK	0	0	0	481790	0	0	0	0	tr|G3HDA3|G3HDA3_CRIGR	tr|G3HDA3|G3HDA3_CRIGR	Leukocyte surface antigen CD47	10	32	3	44.312				2					453;454;455
NNSTVETNFTSAK	2.91892e+07	3.41628e+07	1.70208e+06	1.584e+07	0	0	0	0	tr|G3HDA3|G3HDA3_CRIGR	tr|G3HDA3|G3HDA3_CRIGR	Leukocyte surface antigen CD47	20	32	3	131.06	8	7	1	10					453;454;455
QQAVLGNYTCEVTELSR	0	461249	0	347837	0	0	0	0	tr|G3HDA3|G3HDA3_CRIGR	tr|G3HDA3|G3HDA3_CRIGR	Leukocyte surface antigen CD47	50	66	3	68.243		2		4					456
ANQIVIPQNTTFQTEPTK	0	0	0	113054	0	0	0	0	tr|G3HDZ7|G3HDZ7_CRIGR	tr|G3HDZ7|G3HDZ7_CRIGR	Integrin alpha-1 (Fragment)	392	409	3	45.618				1					468
YNHTGQVVIYK	0	207840	0	731503	0	0	0	0	tr|G3HDZ7|G3HDZ7_CRIGR	tr|G3HDZ7|G3HDZ7_CRIGR	Integrin alpha-1 (Fragment)	440	450	3	96.171		2		6					470
VYVYAVNQTR	0	0	0	268257	0	0	0	0	tr|G3HDZ7|G3HDZ7_CRIGR	tr|G3HDZ7|G3HDZ7_CRIGR	Integrin alpha-1 (Fragment)	507	516	3	98.04				3					469
GNTTTLISENGHAADTLTATNFR	0	0	0	211773	3.16435e+07	1.04807e+07	7.14979e+06	5.72182e+06	tr|G3HEV3|G3HEV3_CRIGR	tr|G3HEV3|G3HEV3_CRIGR	Latent-transforming growth factor beta-binding protein 1	176	198	3	113.71				2	12	9	9	7	496;497;498
KECYYNLNDASLCDNVLAPNVTK	0	0	0	0	7.96196e+06	2.11379e+07	5.68393e+06	1.77863e+06	tr|G3HEV3|G3HEV3_CRIGR	tr|G3HEV3|G3HEV3_CRIGR	Latent-transforming growth factor beta-binding protein 1	820	842	3	140.45					1	7	3	1	493;494;495
ECYYNLNDASLCDNVLAPNVTK	0	0	0	0	674622	585447	221815	175602	tr|G3HEV3|G3HEV3_CRIGR	tr|G3HEV3|G3HEV3_CRIGR	Latent-transforming growth factor beta-binding protein 1	821	842	3	77.959					1	1	1	1	493;494;495
LRNSSLGSIINK	0	235447	0	274696	0	0	0	0	tr|G3HFJ0|G3HFJ0_CRIGR	tr|G3HFJ0|G3HFJ0_CRIGR	CMP-N-acetylneuraminate-beta-galactosamide-alpha-2, 3-sialyltransferase	155	166	3	74.392		1		5					505
NSSLGSIINK	0	0	0	399622	0	0	0	0	tr|G3HFJ0|G3HFJ0_CRIGR	tr|G3HFJ0|G3HFJ0_CRIGR	CMP-N-acetylneuraminate-beta-galactosamide-alpha-2, 3-sialyltransferase	157	166	3	72.2				4					505
SMAGSGHNVSQEALAIK	344465	445755	0	554684	0	0	0	0	tr|G3HFJ0|G3HFJ0_CRIGR	tr|G3HFJ0|G3HFJ0_CRIGR	CMP-N-acetylneuraminate-beta-galactosamide-alpha-2, 3-sialyltransferase	329	345	3	49.537	1	1		2					506
QFWIFDVQNPDEVVVNSSK	0	0	0	549208	0	0	0	0	tr|G3HMH7|G3HMH7_CRIGR	tr|G3HMH7|G3HMH7_CRIGR	Platelet glycoprotein 4	64	82	3	85.087				4					684
NYIVPILWLNETGTIGDEK	0	0	0	1.00421e+06	0	0	0	0	tr|G3HMH7|G3HMH7_CRIGR	tr|G3HMH7|G3HMH7_CRIGR	Platelet glycoprotein 4	284	302	3	111.77				3					683
VISNNCTSYGVLDISK	4.58595e+06	1.02482e+07	0	2.10239e+07	5.80944e+06	2.3814e+06	1.73677e+06	1.11787e+06	tr|G3HMH7|G3HMH7_CRIGR	tr|G3HMH7|G3HMH7_CRIGR	Platelet glycoprotein 4	193	208	3	113.47	2	3		17	11	6	4	2	685;686
CNVSSEGSEHSLEGQK	0	341901	0	474931	0	0	0	0	tr|G3HMM0|G3HMM0_CRIGR	tr|G3HMM0|G3HMM0_CRIGR	Receptor-type tyrosine-protein phosphatase zeta	108	123	3	120.7		2		3					691
TVEINLTNDYHLSGGLSEK	0	0	0	0	336349	488131	0	0	tr|G3HMM0|G3HMM0_CRIGR	tr|G3HMM0|G3HMM0_CRIGR	Receptor-type tyrosine-protein phosphatase zeta	76	94	3	73.057					1	3			693;694
EEIHEAVCSSEPENVQADPENYTSLLVTWERPR	0	0	0	0	0	1.10034e+07	1.41885e+06	3.93156e+06	tr|G3HMM0|G3HMM0_CRIGR	tr|G3HMM0|G3HMM0_CRIGR	Receptor-type tyrosine-protein phosphatase zeta	279	311	3	138.9						5	3	3	692
YHYNGTFLDGTLFDSSHNR	0	2.91367e+06	2.47017e+07	8.51501e+06	1.05092e+07	1.79041e+07	4.81347e+07	2.9638e+07	tr|G3HMQ0|G3HMQ0_CRIGR	tr|G3HMQ0|G3HMQ0_CRIGR	FK506-binding protein 9	171	189	3	218.66		2	3	10	3	9	16	8	696
YHYNGTLLDGTLFDSSYAR	0	0	1.87898e+06	3.59201e+06	9.36925e+06	2.05622e+07	4.24249e+07	1.85531e+07	tr|G3HMQ0|G3HMQ0_CRIGR	tr|G3HMQ0|G3HMQ0_CRIGR	FK506-binding protein 9	283	301	3	200.67			1	8	2	10	12	6	697
YHYNASLLDGTLLDSTWNLGK	0	0	0	507138	0	0	1.01562e+07	4.82189e+06	tr|G3HMQ0|G3HMQ0_CRIGR	tr|G3HMQ0|G3HMQ0_CRIGR	FK506-binding protein 9	394	414	3	134.29				3			3	2	695
DAVNNITAK	1.31485e+06	2.23591e+06	0	1.34324e+06	0	0	0	0	tr|G3HPQ3|G3HPQ3_CRIGR	tr|G3HPQ3|G3HPQ3_CRIGR	Voltage-dependent calcium channel subunit alpha-2/delta-1	200	208	3	91.867	4	5		6					721;722
HLVNISVYAFNK	659782	1.69954e+06	0	1.41776e+06	0	0	0	0	tr|G3HPQ3|G3HPQ3_CRIGR	tr|G3HPQ3|G3HPQ3_CRIGR	Voltage-dependent calcium channel subunit alpha-2/delta-1	634	645	3	144.57	3	2		8					723;724
SFSGVLDCGNCSR	1.30422e+06	1.66234e+06	1.18815e+06	2.18783e+06	0	0	223505	0	tr|G3HPQ3|G3HPQ3_CRIGR	tr|G3HPQ3|G3HPQ3_CRIGR	Voltage-dependent calcium channel subunit alpha-2/delta-1	738	750	3	170.18	2	4	1	3			3		725
EFECCGANNYTDWENITGMPK	0	226792	4.08106e+07	2.01634e+07	1.13458e+06	710824	864074	540095	tr|G3HRL6|G3HRL6_CRIGR	tr|G3HRL6|G3HRL6_CRIGR	Tetraspanin	136	156	3	89.859		1	2	10	3	5	6	2	766;767;768
DRVPDSCCINITVGCGIDFK	2.85353e+07	1.42129e+07	3.09637e+08	9.4942e+06	1.5741e+07	1.38133e+07	2.6526e+07	2.59468e+07	tr|G3HRL6|G3HRL6_CRIGR	tr|G3HRL6|G3HRL6_CRIGR	Tetraspanin	157	176	3	159.14	11	18	10	16	15	33	42	31	765
VPDSCCINITVGCGIDFK	8.16827e+06	0	2.24553e+07	443223	788875	544524	526509	637680	tr|G3HRL6|G3HRL6_CRIGR	tr|G3HRL6|G3HRL6_CRIGR	Tetraspanin	159	176	3	114.56	3		2	5	3	6	3	4	765
DNHTLGDSSAGEMVLSTR	0	0	0	853768	0	0	0	0	tr|G3HS35|G3HS35_CRIGR	tr|G3HS35|G3HS35_CRIGR	Beta-type platelet-derived growth factor receptor	346	363	3	116.51				2					776
KLSPTPLGNSSK	0	0	0	347307	0	0	0	0	tr|G3HS35|G3HS35_CRIGR	tr|G3HS35|G3HS35_CRIGR	Beta-type platelet-derived growth factor receptor	453	464	3	127.02				3					777
AINITVIENGYVR	0	108768	937777	102025	7.21841e+06	2.58141e+06	1.10239e+06	1.78823e+06	tr|G3HS35|G3HS35_CRIGR	tr|G3HS35|G3HS35_CRIGR	Beta-type platelet-derived growth factor receptor	298	310	3	160.56		1	1	3	7	4	3	2	774;775
VDKLEEEVSKNLTK	0	0	0	348043	0	338775	0	0	tr|G3HU02|G3HU02_CRIGR	tr|G3HU02|G3HU02_CRIGR	Olfactomedin-like protein 2B	178	191	3	142.55				3		1			807
GKENCSDTILDSMPDIR	0	0	0	319221	1.08176e+07	6.63733e+06	2.46293e+06	5.5298e+06	tr|G3HU02|G3HU02_CRIGR	tr|G3HU02|G3HU02_CRIGR	Olfactomedin-like protein 2B	211	227	3	140.46				2	10	7	4	5	803
NANISYAFDTHTNTQIVPR	0	121065	0	0	6.13772e+07	3.19985e+07	2.63733e+07	3.21291e+07	tr|G3HU02|G3HU02_CRIGR	tr|G3HU02|G3HU02_CRIGR	Olfactomedin-like protein 2B	693	711	3	205.68		1			18	25	25	18	804;805;806
YFNYTVK	0	602338	0	1.12692e+06	0	0	0	0	tr|G3HVR6|G3HVR6_CRIGR	tr|G3HVR6|G3HVR6_CRIGR	Procollagen-lysine,2-oxoglutarate 5-dioxygenase 2	6	12	3	91.626		3		3					816
YNCSIESPR	390647	1.27474e+06	0	2.19486e+06	0	0	0	0	tr|G3HVR6|G3HVR6_CRIGR	tr|G3HVR6|G3HVR6_CRIGR	Procollagen-lysine,2-oxoglutarate 5-dioxygenase 2	545	553	3	172.23	2	2		3					817
EAFNITLDHK	0	0	0	259943	1.24392e+06	1.0569e+06	866748	789508	tr|G3HVR6|G3HVR6_CRIGR	tr|G3HVR6|G3HVR6_CRIGR	Procollagen-lysine,2-oxoglutarate 5-dioxygenase 2	151	160	3	102.52				4	4	3	3	2	815
TGTITIQNTTQLR	0	213847	0	323873	0	0	0	0	tr|G3HVZ2|G3HVZ2_CRIGR	tr|G3HVZ2|G3HVZ2_CRIGR	Protocadherin Fat 1	1934	1946	3	111.79		1		3					827
NGALCENTYGSYHCNCSHEYR	0	0	0	414460	0	0	0	0	tr|G3HVZ2|G3HVZ2_CRIGR	tr|G3HVZ2|G3HVZ2_CRIGR	Protocadherin Fat 1	4139	4159	3	69.361				3					825;826
AIGAIDWDSHPYGYNLTLQAK	0	0	0	0	0	686957	464735	0	tr|G3HVZ2|G3HVZ2_CRIGR	tr|G3HVZ2|G3HVZ2_CRIGR	Protocadherin Fat 1	320	340	3	73.138						2	2		824
YLQAANNTK	0	511589	0	0	0	0	0	0	tr|G3HWE1|G3HWE1_CRIGR	tr|G3HWE1|G3HWE1_CRIGR	ERO1-like protein beta	117	125	3	119.62		2		1					854
LGAINSTLSNESK	4.96041e+07	3.02592e+07	0	1.58883e+07	0	0	0	0	tr|G3HWE1|G3HWE1_CRIGR	tr|G3HWE1|G3HWE1_CRIGR	ERO1-like protein beta	136	148	3	152.4	6	6		6					852;853
LGAINSTLSNESKEAFIDWAR	0	0	0	0	0	520044	1.45533e+06	949888	tr|G3HWE1|G3HWE1_CRIGR	tr|G3HWE1|G3HWE1_CRIGR	ERO1-like protein beta	136	156	3	119.38						3	3	2	852;853
LLNQTLR	1.22356e+06	2.62361e+06	0	3.76953e+06	0	0	0	0	tr|G3HXK8|G3HXK8_CRIGR	tr|G3HXK8|G3HXK8_CRIGR	Prenylcysteine oxidase	194	200	3	162.07	2	2		3					878
GELNSTLFSSRPK	0	3.07718e+06	0	5.26687e+06	0	0	0	0	tr|G3HXK8|G3HXK8_CRIGR	tr|G3HXK8|G3HXK8_CRIGR	Prenylcysteine oxidase	350	362	3	132.99		2		8					877
GELNSTLFSSR	3.89301e+06	5.02613e+06	0	4.69337e+06	239157	0	0	0	tr|G3HXK8|G3HXK8_CRIGR	tr|G3HXK8|G3HXK8_CRIGR	Prenylcysteine oxidase	350	360	3	158.05	6	3		5	3				877
RGPECSQNYTAPSGVIK	0	699468	0	1.21789e+06	0	0	0	0	tr|G3HZ57|G3HZ57_CRIGR	tr|G3HZ57|G3HZ57_CRIGR	Neuropilin-1	143	159	3	84.375		2		5					907
GPECSQNYTAPSGVIK	0	0	0	143198	0	0	0	0	tr|G3HZ57|G3HZ57_CRIGR	tr|G3HZ57|G3HZ57_CRIGR	Neuropilin-1	144	159	3	57.288				2					907
EGFSANYSVLQSSISEDFK	0	0	0	0	0	0	2.92507e+06	408403	tr|G3HZ57|G3HZ57_CRIGR	tr|G3HZ57|G3HZ57_CRIGR	Neuropilin-1	256	274	3	60.938							3	1	906
GYVQACNFSAQK	0	0	0	286704	0	0	0	0	tr|G3I4K2|G3I4K2_CRIGR	tr|G3I4K2|G3I4K2_CRIGR	Cathepsin F	339	350	3	80.69				3					996
VYINDSVELSK	0	0	0	0	103268	0	0	0	tr|G3I4K2|G3I4K2_CRIGR	tr|G3I4K2|G3I4K2_CRIGR	Cathepsin F	353	363	3	57.175					1				997
VYINDSVELSKNESK	3.86113e+06	9.7888e+06	0	5.39081e+06	1.98993e+07	1.06692e+07	1.68787e+07	1.65155e+07	tr|G3I4K2|G3I4K2_CRIGR	tr|G3I4K2|G3I4K2_CRIGR	Cathepsin F	353	367	3	146.59	2	6		6	8	7	8	4	997;998
YYEGELSYLNVTRK	0	0	0	0	0	0	0	0	tr|G3I4W7|G3I4W7_CRIGR	tr|G3I4W7|G3I4W7_CRIGR	Cathepsin D (EC 3.4.23.5)	250	263	3	40.278						1			1002
NGTSFDIHYGSGSLSGYLSQDTVSVPCK	0	0	0	0	2.89017e+07	1.01428e+07	2.60361e+07	6.78192e+06	tr|G3I4W7|G3I4W7_CRIGR	tr|G3I4W7|G3I4W7_CRIGR	Cathepsin D (EC 3.4.23.5)	134	161	3	132.37					3	1	3	2	1001
YYEGELSYLNVTR	298503	2.15127e+06	0	2.41431e+06	1.09095e+08	5.40928e+07	4.18521e+07	8.16541e+06	tr|G3I4W7|G3I4W7_CRIGR	tr|G3I4W7|G3I4W7_CRIGR	Cathepsin D (EC 3.4.23.5)	250	262	3	182.07	1	2		6	9	7	5	2	1002
IYLRNESEFR	482189	3.18626e+06	0	5.07138e+06	0	0	0	0	tr|G3I6C1|G3I6C1_CRIGR	tr|G3I6C1|G3I6C1_CRIGR	Integrin alpha-5	268	277	3	164.65	1	5		7					1017
NSLNLTFHAQNLGEGGAYEAELR	0	0	0	714840	0	0	0	0	tr|G3I6C1|G3I6C1_CRIGR	tr|G3I6C1|G3I6C1_CRIGR	Integrin alpha-5	351	373	3	104.67				6					1018
HPGNFSSLSCDYFAVNQSR	3.6808e+07	6.23634e+07	3.25243e+07	3.61438e+07	268303	0	256945	394306	tr|G3I6C1|G3I6C1_CRIGR	tr|G3I6C1|G3I6C1_CRIGR	Integrin alpha-5	388	406	3	184.83	5	7	4	15	1		1	2	1015;1016
LVDGIHPYAVAWANLTNAIR	0	0	0	0	2.0245e+06	1.01458e+07	1.04805e+07	3.78389e+06	tr|G3I6T1|G3I6T1_CRIGR	tr|G3I6T1|G3I6T1_CRIGR	Putative phospholipase B-like 2	71	90	3	144.4					3	6	6	2	1019;1020
SDLNPANGSYPFQALYQRPHGGIDVK	0	0	0	160659	2.13383e+07	3.94645e+07	2.24661e+07	1.28862e+07	tr|G3I6T1|G3I6T1_CRIGR	tr|G3I6T1|G3I6T1_CRIGR	Putative phospholipase B-like 2	505	530	3	114.15				2	2	10	7	3	1021;1022
SDLNPANGSYPFQALYQR	0	0	0	0	5.1585e+06	2.2021e+06	934715	517231	tr|G3I6T1|G3I6T1_CRIGR	tr|G3I6T1|G3I6T1_CRIGR	Putative phospholipase B-like 2	505	522	3	152.94					7	3	3	2	1021;1022
SQNRSEEFLIAGR	0	0	0	0	7.67739e+06	5.92438e+06	4.3271e+06	4.35992e+06	tr|G3IBH0|G3IBH0_CRIGR	tr|G3IBH0|G3IBH0_CRIGR	Metalloproteinase inhibitor 1 (Metalloproteinase inhibitor 1-like protein)	98	110	3	175.48					8	6	6	4	1090
LRNGSLHISACSFLVPWYSLTPAQQK	0	0	0	0	5.85849e+07	1.94758e+08	1.04857e+08	1.53862e+08	tr|G3IBH0|G3IBH0_CRIGR	tr|G3IBH0|G3IBH0_CRIGR	Metalloproteinase inhibitor 1 (Metalloproteinase inhibitor 1-like protein)	111	136	3	155.8					14	19	23	14	1089
NGSLHISACSFLVPWYSLTPAQQK	0	0	0	0	0	2.96866e+06	0	0	tr|G3IBH0|G3IBH0_CRIGR	tr|G3IBH0|G3IBH0_CRIGR	Metalloproteinase inhibitor 1 (Metalloproteinase inhibitor 1-like protein)	113	136	3	150.64						2			1089
NGTNDGDYVFLTGEDNYLNFTK	0	2.02892e+06	0	1.0822e+06	0	0	0	0	tr|G3ID21|G3ID21_CRIGR	tr|G3ID21|G3ID21_CRIGR	Lysosome membrane protein 2	166	187	3	151.21		1		4					1099;1100
ANIQFGENGTTISAVSNK	2.59254e+07	9.07312e+06	0	1.24877e+07	0	53736.9	0	0	tr|G3ID21|G3ID21_CRIGR	tr|G3ID21|G3ID21_CRIGR	Lysosome membrane protein 2	58	75	3	132.64	4	2		12		2			1097;1098
NQSVGDTNVDLIR	9.41705e+06	1.66456e+07	0	7.34506e+06	457417	0	0	0	tr|G3ID21|G3ID21_CRIGR	tr|G3ID21|G3ID21_CRIGR	Lysosome membrane protein 2	82	94	3	238.13	3	3		6	3				1101;1102
EMNCPENITQIQK	347246	1.17133e+06	0	1.48668e+06	0	0	0	0	tr|G3IDW3|G3IDW3_CRIGR	tr|G3IDW3|G3IDW3_CRIGR	KDEL motif-containing protein 1	150	162	3	104.17	1	2		3					1119
KNSTAVWR	0	0	0	60814.8	0	0	0	0	tr|G3IDW3|G3IDW3_CRIGR	tr|G3IDW3|G3IDW3_CRIGR	KDEL motif-containing protein 1	301	308	3	93.374				2					1120
SNLSDLLEK	0	0	0	480642	0	0	0	0	tr|G3IDW3|G3IDW3_CRIGR	tr|G3IDW3|G3IDW3_CRIGR	KDEL motif-containing protein 1	413	421	3	94.692				3					1121
HTQNLTVEQPIQVK	0	299640	0	457384	0	0	0	0	tr|G3IEP6|G3IEP6_CRIGR	tr|G3IEP6|G3IEP6_CRIGR	Laminin subunit alpha-2	579	592	3	64.798		1		3					1130
WYPNISTVMFK	0	0	0	0	0	127336	176912	0	tr|G3IEP6|G3IEP6_CRIGR	tr|G3IEP6|G3IEP6_CRIGR	Laminin subunit alpha-2	295	305	3	42.629						1	2		1132
VKQEGTLYVDDASNQTISPK	0	0	0	0	9.1666e+06	4.99871e+06	8.66489e+06	7.45889e+06	tr|G3IEP6|G3IEP6_CRIGR	tr|G3IEP6|G3IEP6_CRIGR	Laminin subunit alpha-2	787	806	3	110.6					5	3	3	2	1131
LAPRPGSNASSVPPR	1.49393e+06	962122	0	344304	0	0	0	0	tr|G3IGS7|G3IGS7_CRIGR	tr|G3IGS7|G3IGS7_CRIGR	Solute carrier family 12 member 9	221	235	3	129.38	4	1		3					1147
PGSNASSVPPR	0	304193	0	83271.8	0	0	0	0	tr|G3IGS7|G3IGS7_CRIGR	tr|G3IGS7|G3IGS7_CRIGR	Solute carrier family 12 member 9	225	235	3	43.68		2		3					1147
YGHFTGFNSSTLK	0	0	0	184938	0	0	0	0	tr|G3IGS7|G3IGS7_CRIGR	tr|G3IGS7|G3IGS7_CRIGR	Solute carrier family 12 member 9	236	248	3	67.997				2					1148
NQKDDVNGTDLK	3.29328e+07	9.09701e+06	0	9.35848e+06	0	0	0	0	tr|G3IHN6|G3IHN6_CRIGR	tr|G3IHN6|G3IHN6_CRIGR	4F2 cell-surface antigen heavy chain	153	164	3	142.51	12	4		10					1154;1157
DDVNGTDLK	5.02559e+06	0	0	1.77107e+06	0	0	0	0	tr|G3IHN6|G3IHN6_CRIGR	tr|G3IHN6|G3IHN6_CRIGR	4F2 cell-surface antigen heavy chain	156	164	3	92.051	5			3					1154
LMDASLYLAEWQNITKNFSEDR	0	0	0	0	0	0	1.84476e+06	0	tr|G3IHN6|G3IHN6_CRIGR	tr|G3IHN6|G3IHN6_CRIGR	4F2 cell-surface antigen heavy chain	240	261	3	114.46							2		1155;1156
MTVLQIFNASK	0	0	0	0	2.5068e+06	435746	327982	448423	tr|G3IIB1|G3IIB1_CRIGR	tr|G3IIB1|G3IIB1_CRIGR	Sialate O-acetylesterase	132	142	3	118.9					4	3	3	2	1170
FFPFGFVQLSSYAETNTSDYR	0	0	0	0	1.47825e+06	0	0	0	tr|G3IIB1|G3IIB1_CRIGR	tr|G3IIB1|G3IIB1_CRIGR	Sialate O-acetylesterase	339	359	3	62.167					1				1169
FFPFGFVQLSSYAETNTSDYRFPEIR	0	0	0	0	0	3.64601e+06	1.37124e+06	3.86878e+06	tr|G3IIB1|G3IIB1_CRIGR	tr|G3IIB1|G3IIB1_CRIGR	Sialate O-acetylesterase	339	364	3	192.57						3	1	1	1169
GNQSSQWLYEAMAK	0	0	0	0	7.64506e+06	8.79164e+06	4.52824e+06	2.49501e+06	tr|G3IMH4|G3IMH4_CRIGR	tr|G3IMH4|G3IMH4_CRIGR	Sphingomyelin phosphodiesterase (EC 3.1.4.12)	298	311	3	89.624					8	10	8	5	1188
VYQIDGNYPGSSHVVLDHETYILNLTQANAPEATPHWK	0	0	0	0	3.04378e+07	2.39112e+07	2.33372e+07	1.19671e+07	tr|G3IMH4|G3IMH4_CRIGR	tr|G3IMH4|G3IMH4_CRIGR	Sphingomyelin phosphodiesterase (EC 3.1.4.12)	461	498	3	69.244					2	5	4	2	1190;1191
HLMPNGSLPDAHSLWSR	0	0	0	0	838932	1.44563e+06	319409	59341.7	tr|G3IMH4|G3IMH4_CRIGR	tr|G3IMH4|G3IMH4_CRIGR	Sphingomyelin phosphodiesterase (EC 3.1.4.12)	573	589	3	78.95					2	5	3	1	1189
LQVTLYNCSFGR	0	0	0	166614	0	0	0	0	tr|G3IP74|G3IP74_CRIGR	tr|G3IP74|G3IP74_CRIGR	Plexin-B2	104	115	3	56.205				2					1207
LSHDTNETLPLHLYVK	0	0	0	1.58671e+06	424335	0	0	0	tr|G3IP74|G3IP74_CRIGR	tr|G3IP74|G3IP74_CRIGR	Plexin-B2	79	94	3	58.885				6	1				1208
SINVTGQGFSLIQK	0	0	0	673152	258859	0	42779.3	0	tr|G3IP74|G3IP74_CRIGR	tr|G3IP74|G3IP74_CRIGR	Plexin-B2	213	226	3	74.789				3	2		1		1209
DMSDELGCINVTQCDGPNK	0	0	1.38608e+06	7.72042e+06	565008	348839	335357	703558	sp|P35950|LDLR_CRIGR	sp|P35950|LDLR_CRIGR	Low-density lipoprotein receptor (LDL receptor)	264	282	2	148.44			1	8	3	6	6	3	15
LTGSDVNLVAENLLSPEDIVLFHNITQPR	0	0	0	0	1.06123e+07	3.96207e+06	0	7.7205e+06	sp|P35950|LDLR_CRIGR	sp|P35950|LDLR_CRIGR	Low-density lipoprotein receptor (LDL receptor)	634	662	2	100.95					3	2		2	16
INTTSDEKDPTNPFR	3.11133e+06	4.19885e+06	0	5.55126e+06	0	0	0	0	tr|G3GRM2|G3GRM2_CRIGR	tr|G3GRM2|G3GRM2_CRIGR	Disintegrin and metalloproteinase domain-containing protein 10	204	218	2	215.87	4	2		6					27
NISQVLEK	0	0	0	674418	0	0	0	0	tr|G3GRM2|G3GRM2_CRIGR	tr|G3GRM2|G3GRM2_CRIGR	Disintegrin and metalloproteinase domain-containing protein 10	366	373	2	78.264				3					28
AANPIDSMLCHFCHNVSFPCSR	0	0	0	0	779979	2.42701e+06	1.16337e+06	849095	tr|G3GSX6|G3GSX6_CRIGR	tr|G3GSX6|G3GSX6_CRIGR	Acid phosphatase-like protein 2	291	312	2	120.23					1	5	6	3	41
HEKPLYFGYSLLGAHPILNQTVNR	0	0	0	0	0	396566	0	0	tr|G3GSX6|G3GSX6_CRIGR	tr|G3GSX6|G3GSX6_CRIGR	Acid phosphatase-like protein 2	336	359	2	49.871						1			42
NLTNCPDGAPFK	503055	549199	0	749608	0	0	0	0	tr|G3GSY1|G3GSY1_CRIGR	tr|G3GSY1|G3GSY1_CRIGR	Sodium/potassium-transporting ATPase subunit beta	127	138	2	140.14	1	2		3					43;44
FLEPYSLEEQKNLTNCPDGAPFK	0	0	4.23065e+07	1.55409e+07	512505	133161	421782	0	tr|G3GSY1|G3GSY1_CRIGR	tr|G3GSY1|G3GSY1_CRIGR	Sodium/potassium-transporting ATPase subunit beta	116	138	2	103.31			1	5	1	2	4		43;44
SSNETQSITTTYYTEK	0	0	0	65831.4	0	0	0	0	tr|G3GT51|G3GT51_CRIGR	tr|G3GT51|G3GT51_CRIGR	Interferon-alpha/beta receptor alpha chain (Fragment)	149	164	2	48.216				2					53
HSNYSAVQCINTTEASK	0	924649	0	452350	0	0	0	0	tr|G3GT51|G3GT51_CRIGR	tr|G3GT51|G3GT51_CRIGR	Interferon-alpha/beta receptor alpha chain (Fragment)	188	204	2	55.189		3		3					51;52
TGNWENLTSPGPTK	0	0	0	36682.6	0	0	0	0	tr|G3GTA4|G3GTA4_CRIGR	tr|G3GTA4|G3GTA4_CRIGR	A disintegrin and metalloproteinase with thrombospondin motifs 7	44	57	2	51.771				1					56
TTLCINDTYVPCDEAERPVTK	0	0	0	111540	7.59602e+06	7.10427e+06	3.28034e+06	4.14795e+06	tr|G3GTA4|G3GTA4_CRIGR	tr|G3GTA4|G3GTA4_CRIGR	A disintegrin and metalloproteinase with thrombospondin motifs 7	207	227	2	81.016				2	3	3	3	2	57
RNQSLSLLYK	309917	2.89261e+06	0	2.02458e+06	1.24254e+06	3.12755e+06	1.72849e+06	1.86163e+06	tr|G3GTX5|G3GTX5_CRIGR	tr|G3GTX5|G3GTX5_CRIGR	Amyloid-like protein 2	496	505	2	146.11	1	3		6	1	4	3	2	70
NQSLSLLYK	0	0	0	130727	56975.8	0	0	0	tr|G3GTX5|G3GTX5_CRIGR	tr|G3GTX5|G3GTX5_CRIGR	Amyloid-like protein 2	497	505	2	61.78				3	1				70
NCGVNCSGNVFTALIGEISSPNYPSPYPENSR	0	0	0	0	0	2.20561e+07	2.33812e+07	1.75198e+07	tr|G3GUR0|G3GUR0_CRIGR	tr|G3GUR0|G3GUR0_CRIGR	Calcium-dependent serine proteinase	176	207	2	140.38						3	3	3	86;87
CAANGSWVNDELGIELPK	0	0	0	0	0	6.5977e+06	5.00332e+06	2.35795e+06	tr|G3GUR0|G3GUR0_CRIGR	tr|G3GUR0|G3GUR0_CRIGR	Calcium-dependent serine proteinase	410	427	2	173.87						5	5	2	85
TTLVDNNTWNNSHIALVGK	0	0	8.22853e+06	2.05626e+06	0	0	0	0	tr|G3GV85|G3GV85_CRIGR	tr|G3GV85|G3GV85_CRIGR	Dolichyl-diphosphooligosaccharide--protein glycosyltransferase subunit STT3B	472	490	2	94.203			3	7					105;106;107;108
AMSSNETAAYK	541883	1.27785e+06	0	1.83157e+06	0	0	0	0	tr|G3GV85|G3GV85_CRIGR	tr|G3GV85|G3GV85_CRIGR	Dolichyl-diphosphooligosaccharide--protein glycosyltransferase subunit STT3B	491	501	2	78.342	1	2		6					104
KNDENITLETVCHDPK	589637	0	0	1.68525e+06	0	0	0	0	tr|G3GV87|G3GV87_CRIGR	tr|G3GV87|G3GV87_CRIGR	TGF-beta receptor type-2 (TGFR-2) (EC 2.7.11.30) (TGF-beta type II receptor) (Transforming growth factor-beta receptor type II)	115	130	2	101.08	1			3					110
SCMSNCSITAICEKPYEVCVAVWR	0	1.14372e+06	0	0	2.80586e+06	6.20021e+06	5.10742e+06	2.85377e+06	tr|G3GV87|G3GV87_CRIGR	tr|G3GV87|G3GV87_CRIGR	TGF-beta receptor type-2 (TGFR-2) (EC 2.7.11.30) (TGF-beta type II receptor) (Transforming growth factor-beta receptor type II)	91	114	2	149.84		1			2	5	5	3	111
EHVHNSSTHLTFNK	0	0	0	274239	0	0	0	0	tr|G3GVF2|G3GVF2_CRIGR	tr|G3GVF2|G3GVF2_CRIGR	Carbohydrate sulfotransferase 12	210	223	2	41.577				1					113
LYANHTSLPASVSEAFSAGLK	0	0	0	0	500897	274232	156919	101151	tr|G3GVF2|G3GVF2_CRIGR	tr|G3GVF2|G3GVF2_CRIGR	Carbohydrate sulfotransferase 12	282	302	2	41.615					1	2	2	1	114
NISCVVSDGSADDFSK	0	0	0	141090	0	0	0	0	tr|G3GW38|G3GW38_CRIGR	tr|G3GW38|G3GW38_CRIGR	Thrombospondin type-1 domain-containing protein 7A	253	268	2	58.98				2					119
SDGVNVTGGCLVVSQPDADR	0	0	0	143139	0	0	0	0	tr|G3GW38|G3GW38_CRIGR	tr|G3GW38|G3GW38_CRIGR	Thrombospondin type-1 domain-containing protein 7A	383	402	2	69.765				3					120
NITDQDYIYSIHTR	0	0	0	56693.2	861937	175108	0	0	tr|G3GWD3|G3GWD3_CRIGR	tr|G3GWD3|G3GWD3_CRIGR	Alpha-mannosidase (EC 3.2.1.-)	629	642	2	73.386				1	3	2			123
YNLTLNDTSVVHPVLWLLLGPK	0	0	0	0	1.75173e+06	2.05315e+06	3.5742e+06	5.45338e+06	tr|G3GWD3|G3GWD3_CRIGR	tr|G3GWD3|G3GWD3_CRIGR	Alpha-mannosidase (EC 3.2.1.-)	766	787	2	77.899					2	3	3	2	124;125
TEAADLCQAFNSTLPTMEQMQK	3.70525e+06	161756	3.22922e+07	1.52689e+07	8.43865e+07	3.41452e+07	5.14339e+07	5.20642e+07	tr|G3GYZ1|G3GYZ1_CRIGR	tr|G3GYZ1|G3GYZ1_CRIGR	CD44 antigen	49	70	2	140.27	2	1	4	8	18	18	20	12	156
THPEDINATSTIDDDVSSGSSSEK	1.10488e+08	7.05713e+07	1.46727e+06	5.18414e+07	3.72493e+07	2.51076e+07	2.48329e+07	2.51977e+07	tr|G3GYZ1|G3GYZ1_CRIGR	tr|G3GYZ1|G3GYZ1_CRIGR	CD44 antigen	142	165	2	145.25	10	5	1	26	4	6	3	6	157
SVLENSTSYDEAK	7.40058e+06	1.18819e+07	0	1.4381e+07	178391	0	0	0	tr|G3GZB2|G3GZB2_CRIGR	tr|G3GZB2|G3GZB2_CRIGR	Acid ceramidase	255	267	2	119.39	4	2		3	1				161
TTQKNLSFATIYDVLSTKPVLNK	0	0	0	0	0	1.46664e+07	1.71875e+07	1.45133e+07	tr|G3GZB2|G3GZB2_CRIGR	tr|G3GZB2|G3GZB2_CRIGR	Acid ceramidase	344	366	2	145.73						7	8	4	162
SYKFNTSLVGDLTNLVHGSHCSK	0	0	0	0	1.59166e+06	4.68541e+06	1.9763e+06	4.96804e+06	tr|G3GZC9|G3GZC9_CRIGR	tr|G3GZC9|G3GZC9_CRIGR	VWFA and cache domain-containing protein 1	730	752	2	121.33					2	5	7	7	163
FNTSLVGDLTNLVHGSHCSK	0	0	0	0	549676	3.73477e+06	1.55159e+06	3.1716e+06	tr|G3GZC9|G3GZC9_CRIGR	tr|G3GZC9|G3GZC9_CRIGR	VWFA and cache domain-containing protein 1	733	752	2	114.55					1	7	5	3	163
TMFNSTEIK	1.44129e+06	1.12266e+06	0	1.24509e+06	0	0	0	0	tr|G3H002|G3H002_CRIGR	tr|G3H002|G3H002_CRIGR	Fibulin-7	65	73	2	78.556	4	5		7					170
NVSSQEGSMDVVAK	0	154958	0	126361	0	0	0	0	tr|G3H002|G3H002_CRIGR	tr|G3H002|G3H002_CRIGR	Fibulin-7	160	173	2	62.162		1		3					169
TYNGTNPDAASR	2.21348e+07	4.08145e+06	0	5.24626e+06	0	0	0	0	tr|G3H0D6|G3H0D6_CRIGR	tr|G3H0D6|G3H0D6_CRIGR	Tetraspanin	176	187	2	162.93	8	2		3					177
NQSVPLSCCR	2.54149e+06	1.58224e+06	0	3.96384e+06	0	0	0	0	tr|G3H0D6|G3H0D6_CRIGR	tr|G3H0D6|G3H0D6_CRIGR	Tetraspanin	218	227	2	154.01	4	1		5					176
HIEVNGSK	517899	0	0	0	0	0	0	0	tr|G3H1K2|G3H1K2_CRIGR	tr|G3H1K2|G3H1K2_CRIGR	Fibroblast growth factor receptor (EC 2.7.10.1)	203	210	2	76.679	2								212
TAGVNTTDKEMEVLHLR	0	0	0	0	471442	902194	1.26325e+06	1.384e+06	tr|G3H1K2|G3H1K2_CRIGR	tr|G3H1K2|G3H1K2_CRIGR	Fibroblast growth factor receptor (EC 2.7.10.1)	224	240	2	81.632					3	6	8	4	214
NTNFTHMAADR	0	0	0	660257	0	0	0	0	tr|G3H1Q9|G3H1Q9_CRIGR	tr|G3H1Q9|G3H1Q9_CRIGR	Semaphorin-4C	417	427	2	90.793				5					219
DPYCAWNVNTSR	0	0	0	226555	0	0	0	0	tr|G3H1Q9|G3H1Q9_CRIGR	tr|G3H1Q9|G3H1Q9_CRIGR	Semaphorin-4C	514	525	2	104.59				3					218
AVNQNKPVGSWVGATQECNDSSVLYR	0	0	0	4.76226e+06	853280	1.27538e+06	320272	225955	tr|G3H2I4|G3H2I4_CRIGR	tr|G3H2I4|G3H2I4_CRIGR	Placenta-expressed transcript 1 protein	78	103	2	145.65				4	1	4	2	1	236;237;238
VNLHVFLATGNGTAAMTSVNLGEQK	0	0	2.38159e+07	246097	2.23586e+06	1.89411e+06	402177	1.37996e+06	tr|G3H2I4|G3H2I4_CRIGR	tr|G3H2I4|G3H2I4_CRIGR	Placenta-expressed transcript 1 protein	127	151	2	82.885			4	2	2	8	3	2	239
DGQLLPSSNYSNIK	1.54317e+07	3.66542e+06	2.02282e+06	7.01709e+06	1.46279e+07	7.61698e+06	1.03045e+07	1.89081e+07	tr|G3H2I6|G3H2I6_CRIGR	tr|G3H2I6|G3H2I6_CRIGR	Neural cell adhesion molecule 1	431	444	2	92.661	4	2	1	5	6	5	7	4	240;241
IYNTPSASYLEVTPDSENDFGNYNCTAVNR	0	0	0	2.54673e+06	8.88582e+06	5.66141e+06	1.16673e+07	0	tr|G3H2I6|G3H2I6_CRIGR	tr|G3H2I6|G3H2I6_CRIGR	Neural cell adhesion molecule 1	445	474	2	153.82				2	1	1	3		242
IDSTGNVTNELR	0	369238	0	381222	0	0	0	0	tr|G3H432|G3H432_CRIGR	tr|G3H432|G3H432_CRIGR	Attractin	44	55	2	118.87		2		3					282
AATCINPLNGSVCERPANHSAK	508263	640937	0	505313	0	0	0	0	tr|G3H432|G3H432_CRIGR	tr|G3H432|G3H432_CRIGR	Attractin	539	560	2	108.45	1	1		2					280;281
AMNTSQVEALGIQMLPGYR	0	0	0	77634	4.70149e+06	1.60781e+06	4.2273e+06	4.54688e+06	tr|G3H4D2|G3H4D2_CRIGR	tr|G3H4D2|G3H4D2_CRIGR	Glycosyltransferase 25 family member 1	705	723	2	127.3				3	6	9	13	7	284
AMNTSQVEALGIQMLPGYRDPYHGRPLTK	0	0	0	0	314510	95483.3	466633	1.18861e+06	tr|G3H4D2|G3H4D2_CRIGR	tr|G3H4D2|G3H4D2_CRIGR	Glycosyltransferase 25 family member 1	705	733	2	87.772					1	1	2	2	284
LLNDSER	2.43287e+06	939188	0	506962	0	0	0	0	tr|G3H4T5|G3H4T5_CRIGR	tr|G3H4T5|G3H4T5_CRIGR	Glypican-1	337	343	2	162.51	2	2		3					290
ICPQGYTCCTSEMEENLANHSR	0	0	0	555214	3.56543e+06	543283	1.16846e+06	3.34959e+06	tr|G3H4T5|G3H4T5_CRIGR	tr|G3H4T5|G3H4T5_CRIGR	Glypican-1	284	305	2	116.39				3	3	1	2	3	289
TNVSHVVGQLDDIR	0	0	0	145226	0	0	0	0	tr|G3H678|G3H678_CRIGR	tr|G3H678|G3H678_CRIGR	N-acetylglucosamine-1-phosphotransferase subunits alpha/beta (Fragment)	973	986	2	91.812				2					313
TNVSHVVGQLDDIRK	0	0	0	192289	0	0	0	0	tr|G3H678|G3H678_CRIGR	tr|G3H678|G3H678_CRIGR	N-acetylglucosamine-1-phosphotransferase subunits alpha/beta (Fragment)	973	987	2	73.296				3					313
LGNVTVAHMGTADGR	0	119515	0	72258.2	0	0	0	0	tr|G3H8D6|G3H8D6_CRIGR	tr|G3H8D6|G3H8D6_CRIGR	Macrophage-stimulating protein receptor	444	458	2	45.614		1		1					358
AVLVNGTQCQLK	207737	821785	0	726351	0	0	0	0	tr|G3H8D6|G3H8D6_CRIGR	tr|G3H8D6|G3H8D6_CRIGR	Macrophage-stimulating protein receptor	704	715	2	120.77	1	3		3					357
FINFFVGNTINSTYFPDHSLHSISVR	0	0	0	0	0	0	760002	3.32635e+06	tr|G3H9I9|G3H9I9_CRIGR	tr|G3H9I9|G3H9I9_CRIGR	Hepatocyte growth factor receptor	193	218	2	161.04							2	1	383
LVIDVHEVGMNYTVACQHR	0	0	0	0	1.55779e+06	1.26985e+06	616806	3.93396e+06	tr|G3H9I9|G3H9I9_CRIGR	tr|G3H9I9|G3H9I9_CRIGR	Hepatocyte growth factor receptor	696	714	2	69.081					4	4	2	4	384
YGENDSLSVEGFR	0	0	0	403126	0	0	0	0	tr|G3H9N6|G3H9N6_CRIGR	tr|G3H9N6|G3H9N6_CRIGR	Zinc transporter ZIP6	57	69	2	117.93				3					388
NTNDNIQECFNATK	1.6389e+06	362822	0	1.21509e+06	0	0	0	0	tr|G3H9N6|G3H9N6_CRIGR	tr|G3H9N6|G3H9N6_CRIGR	Zinc transporter ZIP6	248	261	2	124.81	3	1		3					387
EQYIHENYSR	922362	0	0	5.03782e+06	0	0	0	0	tr|G3HA51|G3HA51_CRIGR	tr|G3HA51|G3HA51_CRIGR	Procollagen-lysine,2-oxoglutarate 5-dioxygenase 3	126	135	2	61.344	2			5					394
YDTDHLHPDLWQIFDNPVDWKEQYIHENYSR	0	0	0	0	0	0	4.27052e+06	4.90097e+06	tr|G3HA51|G3HA51_CRIGR	tr|G3HA51|G3HA51_CRIGR	Procollagen-lysine,2-oxoglutarate 5-dioxygenase 3	105	135	2	138.61							6	4	394
MYSEGSDIVPQSNETALHYFK	0	396371	0	1.25604e+06	0	0	0	0	tr|G3HA80|G3HA80_CRIGR	tr|G3HA80|G3HA80_CRIGR	Protein sel-1-like 1	419	439	2	98.882		1		4					396
EATIVGENETYPR	1.79697e+06	3.32612e+06	0	3.86168e+06	113302	0	0	0	tr|G3HA80|G3HA80_CRIGR	tr|G3HA80|G3HA80_CRIGR	Protein sel-1-like 1	601	613	2	168.98	4	3		3	2				395
IEVLHRPENCSK	1.34132e+06	4.03128e+06	0	2.65681e+06	0	0	0	0	tr|G3HAC4|G3HAC4_CRIGR	tr|G3HAC4|G3HAC4_CRIGR	FK506-binding protein 7	33	44	2	164.11	2	2		5					397
EESPEEVKIEVLHRPENCSK	733398	9.43386e+06	0	1.85989e+06	726226	483869	302909	890718	tr|G3HAC4|G3HAC4_CRIGR	tr|G3HAC4|G3HAC4_CRIGR	FK506-binding protein 7	25	44	2	127.32	1	3		7	2	3	1	2	397
TANHSAPSLENSVQPGK	1.428e+06	5.33568e+06	0	7.98568e+06	0	0	0	0	tr|G3HAP5|G3HAP5_CRIGR	tr|G3HAP5|G3HAP5_CRIGR	Gamma-glutamyltransferase 7	292	308	2	151.39	1	4		9					405;406
NLSDSLAR	629209	310790	0	1.1701e+06	0	0	0	0	tr|G3HAP5|G3HAP5_CRIGR	tr|G3HAP5|G3HAP5_CRIGR	Gamma-glutamyltransferase 7	357	364	2	125.31	2	1		3					404
LRTDSTCGQNATELFCFYSENADLTCR	0	0	0	0	0	829516	1.58566e+06	443534	tr|G3HBJ4|G3HBJ4_CRIGR	tr|G3HBJ4|G3HBJ4_CRIGR	Netrin-4 (Fragment)	16	42	2	88.394						2	4	1	418;419
YFATNCSATFGLEDDVVKK	0	0	0	0	3.32526e+06	829292	1.49673e+06	1.01061e+06	tr|G3HBJ4|G3HBJ4_CRIGR	tr|G3HBJ4|G3HBJ4_CRIGR	Netrin-4 (Fragment)	128	146	2	74.732					3	3	3	2	420
NTNSSNNFTR	8.6816e+06	1.28706e+06	0	390231	0	0	0	0	tr|G3HBS0|G3HBS0_CRIGR	tr|G3HBS0|G3HBS0_CRIGR	Protein ITFG3	114	123	2	164.97	9	2		5					423;424;425
DGQLKEDSYWENMLNSSAHR	0	0	0	0	128003	408619	272678	0	tr|G3HBS0|G3HBS0_CRIGR	tr|G3HBS0|G3HBS0_CRIGR	Protein ITFG3	300	319	2	63.998					1	3	2		421
DLGPALTNSSHDVQLFMLDDQR	0	0	0	227473	2.66645e+07	1.31927e+07	5.93208e+07	3.81193e+07	tr|G3HC47|G3HC47_CRIGR	tr|G3HC47|G3HC47_CRIGR	Glucosylceramidase (EC 3.2.1.45)	282	303	2	244.31				1	4	8	19	8	428
LFPNTTLFASEACVGSK	0	0	0	200532	1.58154e+06	1.4496e+06	857372	575895	tr|G3HC47|G3HC47_CRIGR	tr|G3HC47|G3HC47_CRIGR	Glucosylceramidase (EC 3.2.1.45)	348	364	2	107.98				2	2	3	3	2	429
DGVGYINSSEGAVGR	434470	0	0	2.85209e+06	710247	387175	56922.1	0	tr|G3HCX3|G3HCX3_CRIGR	tr|G3HCX3|G3HCX3_CRIGR	Deoxyribonuclease-2-alpha (Deoxyribonuclease-2-alpha-like protein) (EC 3.1.22.1)	66	80	2	118.51	1			5	3	2	1		446
DNSSQLAFLLYNDQPPK	0	0	0	0	0	6.28485e+06	290325	281789	tr|G3HCX3|G3HCX3_CRIGR	tr|G3HCX3|G3HCX3_CRIGR	Deoxyribonuclease-2-alpha (Deoxyribonuclease-2-alpha-like protein) (EC 3.1.22.1)	88	104	2	116.96						6	1	2	447
TGSEDCSKNFTSPNGTIESPGFPEK	0	0	0	913002	0	0	0	0	tr|G3HDM0|G3HDM0_CRIGR	tr|G3HDM0|G3HDM0_CRIGR	Neuropilin-2	144	168	2	128.98				3					458;459
NFTSPNGTIESPGFPEK	0	0	0	392233	0	0	0	0	tr|G3HDM0|G3HDM0_CRIGR	tr|G3HDM0|G3HDM0_CRIGR	Neuropilin-2	152	168	2	62.203				3					458;459
THWTPFLNASIHYIR	0	0	0	0	162918	230184	0	0	tr|G3HDW7|G3HDW7_CRIGR	tr|G3HDW7|G3HDW7_CRIGR	Phosphatidylinositol-glycan-specific phospholipase D (Fragment)	37	51	2	45.614					1	2			467
LNGTLTQVLLLGAPTHDVVSK	0	0	0	0	0	966199	117001	213423	tr|G3HDW7|G3HDW7_CRIGR	tr|G3HDW7|G3HDW7_CRIGR	Phosphatidylinositol-glycan-specific phospholipase D (Fragment)	587	607	2	58.479						3	2	1	466
EIFVVNGTQGK	2.04028e+06	1.5131e+06	0	947271	0	0	0	0	tr|G3HE64|G3HE64_CRIGR	tr|G3HE64|G3HE64_CRIGR	Myelin protein zero-like protein 1	11	21	2	136.02	5	3		3					472
DASINIENIQAVHNGTYICDVK	0	0	0	239720	63988.3	57937.5	0	0	tr|G3HE64|G3HE64_CRIGR	tr|G3HE64|G3HE64_CRIGR	Myelin protein zero-like protein 1	83	104	2	63.225				2	1	1			471
HCANGTNFFTGEVGVR	0	0	0	81075.6	7.07661e+06	5.78358e+06	5.22179e+06	5.15563e+06	tr|G3HEE8|G3HEE8_CRIGR	tr|G3HEE8|G3HEE8_CRIGR	Alpha-L-iduronidase	263	278	2	117.2				2	5	11	6	2	476;477
FQVNNTCPPHVQLLR	0	0	0	774633	61399.7	0	0	0	tr|G3HEE8|G3HEE8_CRIGR	tr|G3HEE8|G3HEE8_CRIGR	Alpha-L-iduronidase	392	406	2	64.104				3	1				474;475
HNSTIDVGGQK	317864	558687	0	372184	0	0	0	0	tr|G3HEF1|G3HEF1_CRIGR	tr|G3HEF1|G3HEF1_CRIGR	Fibroblast growth factor receptor-like 1	262	272	2	213.63	1	2		3					478
SKPVLTGTHPVNTTVDFGGTTSLQCK	0	0	0	0	1.18744e+06	541488	504256	1.09596e+06	tr|G3HEF1|G3HEF1_CRIGR	tr|G3HEF1|G3HEF1_CRIGR	Fibroblast growth factor receptor-like 1	214	239	2	46.558					1	1	1	1	479
LINKFNSSSSSLEEK	0	831512	0	473105	0	0	0	0	tr|G3HEY8|G3HEY8_CRIGR	tr|G3HEY8|G3HEY8_CRIGR	Nucleotide exchange factor SIL1	84	98	2	84.759		3		3					499
FNSSSSSLEEK	3.00402e+06	2.22854e+06	0	3.99092e+06	0	0	0	0	tr|G3HEY8|G3HEY8_CRIGR	tr|G3HEY8|G3HEY8_CRIGR	Nucleotide exchange factor SIL1	88	98	2	159.94	2	1		3					499
VNCSGYVQLEVCR	0	0	0	201230	0	0	0	0	tr|G3HF28|G3HF28_CRIGR	tr|G3HF28|G3HF28_CRIGR	Lipid phosphate phosphohydrolase 2	138	150	2	85.536				3					501
GSPANVTEAR	0	1.02816e+06	0	716900	0	0	0	0	tr|G3HF28|G3HF28_CRIGR	tr|G3HF28|G3HF28_CRIGR	Lipid phosphate phosphohydrolase 2	151	160	2	140.17		2		3					500
THLTCSLNSSGVDIIGHR	1.10899e+06	1.15877e+06	0	1.19472e+07	289566	60476	115267	0	tr|G3HF38|G3HF38_CRIGR	tr|G3HF38|G3HF38_CRIGR	Basigin	204	221	2	254.71	2	2		8	2	2	1		502
TSDSGDQLITNSSESK	9.2803e+07	5.58448e+07	0	4.45814e+07	173290	0	102157	0	tr|G3HF38|G3HF38_CRIGR	tr|G3HF38|G3HF38_CRIGR	Basigin	310	325	2	268.61	15	5		15	1		1		503
KVNDTPGPIPIISWCGSLDSR	0	0	0	52271.2	7.59335e+06	9.67844e+06	1.33622e+07	6.73013e+06	tr|G3HFP8|G3HFP8_CRIGR	tr|G3HFP8|G3HFP8_CRIGR	KDEL motif-containing protein 2	194	214	2	192.12				1	2	4	4	2	511
GVTNDLLSVQGNTGPSWINKTEK	0	0	0	0	842979	3.05285e+06	816653	321594	tr|G3HFP8|G3HFP8_CRIGR	tr|G3HFP8|G3HFP8_CRIGR	KDEL motif-containing protein 2	233	255	2	79.69					1	3	2	1	510
IAPASNVSHTVVLRPLK	8.93029e+06	5.47971e+07	0	1.90579e+07	0	0	0	0	tr|G3HGA2|G3HGA2_CRIGR	tr|G3HGA2|G3HGA2_CRIGR	Translocon-associated protein subunit beta (TRAP-beta) (Signal sequence receptor subunit beta)	83	99	2	138.73	5	6		7					532
IAPASNVSHTVVLR	222078	349751	0	1.25177e+06	0	0	0	0	tr|G3HGA2|G3HGA2_CRIGR	tr|G3HGA2|G3HGA2_CRIGR	Translocon-associated protein subunit beta (TRAP-beta) (Signal sequence receptor subunit beta)	83	96	2	117.03	1	1		6					532
GSNFTAICVLK	0	0	0	255851	0	0	0	0	tr|G3HHX0|G3HHX0_CRIGR	tr|G3HHX0|G3HHX0_CRIGR	Interleukin-6 receptor subunit beta	41	51	2	63.624				3					602
ETYLETNYTLK	0	0	0	326993	324291	191400	153882	80888.6	tr|G3HHX0|G3HHX0_CRIGR	tr|G3HHX0|G3HHX0_CRIGR	Interleukin-6 receptor subunit beta	151	161	2	78.342				3	2	2	3	1	601
INCSDGYIENYICR	0	0	0	2.26831e+06	0	0	0	0	tr|G3HHX6|G3HHX6_CRIGR	tr|G3HHX6|G3HHX6_CRIGR	Lipid phosphate phosphohydrolase 1 (Fragment)	123	136	2	200.76				6					603;604
LRPHFLSVCDPDWSKINCSDGYIENYICR	0	0	0	0	0	0	190315	0	tr|G3HHX6|G3HHX6_CRIGR	tr|G3HHX6|G3HHX6_CRIGR	Lipid phosphate phosphohydrolase 1 (Fragment)	108	136	2	50.505							1		603;604
VFVHTPTTNYTLR	103417	192012	0	483498	0	0	0	0	tr|G3HKV9|G3HKV9_CRIGR	tr|G3HKV9|G3HKV9_CRIGR	Group XV phospholipase A2	281	293	2	100.38	1	1		3					661
SAVSTSWLLPYNHTWSHDK	0	0	0	0	3.34212e+06	1.07237e+07	6.35118e+06	2.96253e+06	tr|G3HKV9|G3HKV9_CRIGR	tr|G3HKV9|G3HKV9_CRIGR	Group XV phospholipase A2	262	280	2	97.095					2	6	6	4	660
MNQSLSLLYNVPAVAEEIQDEVDELLQK	0	0	0	0	2.58691e+06	0	0	1.38286e+07	tr|G3HMG4|G3HMG4_CRIGR	tr|G3HMG4|G3HMG4_CRIGR	Amyloid beta A4 protein	204	231	2	71.297					1			1	682
EQNYSDDVLANMISEPR	0	0	1.34042e+06	30676.8	6.99314e+06	5.64727e+06	4.65865e+06	2.83002e+06	tr|G3HMG4|G3HMG4_CRIGR	tr|G3HMG4|G3HMG4_CRIGR	Amyloid beta A4 protein	232	248	2	123.14			1	2	8	13	13	5	681
ICPNDTGGQR	0	528517	0	47687.4	0	0	0	0	tr|G3HMI3|G3HMI3_CRIGR	tr|G3HMI3|G3HMI3_CRIGR	Semaphorin-3C	265	274	2	77.662		3		2					687
VVVLPSNSSASGELILEELQVFK	0	0	0	0	0	3.91594e+06	2.27499e+06	2.56487e+06	tr|G3HMI3|G3HMI3_CRIGR	tr|G3HMI3|G3HMI3_CRIGR	Semaphorin-3C	459	481	2	74.364						3	2	2	689
VQFEKNITVVWYTSK	0	0	0	0	1.27131e+07	2.97464e+07	1.81423e+07	9.43509e+06	tr|G3HMV7|G3HMV7_CRIGR	tr|G3HMV7|G3HMV7_CRIGR	Tissue alpha-L-fucosidase	373	387	2	151.8					2	12	6	4	699
NITVVWYTSK	0	0	0	0	6.6702e+06	3.35896e+06	534669	719272	tr|G3HMV7|G3HMV7_CRIGR	tr|G3HMV7|G3HMV7_CRIGR	Tissue alpha-L-fucosidase	378	387	2	108.7					7	3	1	2	699
NPVIFGLFNTTSNIFR	0	0	0	0	0	0	0	2.18855e+06	tr|G3HN31|G3HN31_CRIGR	tr|G3HN31|G3HN31_CRIGR	Semaphorin-3E	324	339	2	74.141								2	702
LAYGIESNSTLLECTPR	0	0	0	18013.9	2.78239e+06	1.01383e+06	257644	274665	tr|G3HN31|G3HN31_CRIGR	tr|G3HN31|G3HN31_CRIGR	Semaphorin-3E	591	607	2	102.08				1	5	4	1	1	701
LVQAQYWHDPIKEDVYRNHSIFLADINQER	0	0	0	0	1.33785e+07	1.09234e+07	1.83458e+07	1.22398e+07	tr|G3HN89|G3HN89_CRIGR	tr|G3HN89|G3HN89_CRIGR	Palmitoyl-protein thioesterase 1	180	209	2	77.51					2	6	4	2	704
NHSIFLADINQER	0	0	0	763740	572161	383825	49533.8	0	tr|G3HN89|G3HN89_CRIGR	tr|G3HN89|G3HN89_CRIGR	Palmitoyl-protein thioesterase 1	197	209	2	134.68				3	1	2	1		704
NQTLQEGEK	2.40485e+06	1.04301e+06	0	281561	0	0	0	0	tr|G3HPZ1|G3HPZ1_CRIGR	tr|G3HPZ1|G3HPZ1_CRIGR	Vitamin K-dependent gamma-carboxylase	570	578	2	123.86	4	3		3					728
EKVENGSETGPLPPELQPLLEGEVK	0	0	0	486883	0	0	0	0	tr|G3HPZ1|G3HPZ1_CRIGR	tr|G3HPZ1|G3HPZ1_CRIGR	Vitamin K-dependent gamma-carboxylase	623	647	2	119.52				3					727
KRNVTLDCAQGTAK	0	368044	0	1.05861e+06	0	0	0	0	tr|G3HRM0|G3HRM0_CRIGR	tr|G3HRM0|G3HRM0_CRIGR	Integrin alpha-7	736	749	2	148.41		1		5					771
NVTLDCAQGTAK	409175	1.16283e+06	0	1.06459e+06	0	0	0	0	tr|G3HRM0|G3HRM0_CRIGR	tr|G3HRM0|G3HRM0_CRIGR	Integrin alpha-7	738	749	2	153.34	1	2		3					771
LHEISNETFR	0	0	0	298937	0	0	0	0	tr|G3HS71|G3HS71_CRIGR	tr|G3HS71|G3HS71_CRIGR	Vasorin	113	122	2	64.82				3					779
LPASLAEYTVTQLRPNATYSICVTPLGAGR	0	0	0	0	0	1.72663e+07	1.95189e+06	1.86036e+06	tr|G3HS71|G3HS71_CRIGR	tr|G3HS71|G3HS71_CRIGR	Vasorin	514	543	2	226.07						4	3	1	780
INSSLVLEIR	0	0	0	0	1.6535e+06	595997	409310	1.41406e+06	tr|G3HTQ5|G3HTQ5_CRIGR	tr|G3HTQ5|G3HTQ5_CRIGR	CMP-N-acetylneuraminate-poly-alpha-2, 8-sialyltransferase	168	177	2	117.25					2	4	2	3	800
TLNISHDLHSLLPEVSPMK	0	0	0	0	205752	2.39508e+06	145042	150173	tr|G3HTQ5|G3HTQ5_CRIGR	tr|G3HTQ5|G3HTQ5_CRIGR	CMP-N-acetylneuraminate-poly-alpha-2, 8-sialyltransferase	212	230	2	66.893					1	6	1	1	801
GGGGPWANGSALALCQQYYHR	0	0	0	173394	0	0	0	0	tr|G3HWW2|G3HWW2_CRIGR	tr|G3HWW2|G3HWW2_CRIGR	Mucolipin-1	103	123	2	47.68				3					869
GHVDPANDTFDIDPR	0	618992	0	1.12886e+06	0	0	0	0	tr|G3HWW2|G3HWW2_CRIGR	tr|G3HWW2|G3HWW2_CRIGR	Mucolipin-1	124	138	2	64.244		2		4					870
HGAVVNESHHDALVEDIFDKEDEDK	0	0	0	157185	0	0	0	0	tr|G3HX09|G3HX09_CRIGR	tr|G3HX09|G3HX09_CRIGR	FK506-binding protein 14	171	195	2	40.986				2					872
HGAVVNESHHDALVEDIFDKEDEDKDGFISAR	0	8.81886e+06	3.90684e+08	1.26149e+07	1.68765e+07	9.43019e+06	3.91749e+07	9.23537e+07	tr|G3HX09|G3HX09_CRIGR	tr|G3HX09|G3HX09_CRIGR	FK506-binding protein 14	171	202	2	274.96		3	6	17	1	6	13	9	872
ANITFNDNDTVSFVEHR	0	0	1.28223e+07	1.49536e+06	0	0	0	0	tr|G3HX53|G3HX53_CRIGR	tr|G3HX53|G3HX53_CRIGR	Scavenger receptor class B member 1	101	117	2	89.311	1		4	9					874;875;876
HKANITFNDNDTVSFVEHR	466141	1.60217e+07	2.86621e+06	2.397e+06	269245	75250.1	0	39898	tr|G3HX53|G3HX53_CRIGR	tr|G3HX53|G3HX53_CRIGR	Scavenger receptor class B member 1	99	117	2	100.97	1	11	1	16	1	1		1	874;875;876
EQTPAYNVSIIATDR	0	0	0	0	153081	0	0	166166	tr|G3HYE6|G3HYE6_CRIGR	tr|G3HYE6|G3HYE6_CRIGR	Protocadherin gamma-B2	373	387	2	50.305					1			1	881
DQGSPPLSANVSVHVLVGDR	0	0	0	0	528498	0	0	0	tr|G3HYE6|G3HYE6_CRIGR	tr|G3HYE6|G3HYE6_CRIGR	Protocadherin gamma-B2	496	515	2	81.807					2				880
NLSVDIGTEMFAPGPGSGIQK	0	0	0	0	3.39258e+06	845069	614107	0	tr|G3HZE3|G3HZE3_CRIGR	tr|G3HZE3|G3HZE3_CRIGR	Sialidase-1 (EC 3.2.1.18)	127	147	2	81.016					2	2	3		910
WSFSNGTSWQK	0	0	0	0	736751	691106	46368.3	0	tr|G3HZE3|G3HZE3_CRIGR	tr|G3HZE3|G3HZE3_CRIGR	Sialidase-1 (EC 3.2.1.18)	289	299	2	72.34					3	3	1		911
NMTILNR	0	607901	0	699972	0	0	0	0	tr|G3I1I2|G3I1I2_CRIGR	tr|G3I1I2|G3I1I2_CRIGR	T-cell immunomodulatory protein	33	39	2	100.74		2		6					933;934
NTSGSNQQAFLLENVPCNNASCEEVHR	0	0	0	1.68631e+06	119845	0	52023	238612	tr|G3I1I2|G3I1I2_CRIGR	tr|G3I1I2|G3I1I2_CRIGR	T-cell immunomodulatory protein	239	265	2	88.573				3	1		1	2	935;936
VAQPGTNYALGTNISYPNNLLR	0	0	0	115694	3.17953e+06	2.3568e+06	351702	538415	tr|G3I2H6|G3I2H6_CRIGR	tr|G3I2H6|G3I2H6_CRIGR	N-acetyllactosaminide beta-1,3-N-acetylglucosaminyltransferase	192	213	2	84.975				2	4	4	2	2	960
NELVQLYQVGEVRPFYYGLCTPCHAPTNYSR	0	0	0	0	0	1.16995e+07	8.59693e+06	1.64524e+07	tr|G3I2H6|G3I2H6_CRIGR	tr|G3I2H6|G3I2H6_CRIGR	N-acetyllactosaminide beta-1,3-N-acetylglucosaminyltransferase	273	303	2	202.14						6	4	4	959
FQNITDFWK	0	0	0	87428.8	0	0	0	0	tr|G3I2N0|G3I2N0_CRIGR	tr|G3I2N0|G3I2N0_CRIGR	Inhibitor of nuclear factor kappa-B kinase-interacting protein	149	157	2	50.473				2					962
TLAEMSDNTTIFK	0	195110	1.2904e+06	329054	0	0	0	0	tr|G3I2N0|G3I2N0_CRIGR	tr|G3I2N0|G3I2N0_CRIGR	Inhibitor of nuclear factor kappa-B kinase-interacting protein	159	171	2	72.891		1	1	3					963
ALSNISVR	275419	1.35191e+06	0	1.37442e+06	0	0	0	0	tr|G3I2V6|G3I2V6_CRIGR	tr|G3I2V6|G3I2V6_CRIGR	Plexin-B2	155	162	2	62.107	1	2		3					964
IKQDLALSGNLSSLYAMTHDK	0	0	0	0	462237	309771	194369	0	tr|G3I2V6|G3I2V6_CRIGR	tr|G3I2V6|G3I2V6_CRIGR	Plexin-B2	473	493	2	56.882					1	2	1		965
SPVQENSSDSNK	962996	0	1.86245e+06	122536	0	0	0	0	tr|G3I3V1|G3I3V1_CRIGR	tr|G3I3V1|G3I3V1_CRIGR	Claudin domain-containing protein 1 (Claudin domain-containing protein 1-like isoform 2)	37	48	2	104.24	2		1	5					976
YNGTMGLWR	0	0	0	49321.3	0	0	0	0	tr|G3I3V1|G3I3V1_CRIGR	tr|G3I3V1|G3I3V1_CRIGR	Claudin domain-containing protein 1 (Claudin domain-containing protein 1-like isoform 2)	71	79	2	56.258				2					977
YCGLGLQMNQSIESK	0	0	0	0	1.12399e+07	4.15842e+06	3.86591e+06	7.31084e+06	tr|G3I3V6|G3I3V6_CRIGR	tr|G3I3V6|G3I3V6_CRIGR	Discoidin, CUB and LCCL domain-containing protein 2	41	55	2	145.43					8	7	7	5	983
DLITCLDNITK	0	0	0	0	0	1.48399e+06	1.16846e+06	0	tr|G3I3V6|G3I3V6_CRIGR	tr|G3I3V6|G3I3V6_CRIGR	Discoidin, CUB and LCCL domain-containing protein 2	85	95	2	93.839						3	3		982
RLNGSVDFNQSWEAYK	0	0	0	0	1.76986e+06	4.06892e+06	1.77334e+06	1.79126e+06	tr|G3I5R0|G3I5R0_CRIGR	tr|G3I5R0|G3I5R0_CRIGR	Angiopoietin-related protein 4	235	250	2	103.6					4	10	8	5	1009;1010
LNGSVDFNQSWEAYK	0	0	7.31207e+06	0	627544	143816	64897.9	0	tr|G3I5R0|G3I5R0_CRIGR	tr|G3I5R0|G3I5R0_CRIGR	Angiopoietin-related protein 4	236	250	2	74.789			2		4	1	1		1009;1010
NWTTAASPTAEFAAR	0	0	0	35460.8	0	0	0	0	tr|G3I6A1|G3I6A1_CRIGR	tr|G3I6A1|G3I6A1_CRIGR	Selenoprotein N	72	86	2	50.305				1					1014
LALSGLRNWTTAASPTAEFAAR	0	0	0	0	0	1.20382e+06	1.34967e+06	799500	tr|G3I6A1|G3I6A1_CRIGR	tr|G3I6A1|G3I6A1_CRIGR	Selenoprotein N	65	86	2	92.098						2	3	2	1014
NCCNSSTVADAYR	940819	1.81425e+06	0	2.38231e+06	0	0	0	0	tr|G3I6T7|G3I6T7_CRIGR	tr|G3I6T7|G3I6T7_CRIGR	Two pore calcium channel protein 1	151	163	2	184.31	2	3		9					1025;1026
FINHTVDNK	1.33494e+06	1.54712e+06	0	675036	0	0	0	0	tr|G3I6T7|G3I6T7_CRIGR	tr|G3I6T7|G3I6T7_CRIGR	Two pore calcium channel protein 1	164	172	2	169.93	3	2		3					1023;1024
TASVSINQTEPPK	1.45684e+06	1.82094e+06	0	1.92975e+06	0	0	0	0	tr|G3I863|G3I863_CRIGR	tr|G3I863|G3I863_CRIGR	Ephrin type-A receptor 2	395	407	2	142.83	2	3		3					1042
TSVTVSELEPHMNYTFAVEAR	0	0	0	0	7.71969e+06	5.7782e+06	1.30698e+06	3.0924e+06	tr|G3I863|G3I863_CRIGR	tr|G3I863|G3I863_CRIGR	Ephrin type-A receptor 2	361	381	2	85.737					5	12	4	4	1043
HHYEVIPPLASPGQPGDRNCTTQR	0	0	0	162917	0	0	0	0	tr|G3I9A4|G3I9A4_CRIGR	tr|G3I9A4|G3I9A4_CRIGR	Transmembrane protein 206	53	76	2	56.29				1					1070
VNYTNPFSNHTMQSALIVQGPQDVR	0	0	0	1.14799e+06	0	0	0	0	tr|G3I9A4|G3I9A4_CRIGR	tr|G3I9A4|G3I9A4_CRIGR	Transmembrane protein 206	77	101	2	81.477				2					1071;1072
WNSSNAQLLLEYCASK	0	0	0	0	0	473820	457249	0	tr|G3IA26|G3IA26_CRIGR	tr|G3IA26|G3IA26_CRIGR	Heparanase	235	250	2	137.61						2	2		1076
YQDGDLTLYVLNLHNVTK	0	0	2.62893e+06	0	2.56653e+06	6.00573e+06	222004	415376	tr|G3IA26|G3IA26_CRIGR	tr|G3IA26|G3IA26_CRIGR	Heparanase	465	482	2	112.91			1		1	3	1	1	1077
MNASFSLK	0	232335	0	210030	0	0	0	0	tr|G3IAP2|G3IAP2_CRIGR	tr|G3IAP2|G3IAP2_CRIGR	Ectonucleotide pyrophosphatase/phosphodiesterase family member 1	266	273	2	65.224		2		3					1081
VYNGSVPFEER	0	0	0	494332	0	0	0	0	tr|G3IAP2|G3IAP2_CRIGR	tr|G3IAP2|G3IAP2_CRIGR	Ectonucleotide pyrophosphatase/phosphodiesterase family member 1	321	331	2	105.46				3					1082
RANTSTLAVPSPVSNSADTR	176091	587867	0	317425	0	0	0	0	tr|G3IB69|G3IB69_CRIGR	tr|G3IB69|G3IB69_CRIGR	Laminin subunit beta-2	1348	1367	2	61.276	1	2		3					1086
AQAALDKANASR	0	0	0	587540	0	0	0	0	tr|G3IB69|G3IB69_CRIGR	tr|G3IB69|G3IB69_CRIGR	Laminin subunit beta-2	1493	1504	2	52.576				3					1085
GPLCIDCMDGYFSLLRNETHSFCTACDESCK	0	0	0	0	0	1.25399e+06	1.41367e+07	1.40333e+07	tr|G3IC16|G3IC16_CRIGR	tr|G3IC16|G3IC16_CRIGR	Cysteine-rich with EGF-like domain protein 2	130	160	2	92.924						3	6	2	1093
NETHSFCTACDESCK	2.97511e+07	4.77426e+07	0	3.22901e+07	1.09224e+06	92552.3	577337	0	tr|G3IC16|G3IC16_CRIGR	tr|G3IC16|G3IC16_CRIGR	Cysteine-rich with EGF-like domain protein 2	146	160	2	251.49	8	3		9	4	2	3		1093
LKLENQGYSNISYIIVNHQGSPSQLK	0	0	0	16954.1	1.96871e+07	2.25997e+07	3.63458e+06	5.26023e+06	tr|G3ID68|G3ID68_CRIGR	tr|G3ID68|G3ID68_CRIGR	Selenoprotein P	35	60	2	154.86				1	3	11	10	7	1103;1104;1105
LENQGYSNISYIIVNHQGSPSQLK	0	0	0	161088	511887	1.75317e+06	0	174591	tr|G3ID68|G3ID68_CRIGR	tr|G3ID68|G3ID68_CRIGR	Selenoprotein P	37	60	2	95.624				3	1	3		1	1103;1104;1105
DNQSGSLLFIGR	181196	952976	0	630523	0	0	0	0	tr|G3IDD4|G3IDD4_CRIGR	tr|G3IDD4|G3IDD4_CRIGR	Serpin H1	393	404	2	155.97	1	2		6					1110
SLSNSTAR	1.87494e+08	6.2319e+06	0	6.41445e+06	1.32818e+06	0	0	0	tr|G3IDD4|G3IDD4_CRIGR	tr|G3IDD4|G3IDD4_CRIGR	Serpin H1	116	123	2	155.75	20	1		3	10				1111
NCQPCHCNTNGSFSELCDTR	0	0	0	174401	0	0	0	0	tr|G3IE68|G3IE68_CRIGR	tr|G3IE68|G3IE68_CRIGR	Laminin subunit alpha-2	655	674	2	53.359				2					1124
NLSLNIHGK	0	0	0	0	163466	161963	227801	194993	tr|G3IE68|G3IE68_CRIGR	tr|G3IE68|G3IE68_CRIGR	Laminin subunit alpha-2	171	179	2	54.982					2	3	3	2	1125
ENATVPENEEEIIR	0	0	0	718637	0	0	0	0	tr|G3IG71|G3IG71_CRIGR	tr|G3IG71|G3IG71_CRIGR	Inositol 1,4,5-triphosphate receptor-interacting protein	26	39	2	109.83				3					1145
ENATVPENEEEIIRK	0	369238	0	107713	0	0	0	0	tr|G3IG71|G3IG71_CRIGR	tr|G3IG71|G3IG71_CRIGR	Inositol 1,4,5-triphosphate receptor-interacting protein	26	40	2	51.03		2		1					1145
RVSNDSAPPVVPAAPRPEVDNLTLR	0	0	0	363352	0	0	0	0	tr|G3IH20|G3IH20_CRIGR	tr|G3IH20|G3IH20_CRIGR	Alpha-1,6-mannosyl-glycoprotein 2-beta-N-acetylglucosaminyltransferase	61	85	2	45.205				2					1150;1151
VSNDSAPPVVPAAPRPEVDNLTLR	1.64166e+06	0	0	2.38013e+06	0	0	106901	0	tr|G3IH20|G3IH20_CRIGR	tr|G3IH20|G3IH20_CRIGR	Alpha-1,6-mannosyl-glycoprotein 2-beta-N-acetylglucosaminyltransferase	62	85	2	118.05	1			3			1		1150;1151
KFNSTQIAAMAPEHEEPR	0	654452	0	190287	0	0	0	0	tr|G3IHJ0|G3IHJ0_CRIGR	tr|G3IHJ0|G3IHJ0_CRIGR	Glycosyltransferase 8 domain-containing protein 3	140	157	2	46.494		2		3					1153
FNSTQIAAMAPEHEEPR	108940	334874	0	53166.2	0	0	0	0	tr|G3IHJ0|G3IHJ0_CRIGR	tr|G3IHJ0|G3IHJ0_CRIGR	Glycosyltransferase 8 domain-containing protein 3	141	157	2	46.249	1	2		1					1153
FKGNTPNANATER	0	0	0	121312	0	0	0	0	tr|G3IHR6|G3IHR6_CRIGR	tr|G3IHR6|G3IHR6_CRIGR	Macrophage colony-stimulating factor 1 (Macrophage colony-stimulating factor 1 isoform 1) (EC 2.7.10.1)	99	111	2	89.507				3					1158
LSSSKPVGDSIQAETDSSSNFSASSPLHK	0	0	0	0	3.64019e+07	2.80416e+07	2.86418e+07	2.76838e+07	tr|G3IHR6|G3IHR6_CRIGR	tr|G3IHR6|G3IHR6_CRIGR	Macrophage colony-stimulating factor 1 (Macrophage colony-stimulating factor 1 isoform 1) (EC 2.7.10.1)	322	350	2	118.57					13	12	7	6	1159
AEDFRNCTGPASPHQIK	0	0	0	120040	0	0	0	0	tr|G3IIN2|G3IIN2_CRIGR	tr|G3IIN2|G3IIN2_CRIGR	Reticulon-4 receptor-like 1	263	279	2	48.216				2					1173
NCTGPASPHQIK	0	276483	0	383577	0	0	0	0	tr|G3IIN2|G3IIN2_CRIGR	tr|G3IIN2|G3IIN2_CRIGR	Reticulon-4 receptor-like 1	268	279	2	71.153		2		2					1173
NATYGHYEPGEEFHDVEDAETYK	0	0	0	764564	0	0	0	0	tr|G3ILN5|G3ILN5_CRIGR	tr|G3ILN5|G3ILN5_CRIGR	Reticulocalbin-3	139	161	2	82.177				3					1187
NATYGHYEPGEEFHDVEDAETYKK	2.14599e+06	0	0	1.28931e+07	6.31156e+06	0	1.71857e+06	2.03229e+06	tr|G3ILN5|G3ILN5_CRIGR	tr|G3ILN5|G3ILN5_CRIGR	Reticulocalbin-3	139	162	2	103.02	1			6	4		1	1	1187
NADKENPYIGLGNYTLCR	0	0	0	5.11996e+06	0	0	0	0	tr|G3IMX2|G3IMX2_CRIGR	tr|G3IMX2|G3IMX2_CRIGR	Anoctamin	161	178	2	145.69				5					1192
ENPYIGLGNYTLCR	0	0	0	167135	0	0	0	0	tr|G3IMX2|G3IMX2_CRIGR	tr|G3IMX2|G3IMX2_CRIGR	Anoctamin	165	178	2	73.834				3					1192
LNITCESSK	5.67815e+06	2.07639e+06	0	2.0113e+06	0	0	0	0	tr|G3IN88|G3IN88_CRIGR	tr|G3IN88|G3IN88_CRIGR	Anoctamin	14	22	2	134.25	5	2		3					1197
NPNGTDPIQK	1.40462e+06	1.1484e+06	0	533958	0	0	0	0	tr|G3IN88|G3IN88_CRIGR	tr|G3IN88|G3IN88_CRIGR	Anoctamin	145	154	2	110.53	2	2		3					1198
FNQTFNAQWHK	0	308838	0	807724	5.64741e+07	5.05935e+07	2.91912e+07	2.69688e+07	tr|G3INC5|G3INC5_CRIGR	tr|G3INC5|G3INC5_CRIGR	Cathepsin L1	21	31	2	146.11		2		4	17	17	10	7	1199;1200
YKPEFAAANDTGYVDIPQLEK	0	0	1.1427e+07	2.70851e+06	6.58138e+07	1.26633e+08	7.77339e+07	4.44317e+07	tr|G3INC5|G3INC5_CRIGR	tr|G3INC5|G3INC5_CRIGR	Cathepsin L1	213	233	2	86.357			3	2	4	6	7	4	1201
EVQNQSICSLEELLELAK	0	0	0	247089	0	0	0	0	tr|G3IND9|G3IND9_CRIGR	tr|G3IND9|G3IND9_CRIGR	Glycerophosphodiester phosphodiesterase domain-containing protein 5	88	105	2	62.658				3					1202
GNATLLLNLR	0	0	0	501898	0	0	0	0	tr|G3IND9|G3IND9_CRIGR	tr|G3IND9|G3IND9_CRIGR	Glycerophosphodiester phosphodiesterase domain-containing protein 5	106	115	2	76.228				3					1203
FAESDPIVPCNETR	0	0	0	271946	0	0	0	0	sp|Q9Z2A8|MBTP1_CRIGR	sp|Q9Z2A8|MBTP1_CRIGR	Membrane-bound transcription factor site-1 protease (EC 3.4.21.112) (Endopeptidase S1P) (Sterol-regulated luminal protease) (Subtilisin/kexin-isozyme 1) (SKI-1)	138	151	1	63.185				3					18
TSNSSPVSVEQEK	2.26584e+06	5.04013e+06	0	5.7335e+06	0	0	0	0	tr|G3GRB9|G3GRB9_CRIGR	tr|G3GRB9|G3GRB9_CRIGR	Melanoma inhibitory activity protein 3	210	222	1	176.25	2	2		3					26
QGIDFCPGQNVSGVTTHTQEEHTELPLIFHLGR	0	0	5.32598e+06	284914	5.56253e+06	1.13197e+07	1.19054e+06	2.79301e+06	tr|G3GRS9|G3GRS9_CRIGR	tr|G3GRS9|G3GRS9_CRIGR	N-acetylgalactosamine-6-sulfatase	375	407	1	119.42			1	2	2	6	2	2	29
HTLELAPNSTAR	0	375552	0	525715	0	0	0	0	tr|G3GRT2|G3GRT2_CRIGR	tr|G3GRT2|G3GRT2_CRIGR	Protein FAM38A	1517	1528	1	122.33		3		5					30
LSGNLTLLR	0	0	0	317867	0	0	0	0	tr|G3GRZ4|G3GRZ4_CRIGR	tr|G3GRZ4|G3GRZ4_CRIGR	Plexin-A1	72	80	1	176.38				3					31
LNITQEGPK	0	94867.6	0	190264	0	0	0	0	tr|G3GS65|G3GS65_CRIGR	tr|G3GS65|G3GS65_CRIGR	EGF-O-GlcNAc transferase (EC 2.4.1.255) (Uncharacterized glycosyltransferase AER61)	353	361	1	123.86		1		3					32
GDLAYHSAVHGIEDLMSQHNCSK	0	0	0	0	409875	0	0	0	tr|G3GSD9|G3GSD9_CRIGR	tr|G3GSD9|G3GSD9_CRIGR	Repulsive guidance molecule A	61	83	1	44.341					1				33
LSFSPSTLLVNITDQVYEYK	1.82017e+06	0	0	449435	0	0	0	0	tr|G3GSZ6|G3GSZ6_CRIGR	tr|G3GSZ6|G3GSZ6_CRIGR	Sodium/hydrogen exchanger	86	105	1	60.621	2			3					45
EKDVLWFRPTLLNDTGNYTCMLR	0	0	0	0	0	529876	5.02419e+06	3.93548e+06	tr|G3GT78|G3GT78_CRIGR	tr|G3GT78|G3GT78_CRIGR	Interleukin-1 receptor accessory protein	95	117	1	60.735						3	4	3	54;55
DVANITLNDEK	3.49205e+06	4.57222e+06	825816	1.62213e+06	611313	134925	278577	187603	tr|G3GTA7|G3GTA7_CRIGR	tr|G3GTA7|G3GTA7_CRIGR	Ras-specific guanine nucleotide-releasing factor 1	1524	1534	1	167.12	5	4	1	10	3	2	3	2	58;59
NLTHLEK	147009	0	0	248756	0	0	0	0	tr|G3GTD7|G3GTD7_CRIGR	tr|G3GTD7|G3GTD7_CRIGR	Trophoblast glycoprotein	160	166	1	113.26	1			3					60
LRPHFLSVCDPDFSQINCSEGYIQNYK	0	0	0	118079	0	0	0	0	tr|G3GTJ9|G3GTJ9_CRIGR	tr|G3GTJ9|G3GTJ9_CRIGR	Lipid phosphate phosphohydrolase 3	155	181	1	61.612				1					65
FSTELGYNGTR	592861	1.19249e+06	0	616686	0	0	0	0	tr|G3GTP5|G3GTP5_CRIGR	tr|G3GTP5|G3GTP5_CRIGR	Proton-coupled folate transporter	51	61	1	131.83	2	3		4					67
SQFVVSSNSSK	0	0	0	68698.9	0	0	0	0	tr|G3GTX3|G3GTX3_CRIGR	tr|G3GTX3|G3GTX3_CRIGR	Suppressor of tumorigenicity 14 protein homolog (EC 3.4.21.109) (Serine protease 14)	386	396	1	62.088				1					69
VQFNLGNSSR	0	81141	0	89683.9	0	0	0	0	tr|G3GU47|G3GU47_CRIGR	tr|G3GU47|G3GU47_CRIGR	UPF0454 protein C12orf49-like	61	70	1	113.93		1		3					80
GNSTLPVPR	765671	326707	0	261209	0	0	0	0	tr|G3GUD9|G3GUD9_CRIGR	tr|G3GUD9|G3GUD9_CRIGR	Putative lysosomal cobalamin transporter	252	260	1	54.982	3	2		3					81
NTTTPLWR	0	0	0	309594	0	0	0	0	tr|G3GUJ2|G3GUJ2_CRIGR	tr|G3GUJ2|G3GUJ2_CRIGR	Tetraspanin	180	187	1	84.568				3					82
IENQTCWDQDKEYYDR	0	0	0	595400	0	0	0	0	tr|G3GUL9|G3GUL9_CRIGR	tr|G3GUL9|G3GUL9_CRIGR	Tumor necrosis factor receptor superfamily member 3	37	52	1	106.38				3					83
LQEAYAQVGNVSK	0	0	0	2.33008e+06	0	0	0	0	tr|G3GUP2|G3GUP2_CRIGR	tr|G3GUP2|G3GUP2_CRIGR	Prolyl 3-hydroxylase 3	128	140	1	97.273				3					84
MLLTFHTDFSNEENGTVMFYK	4.64936e+06	8.19499e+06	5.07821e+06	0	6.82281e+06	2.30416e+07	2.20607e+07	9.16893e+06	tr|G3GUR1|G3GUR1_CRIGR	tr|G3GUR1|G3GUR1_CRIGR	Complement C1r-A subcomponent	112	132	1	131.31	4	3	1		8	21	19	15	88;89
NISSLGFPAFVK	0	0	0	0	0	589081	19008.3	0	tr|G3GUV3|G3GUV3_CRIGR	tr|G3GUV3|G3GUV3_CRIGR	Macrophage metalloelastase (EC 3.4.24.65)	360	371	1	66.267						3	1		92
VEQSPSEGNCTR	4.25613e+06	1.58292e+06	0	922541	0	0	0	0	tr|G3GUY9|G3GUY9_CRIGR	tr|G3GUY9|G3GUY9_CRIGR	Tumor necrosis factor receptor superfamily member 10B	69	80	1	193.73	7	4		3					101
MYNHSWPESLACDELPVYDR	0	0	0	0	144073	663127	438109	75521.1	tr|G3GV63|G3GV63_CRIGR	tr|G3GV63|G3GV63_CRIGR	Secreted frizzled-related protein 4	114	133	1	90.718					1	3	2	1	102
NYTVVLSTR	0	1.41706e+06	0	633996	499984	119448	100829	112703	tr|G3GV64|G3GV64_CRIGR	tr|G3GV64|G3GV64_CRIGR	Mammalian ependymin-related protein 1	199	207	1	140.45		3		3	2	1	1	1	103
DGSRNETPVLTSEASDLER	0	0	0	274972	0	0	0	0	tr|G3GVW0|G3GVW0_CRIGR	tr|G3GVW0|G3GVW0_CRIGR	Uncharacterized protein	56	74	1	58.024				3					116
LNNITNIGPLDMK	0	0	0	234563	0	0	0	0	tr|G3GW36|G3GW36_CRIGR	tr|G3GW36|G3GW36_CRIGR	Transmembrane protein 106B	182	194	1	66.004				2					118
VIDLWDLAQTANFTEK	0	0	0	425942	0	0	0	0	tr|G3GWB3|G3GWB3_CRIGR	tr|G3GWB3|G3GWB3_CRIGR	Alpha-2-macroglobulin receptor-associated protein	251	266	1	190.11				3					121
SSPLCGNNDTNVK	1.79718e+07	1.05161e+07	0	1.51985e+06	0	0	0	0	tr|G3GWG7|G3GWG7_CRIGR	tr|G3GWG7|G3GWG7_CRIGR	High affinity cationic amino acid transporter 1	228	240	1	132.14	4	4		6					127;128
LCFNGTNCTEITDLR	0	4.06473e+06	0	673888	0	0	0	0	tr|G3GWJ9|G3GWJ9_CRIGR	tr|G3GWJ9|G3GWJ9_CRIGR	Epithelial membrane protein 2	41	55	1	119.62		3		3					129;130
LFNLTATFSR	0	0	0	137498	0	56593.1	87925.5	63118.7	tr|G3GWP2|G3GWP2_CRIGR	tr|G3GWP2|G3GWP2_CRIGR	Alpha-(1,3)-fucosyltransferase 11	195	204	1	74.841				3		1	2	1	131
NSSHLVCSACFGPCAR	952191	5.13159e+06	0	2.43539e+06	0	0	0	0	tr|G3GX32|G3GX32_CRIGR	tr|G3GX32|G3GX32_CRIGR	Cysteine-rich with EGF-like domain protein 1	205	220	1	142.45	1	3		6					132
INSTEAQTAHDEYWHAHVDK	0	0	0	166862	0	0	0	0	tr|G3GXE8|G3GXE8_CRIGR	tr|G3GXE8|G3GXE8_CRIGR	PKHD domain-containing transmembrane protein C17orf101-like	100	119	1	50.957				2					135
ASQNITYHCK	0	0	0	103244	0	0	0	0	tr|G3GXI7|G3GXI7_CRIGR;tr|G3IM20|G3IM20_CRIGR;CON__P04258	tr|G3GXI7|G3GXI7_CRIGR	Collagen alpha-2(I) chain	323	332	1	53.124				1					1
AEPGTHLCIDVEDAMNITR	0	0	0	104595	0	0	0	0	tr|G3GXK3|G3GXK3_CRIGR	tr|G3GXK3|G3GXK3_CRIGR	Osteopetrosis-associated transmembrane protein 1	101	119	1	47.088				1					137
FEGMNETLSNLTQR	222935	0	0	687342	0	0	0	0	tr|G3GYU3|G3GYU3_CRIGR	tr|G3GYU3|G3GYU3_CRIGR	EF-hand domain-containing protein KIAA0494	277	290	1	114.7	2			6					150;151
ISHENGTILCSK	0	0	0	167362	0	0	0	0	tr|G3GYU9|G3GYU9_CRIGR	tr|G3GYU9|G3GYU9_CRIGR	Receptor protein serine/threonine kinase (EC 2.7.11.30)	51	62	1	61.48				3					153
FNSANEDNVTQVR	0	596945	0	513056	0	0	0	0	tr|G3GYY6|G3GYY6_CRIGR	tr|G3GYY6|G3GYY6_CRIGR	Catalase (EC 1.11.1.6)	460	472	1	168.98		3		5					154
FNSSGQCEAPLVR	166161	224516	1.05488e+06	330732	0	0	0	0	tr|G3GZ55|G3GZ55_CRIGR	tr|G3GZ55|G3GZ55_CRIGR	Smoothened-like (Fragment)	380	392	1	127.02	1	2	1	3					158
NVTYGTYLDDPDPDDGFNYK	0	0	3.10683e+06	1.95333e+06	6.73091e+06	3.03767e+06	1.79422e+06	1.80238e+06	tr|G3GZ90|G3GZ90_CRIGR	tr|G3GZ90|G3GZ90_CRIGR	Calumenin	579	598	1	112.16			1	2	4	3	3	2	159
LSITNETFR	0	642780	0	783641	0	0	0	0	tr|G3GZE3|G3GZE3_CRIGR	tr|G3GZE3|G3GZE3_CRIGR	TM2 domain-containing protein 1	90	98	1	185.58		2		3					164
GLNCNLSR	691949	740456	0	0	0	0	0	0	tr|G3GZE8|G3GZE8_CRIGR	tr|G3GZE8|G3GZE8_CRIGR	G-protein coupled receptor 39	188	195	1	125.81	2	3		3					165
RQNQSLVYGK	0	56940.3	0	289024	0	0	0	0	tr|G3GZF3|G3GZF3_CRIGR	tr|G3GZF3|G3GZF3_CRIGR	Alpha-1,6-mannosylglycoprotein 6-beta-N-acetylglucosaminyltransferase A	444	453	1	125.75		1		3					166
IVDVNLTSEGK	6.13479e+06	1.26065e+07	0	9.78919e+06	194074	0	0	0	tr|G3GZU9|G3GZU9_CRIGR	tr|G3GZU9|G3GZU9_CRIGR	Transmembrane 9 superfamily member 3	319	329	1	155	4	3		3	2				167
HYHSIEVFTHYDLLTLNGSK	0	0	0	0	7.13311e+06	1.19231e+07	4.43258e+06	1.06633e+07	tr|G3GZY4|G3GZY4_CRIGR	tr|G3GZY4|G3GZY4_CRIGR	Lysyl oxidase-like 4	614	633	1	206.63					1	8	5	7	168
NVTAIQGPGGK	4.24692e+06	1.81947e+07	0	4.42046e+06	0	0	0	0	tr|G3H0B5|G3H0B5_CRIGR	tr|G3H0B5|G3H0B5_CRIGR	Isocitrate dehydrogenase [NAD] subunit, mitochondrial (EC 1.1.1.41)	67	77	1	70.412	2	2		5					175
NFTLTVTDCYR	0	0	0	0	0	0	0	0	tr|G3H0J7|G3H0J7_CRIGR	tr|G3H0J7|G3H0J7_CRIGR	Exostosin-like 3	592	602	1	52.247					1				194
KNNTYLVK	0	0	0	204180	0	0	0	0	tr|G3H0T4|G3H0T4_CRIGR	tr|G3H0T4|G3H0T4_CRIGR	Protein CASC4	135	142	1	108.57				3					198
DLAPATNYSLR	0	0	0	143074	0	0	0	0	tr|G3H0Z7|G3H0Z7_CRIGR	tr|G3H0Z7|G3H0Z7_CRIGR	Tyrosine-protein kinase receptor TYRO3	213	223	1	101.39				3					201
FTFTSHTPGEHQICLHSNSTK	1.1611e+07	9.40928e+06	0	8.54475e+06	0	0	0	0	tr|G3H162|G3H162_CRIGR	tr|G3H162|G3H162_CRIGR	Transmembrane emp24 domain-containing protein 9	104	124	1	97.271	2	5		9					205
VFPYISVMVNNGSLSYDHSK	0	0	0	197238	1.09292e+06	1.3023e+06	1.40686e+06	687085	tr|G3H177|G3H177_CRIGR	tr|G3H177|G3H177_CRIGR	Vesicular integral-membrane protein VIP36 (Vesicular integral-membrane protein VIP36-like protein)	173	192	1	86.8				2	1	2	3	2	206;207
NTTWLQSASLLFVDNPVGTGFSYVNTTDAYAK	507413	0	0	0	0	1.57604e+07	9.58865e+06	0	tr|G3H1D5|G3H1D5_CRIGR	tr|G3H1D5|G3H1D5_CRIGR	Carboxypeptidase (EC 3.4.16.-)	102	133	1	50.58	1					2	1		208;209
NYTADYDK	197488	0	0	267506	0	0	0	0	tr|G3H1G8|G3H1G8_CRIGR;tr|G3HZA3|G3HZA3_CRIGR	tr|G3H1G8|G3H1G8_CRIGR	Erlin-2	106	113	1	109.48	1			3					210
SEYCYQCIFQPLANVSHSGK	0	0	0	90849.8	0	0	0	0	tr|G3H1H9|G3H1H9_CRIGR	tr|G3H1H9|G3H1H9_CRIGR	Heparan-alpha-glucosaminide N-acetyltransferase (Fragment)	34	53	1	54.225				1					211
GLLHFENASFGIEPLHNSSNFEHIFYPMDDVQQEPLR	0	0	0	0	1.49062e+07	3.9377e+07	9.72493e+07	1.33612e+08	tr|G3H1K6|G3H1K6_CRIGR	tr|G3H1K6|G3H1K6_CRIGR	Disintegrin and metalloproteinase domain-containing protein 9	428	464	1	166.07					8	6	9	6	215;216;217
LEHSSDPSTNVTGFNLIR	0	0	0	2.4671e+06	0	0	0	0	tr|G3H1W1|G3H1W1_CRIGR	tr|G3H1W1|G3H1W1_CRIGR	Collagen alpha-1(XVI) chain	38	55	1	152.17				3					221
GNYGWQAGNHSAFWGMTLDEGIR	0	0	0	0	1.69748e+07	7.99234e+07	3.46242e+07	3.68258e+07	tr|G3H1W4|G3H1W4_CRIGR	tr|G3H1W4|G3H1W4_CRIGR	Tubulointerstitial nephritis antigen-like	152	174	1	119.41					3	18	9	8	223;224
SLNHTLTGLESR	0	0	0	145965	0	0	0	0	tr|G3H2A1|G3H2A1_CRIGR	tr|G3H2A1|G3H2A1_CRIGR	Tectonic-1	176	187	1	59.227				3					231
QVNNTACQDLYAWTDGSTSQFR	0	0	0	41437.2	2.36459e+06	3.29586e+06	250821	558374	tr|G3H2G1|G3H2G1_CRIGR	tr|G3H2G1|G3H2G1_CRIGR	Layilin	154	175	1	82.635				1	3	6	1	1	234;235
LTGNLTIQVAHK	0	0	0	0	649580	0	61875.6	61302.2	tr|G3H2M8|G3H2M8_CRIGR	tr|G3H2M8|G3H2M8_CRIGR	Plexin-A2	63	74	1	59.198					7		1	2	245
DKWGLSDEHFQPRPEAVQFVNVTMLQK	0	0	0	105479	3.27734e+06	6.13508e+06	6.81478e+06	8.82785e+06	tr|G3H2P1|G3H2P1_CRIGR	tr|G3H2P1|G3H2P1_CRIGR	F-box/LRR-repeat protein 2	164	190	1	128.06				1	4	10	7	8	246
NITQAFLIQR	0	0	0	913090	41993.7	20244.4	0	0	tr|G3H2P3|G3H2P3_CRIGR	tr|G3H2P3|G3H2P3_CRIGR	Beta-galactosidase (EC 3.2.1.23) (Fragment)	229	238	1	107.79				3	1	1			247
NPGENTFELIPLGDEEEKNESTLPEGR	0	0	0	1.58872e+06	0	4.43052e+06	1.96862e+06	0	tr|G3H330|G3H330_CRIGR	tr|G3H330|G3H330_CRIGR	Proteinase-activated receptor 1	15	41	1	121.58		1		4		4	3		252;253
FVNSTGYLTEAEK	0	0	0	691523	0	0	0	0	tr|G3H343|G3H343_CRIGR	tr|G3H343|G3H343_CRIGR	Sulfatase-modifying factor 1	49	61	1	106.32				4					254
VETGENCTSPAPK	415304	1.42173e+06	0	1.50778e+06	0	0	0	0	tr|G3H344|G3H344_CRIGR	tr|G3H344|G3H344_CRIGR	Inositol 1,4,5-trisphosphate receptor type 1	2308	2320	1	122.46	1	2		3					255
VSLEHVSHYNDTYPLSPPQR	0	0	0	535372	0	0	0	0	tr|G3H3E3|G3H3E3_CRIGR	tr|G3H3E3|G3H3E3_CRIGR	Soluble calcium-activated nucleotidase 1	78	97	1	66.152				5					257
HEEAPGHRPTTNPNASK	601434	1.50709e+07	842596	8.36781e+06	245326	0	268857	0	tr|G3H3I9|G3H3I9_CRIGR	tr|G3H3I9|G3H3I9_CRIGR	Cysteine and glycine-rich protein 1	92	108	1	130.95	2	8	1	13	2		3		264
NISGHIYNQNVSQK	1.08773e+06	577936	0	1.38834e+06	0	0	0	0	tr|G3H3J6|G3H3J6_CRIGR	tr|G3H3J6|G3H3J6_CRIGR	Transmembrane protein 9	38	51	1	102.52	2	3		5					265;266
NLTEKPPHIEVYETAEER	0	0	0	0	542705	986836	685058	479940	tr|G3H3S0|G3H3S0_CRIGR	tr|G3H3S0|G3H3S0_CRIGR	D-glucuronyl C5-epimerase	225	242	1	98.062					2	3	3	1	269
IWEVINYNATGILEK	0	0	0	0	0	520059	4.64114e+06	5.6704e+06	tr|G3H3S2|G3H3S2_CRIGR	tr|G3H3S2|G3H3S2_CRIGR	NKG2D ligand 4	145	159	1	129.38						2	4	3	270
NVSGTWEFTCQHGELECR	0	0	0	325315	2.77944e+07	1.56489e+07	1.08315e+07	9.54171e+06	tr|G3H4A9|G3H4A9_CRIGR	tr|G3H4A9|G3H4A9_CRIGR	Mpv17-like protein 2	130	147	1	169.92				3	5	5	6	4	283
AQEECSNTTR	6.05331e+06	5.43363e+06	1.97248e+06	789471	0	0	0	0	tr|G3H4E0|G3H4E0_CRIGR	tr|G3H4E0|G3H4E0_CRIGR	Bone marrow stromal antigen 2	60	69	1	167.67	5	2	1	3					285
NSTIQAANLAGLK	280028	0	0	1.11517e+06	0	76872.7	26470.8	0	tr|G3H4S3|G3H4S3_CRIGR	tr|G3H4S3|G3H4S3_CRIGR	Heat shock 70 kDa protein 13	185	197	1	47.712	1			3		2	1		288
DTNGSQFFITTVK	0	0	0	256681	226860	0	0	0	tr|G3H533|G3H533_CRIGR	tr|G3H533|G3H533_CRIGR	Peptidyl-prolyl cis-trans isomerase (PPIase) (EC 5.2.1.8)	146	158	1	78.814				3	1				294
DSVINLSESVEDGPK	0	0	0	138793	663141	56963.2	55471.4	307269	tr|G3H559|G3H559_CRIGR	tr|G3H559|G3H559_CRIGR	Alpha-mannosidase (EC 3.2.1.-)	74	88	1	90.707				2	3	1	1	2	295
EGTYSLPTSNFTVPDLELPSWLSTGNYR	0	0	0	0	1.98065e+06	6.32044e+06	0	0	tr|G3H577|G3H577_CRIGR	tr|G3H577|G3H577_CRIGR	Ganglioside GM2 activator	140	167	1	80.02					1	3			296
VCSNDNKTFDSSCHFFATK	0	0	0	0	4.40328e+07	1.20053e+07	1.82613e+07	1.32134e+07	tr|G3H584|G3H584_CRIGR	tr|G3H584|G3H584_CRIGR	SPARC	115	133	1	89.344					14	6	6	4	297;298
YLANCTVR	0	0	0	260520	0	0	0	0	tr|G3H5A4|G3H5A4_CRIGR	tr|G3H5A4|G3H5A4_CRIGR	TM2 domain-containing protein 3	89	96	1	101.33				1					300
YLNSFSHDNSSASYGLNQFSYLSPEEFK	0	0	0	0	0	386106	388954	0	tr|G3H5H7|G3H5H7_CRIGR	tr|G3H5H7|G3H5H7_CRIGR	Cathepsin O	24	51	1	69.248						1	1		301;302
YPDAEGICQPCPINCTHSCVDLDER	0	0	0	434421	0	0	0	0	tr|G3H5Y0|G3H5Y0_CRIGR	tr|G3H5Y0|G3H5Y0_CRIGR	Receptor protein-tyrosine kinase (EC 2.7.10.1)	617	641	1	78.098				3					304
NNYENALKEYNATR	0	0	0	987339	0	0	0	0	tr|G3H5Y9|G3H5Y9_CRIGR	tr|G3H5Y9|G3H5Y9_CRIGR	Tetraspanin	124	137	1	127.02				12					305;306;307;308
PFHKPNYTDIQYYCNYWR	0	0	0	0	5.96346e+06	1.27201e+07	8.04138e+06	4.21693e+06	tr|G3H604|G3H604_CRIGR	tr|G3H604|G3H604_CRIGR	Alpha-galactosidase A	139	156	1	160.8					3	12	7	6	310;311
DGSDEPGTAACPNGSFHCTNTGYK	1.86502e+06	0	0	8.1791e+06	213580	42374.6	0	225285	tr|G3H697|G3H697_CRIGR	tr|G3H697|G3H697_CRIGR	Glucosidase 2 subunit beta	60	83	1	124.08	2			8	1	1		1	314;315
VLEHYNYTK	0	0	0	142509	0	0	0	0	tr|G3H6D8|G3H6D8_CRIGR	tr|G3H6D8|G3H6D8_CRIGR	Sphingosine 1-phosphate receptor 2	14	22	1	70.363				3					324
SPDLNTTGYMNVTIHK	0	0	0	0	7.7277e+06	4.7397e+06	6.06128e+06	1.31364e+07	tr|G3H6I5|G3H6I5_CRIGR	tr|G3H6I5|G3H6I5_CRIGR	Interleukin-1 receptor-like 1	91	106	1	92.952					5	7	5	5	325;326
TPDDTAEDNCHLIPGIAESVSNCHFNHSSK	1.65154e+07	7.06362e+07	2.47956e+08	3.48838e+07	1.20461e+08	2.32599e+08	7.70611e+07	9.14013e+07	tr|G3H6V7|G3H6V7_CRIGR	tr|G3H6V7|G3H6V7_CRIGR	Lipoprotein lipase (LPL) (EC 3.1.1.34)	21	50	1	184.6	6	13	4	22	12	23	22	15	327;328;329
AGPNGTLFVVDAYK	0	0	0	1.06647e+06	73621.7	0	0	0	tr|G3H6Z8|G3H6Z8_CRIGR	tr|G3H6Z8|G3H6Z8_CRIGR	Adipocyte plasma membrane-associated protein	156	169	1	60.55				3	1				338
NGSGITLPVADASVETLRR	0	0	0	0	675775	211200	194542	161466	tr|G3H7I6|G3H7I6_CRIGR	tr|G3H7I6|G3H7I6_CRIGR	Sulfhydryl oxidase (EC 1.8.3.2)	16	34	1	68.243					3	2	3	2	345
HLNSSVPR	401381	729365	0	1.35231e+06	0	0	0	0	tr|G3H7I9|G3H7I9_CRIGR	tr|G3H7I9|G3H7I9_CRIGR	Torsin-1A-interacting protein 1	407	414	1	164.96	1	2		3					346
HLNVSNPTEPATIIFTAAQEGK	0	0	0	191909	0	228779	0	0	tr|G3H7J2|G3H7J2_CRIGR	tr|G3H7J2|G3H7J2_CRIGR	Torsin-1A-interacting protein 2	293	314	1	117.48				1		2			347
GPNITVLAGLTR	0	0	0	231704	190617	116375	0	0	tr|G3H893|G3H893_CRIGR	tr|G3H893|G3H893_CRIGR	Abhydrolase domain-containing protein 14A	36	47	1	90.614				3	2	2			355
LLHAYNHTHLLACGTGAFHPTCAFVEVGHR	0	0	0	0	0	554977	0	2.63485e+06	tr|G3H8C9|G3H8C9_CRIGR	tr|G3H8C9|G3H8C9_CRIGR	Semaphorin-3B	119	148	1	106.11						1		3	356
SQHLNSTDAADK	2.69336e+07	702471	0	2.28854e+06	0	0	0	0	tr|G3H8Z0|G3H8Z0_CRIGR	tr|G3H8Z0|G3H8Z0_CRIGR	GDP-fucose protein O-fucosyltransferase 2	16	27	1	163.09	9	2		4					376
IYEASSFGSVPVVEDVMTAGHCGNTSSHHSTPLQLLK	0	0	0	0	0	345811	190755	391236	tr|G3H9K5|G3H9K5_CRIGR	tr|G3H9K5|G3H9K5_CRIGR	Transmembrane protein 5	154	190	1	43.795						1	1	1	386
ENPGFDFSGAEISGNYTK	0	0	0	67783.3	0	0	0	0	tr|G3H9Y7|G3H9Y7_CRIGR	tr|G3H9Y7|G3H9Y7_CRIGR	NudC domain-containing protein 2	130	147	1	40.968				1					393
YEFCPFHNVTQHEQTFR	0	0	1.93568e+06	55827.6	727462	4.70874e+06	1.42997e+06	0	tr|G3HBX0|G3HBX0_CRIGR	tr|G3HBX0|G3HBX0_CRIGR	N-acetylglucosamine-1-phosphotransferase subunit gamma	81	97	1	124.25			1	1	1	6	6		426
LGFLGNQSQGCLPAR	0	0	0	580180	0	0	0	0	tr|G3HC49|G3HC49_CRIGR	tr|G3HC49|G3HC49_CRIGR	Thrombospondin-3	402	416	1	143.98				3					431
SPNGSYVPCTPGDAICGQLQCQR	0	0	0	366443	0	0	0	0	tr|G3HC59|G3HC59_CRIGR	tr|G3HC59|G3HC59_CRIGR	Disintegrin and metalloproteinase domain-containing protein 15	544	566	1	52.451				2					432
YDNVTNELVVNESGLYYVILQLK	0	0	0	0	0	2.47023e+06	5.92423e+06	3.07016e+06	tr|G3HCL3|G3HCL3_CRIGR	tr|G3HCL3|G3HCL3_CRIGR	Tumor necrosis factor ligand superfamily member 9	176	198	1	128.67						3	8	6	436;437
ATQNHTGTYCCTATNQLGSVSK	0	0	0	1.12382e+06	0	0	0	0	tr|G3HCU6|G3HCU6_CRIGR	tr|G3HCU6|G3HCU6_CRIGR	Intercellular adhesion molecule 5	34	55	1	99.93				3					438
NNQSLFSK	0	205503	0	163659	0	0	0	0	tr|G3HD52|G3HD52_CRIGR	tr|G3HD52|G3HD52_CRIGR	GPI ethanolamine phosphate transferase 1	191	198	1	63.534		2		3					452
IIFANVSVR	0	0	0	142482	0	0	0	0	tr|G3HDD7|G3HDD7_CRIGR	tr|G3HDD7|G3HDD7_CRIGR	Transmembrane 9 superfamily member 1	174	182	1	70.056				2					457
ALAAAGYDVEKNNSR	0	0	0	201171	0	0	0	0	tr|G3HDT6|G3HDT6_CRIGR;tr|G3HDU1|G3HDU1_CRIGR;tr|G3HDT8|G3HDT8_CRIGR	tr|G3HDT6|G3HDT6_CRIGR	Histone H2A	177	191	1	50.305				3					465
AGIVVFNCSLR	0	0	0	236535	121976	66730.7	0	0	tr|G3HEB6|G3HEB6_CRIGR	tr|G3HEB6|G3HEB6_CRIGR	TGF-beta receptor type III	563	573	1	44.847				3	1	2			473
DGQGLPLTGNVTTSQMANER	5.4206e+06	2.67521e+06	1.83e+06	6.16744e+06	125773	0	0	0	tr|G3HEI9|G3HEI9_CRIGR	tr|G3HEI9|G3HEI9_CRIGR	CD276 antigen	180	199	1	69.779	3	1	1	7	2				480
VIEEFYNQTWVHR	0	0	0	2.12618e+06	0	0	0	0	tr|G3HFF0|G3HFF0_CRIGR	tr|G3HFF0|G3HFF0_CRIGR	Solute carrier family 2, facilitated glucose transporter member 1 (Fragment)	33	45	1	172.11				4					504
RLYSHLATASIDSADSGNYSCVVGNK	0	0	0	0	0	210138	0	0	tr|G3HFJ8|G3HFJ8_CRIGR	tr|G3HFJ8|G3HFJ8_CRIGR	Cell adhesion molecule-related/down-regulated by oncogenes	269	294	1	40.086						1			507;508
FNVSSVEK	0	87297.8	0	148238	0	0	0	0	tr|G3HFS5|G3HFS5_CRIGR	tr|G3HFS5|G3HFS5_CRIGR	Transforming growth factor beta-3	132	139	1	87.639		1		3					512
NTSFFETEGCGK	463944	881067	0	1.15983e+06	0	0	0	0	tr|G3HFT4|G3HFT4_CRIGR	tr|G3HFT4|G3HFT4_CRIGR	Disintegrin and metalloproteinase domain-containing protein 19	242	253	1	126.34	1	2		4					513
IDGGPVILLQAGTPHNLTCR	0	0	0	361350	0	0	0	0	tr|G3HG54|G3HG54_CRIGR	tr|G3HG54|G3HG54_CRIGR	Kin of IRRE-like protein 1	157	176	1	67.227				3					528
GNHSVFGLEVATVGTGPDCPSVK	3.11225e+06	8.16427e+06	0	6.03349e+06	417829	0	124005	0	tr|G3HG87|G3HG87_CRIGR	tr|G3HG87|G3HG87_CRIGR	Lysosomal protein NCU-G1	227	249	1	167.34	1	2		3	1		1		529
NATDAAWR	0	0	0	188356	0	0	0	0	tr|G3HGM6|G3HGM6_CRIGR	tr|G3HGM6|G3HGM6_CRIGR	N(4)-(Beta-N-acetylglucosaminyl)-L-asparaginase	39	46	1	93.374				3					534
NLADQGNQTAAIR	296473	0	0	0	0	0	0	0	tr|G3HGS4|G3HGS4_CRIGR	tr|G3HGS4|G3HGS4_CRIGR	Transmembrane and TPR repeat-containing protein 4	491	503	1	51.726	2								548
RNDLHPTLPAGQYYLNITYNYPVHSFDGR	0	0	0	332410	0	0	0	0	tr|G3HH32|G3HH32_CRIGR	tr|G3HH32|G3HH32_CRIGR	Cell cycle control protein 50A	281	309	1	82.6				3					577
MLEAYNLTEK	0	1.2343e+06	0	1.26581e+06	0	0	0	0	tr|G3HH34|G3HH34_CRIGR	tr|G3HH34|G3HH34_CRIGR	Collagen alpha-1(XII) chain (Fragment)	2089	2098	1	108.47		3		3					578
TSCPGDLIQHPENCSCFECK	432982	619641	0	167612	0	0	0	0	tr|G3HH94|G3HH94_CRIGR	tr|G3HH94|G3HH94_CRIGR	Vascular endothelial growth factor D	181	200	1	44.788	1	2		1					583
DGQVINETSQHHDDLE	8.53989e+06	1.51692e+07	0	1.28769e+07	317784	0	0	0	tr|G3HHR3|G3HHR3_CRIGR	tr|G3HHR3|G3HHR3_CRIGR	Vimentin	451	466	1	120.92	4	6		15	2				585
CECKPGYAGNGIICGEDTDLDGWPNEDLVCVANATYHCK	0	0	0	0	0	6.07729e+07	1.29827e+07	1.70549e+07	tr|G3HHV4|G3HHV4_CRIGR	tr|G3HHV4|G3HHV4_CRIGR	Thrombospondin-1	39	77	1	89.681						11	10	5	597;598;599
QDNETGIYYETWTVQASPGK	0	0	0	0	643523	1.75078e+06	632159	470479	tr|G3HI29|G3HI29_CRIGR	tr|G3HI29|G3HI29_CRIGR	Ceroid-lipofuscinosis neuronal protein 5	116	135	1	109.28					1	3	2	1	605
AVSSFDPEIDLSNQSGR	0	0	0	95822.2	0	0	0	0	tr|G3HIV1|G3HIV1_CRIGR	tr|G3HIV1|G3HIV1_CRIGR	Receptor-type tyrosine-protein phosphatase mu	454	470	1	58.98				2					619
DMSDGFISNLTIQR	1.15118e+06	3.98726e+06	0	1.65557e+06	6.82492e+06	1.66666e+06	2.9343e+06	2.96494e+06	tr|G3HJ24|G3HJ24_CRIGR	tr|G3HJ24|G3HJ24_CRIGR	Prolyl 4-hydroxylase subunit alpha-1	78	91	1	217.88	2	2		6	7	6	9	5	620
VEEEEASSKQNITK	0	0	0	77498.6	0	0	0	0	tr|G3HK52|G3HK52_CRIGR	tr|G3HK52|G3HK52_CRIGR	Transmembrane and coiled-coil domain-containing protein 3	220	233	1	60.937				1					641
GCEQNESEPIPANCTGCAQTLPLK	0	0	0	1.89451e+06	0	0	0	0	tr|G3HKD1|G3HKD1_CRIGR	tr|G3HKD1|G3HKD1_CRIGR	Uncharacterized protein C6orf89-like	143	166	1	58.952				2					658;659
ADNKVENESDEGDKAQDGDNEK	0	0	0	299025	0	0	0	0	tr|G3HKQ9|G3HKQ9_CRIGR	tr|G3HKQ9|G3HKQ9_CRIGR	SWI/SNF complex subunit SMARCC1 (Fragment)	586	607	1	66.845				3
VPPSHQELCNQTEPLSQDSR	0	188605	0	242659	0	0	0	0	tr|G3HLH2|G3HLH2_CRIGR;tr|G3H355|G3H355_CRIGR	tr|G3HLH2|G3HLH2_CRIGR	Envelope glycoprotein	20	39	1	53.768		1		3					256
EEAMLYHNQTSELR	555132	821068	0	3.81104e+06	0	0	0	0	tr|G3HLU9|G3HLU9_CRIGR	tr|G3HLU9|G3HLU9_CRIGR	Junction plakoglobin	320	333	1	141.37	1	1		7					665
EANLTLDGYVHR	0	0	3.8997e+06	593516	0	341766	0	37478.9	tr|G3HLY4|G3HLY4_CRIGR	tr|G3HLY4|G3HLY4_CRIGR	Contactin-associated protein 1	275	286	1	101.89			1	6		3		1	676
FTFTSHTPGDHQICLHSNSTR	876202	1.02454e+07	0	5.891e+06	0	0	0	0	tr|G3HMB2|G3HMB2_CRIGR	tr|G3HMB2|G3HMB2_CRIGR	Transmembrane emp24 domain-containing protein 4	100	120	1	145.52	1	5		10					677
HTGPGILSMANAGPNTNGSQFFICTAK	0	0	0	228624	0	0	0	0	tr|G3HMB8|G3HMB8_CRIGR;tr|G3IED5|G3IED5_CRIGR;tr|G3I1A7|G3I1A7_CRIGR;tr|G3HIQ1|G3HIQ1_CRIGR;tr|G3HLP7|G3HLP7_CRIGR	tr|G3HMB8|G3HMB8_CRIGR	Peptidyl-prolyl cis-trans isomerase (PPIase) (EC 5.2.1.8)	87	113	1	45.941				2					678
IVSNASCTTNCLAPLAK	0	3.11762e+06	0	2.21747e+06	0	0	0	0	tr|G3HMD1|G3HMD1_CRIGR;tr|G3GUM6|G3GUM6_CRIGR;tr|G3GZ97|G3GZ97_CRIGR;tr|G3I1S5|G3I1S5_CRIGR	tr|G3HMD1|G3HMD1_CRIGR	Glyceraldehyde-3-phosphate dehydrogenase (EC 1.2.1.12)	144	160	1	96.208		3		7					679
KLIMGVPWYGYDYTCLNLSQDDVCNIEK	0	0	0	0	0	0	0	1.51866e+06	tr|G3HMI5|G3HMI5_CRIGR	tr|G3HMI5|G3HMI5_CRIGR	Di-N-acetylchitobiase	155	182	1	42.057								2	690
ASDANCSGEDAAPPEER	0	162985	0	397238	0	0	0	0	tr|G3HMW6|G3HMW6_CRIGR	tr|G3HMW6|G3HMW6_CRIGR	Metallophosphoesterase 1	225	241	1	109.04		1		3					700
AGIVAGNSSECGQQPAVEK	0	0	0	459151	0	0	0	0	tr|G3HN56|G3HN56_CRIGR	tr|G3HN56|G3HN56_CRIGR	Glycosyltransferase-like protein LARGE1	116	134	1	73.928				3					703
DNHTHSDIQVK	1.62611e+06	0	0	1.38531e+06	0	0	0	0	tr|G3HNQ5|G3HNQ5_CRIGR	tr|G3HNQ5|G3HNQ5_CRIGR	Phospholipase D3 (Phospholipase D3-like protein) (EC 3.1.4.4)	384	394	1	177.1	4			5					717
ESSPWHNITITATEINNPK	0	0	0	0	486507	342491	810098	266378	tr|G3HNW2|G3HNW2_CRIGR	tr|G3HNW2|G3HNW2_CRIGR	Cadherin-9	448	466	1	61.477					1	1	3	1	718
ATLNNVTFLCNVTNALGSGQAQK	0	1.24795e+06	3.29427e+06	1.33067e+06	0	0	0	0	tr|G3HPC6|G3HPC6_CRIGR	tr|G3HPC6|G3HPC6_CRIGR	Poliovirus receptor (Fragment)	196	218	1	153.17		1	1	6					719;720
MCAHSTVNDTDVPMETTECIQGQGEGYR	0	0	0	0	352538	1.70442e+06	0	408631	tr|G3HPQ5|G3HPQ5_CRIGR	tr|G3HPQ5|G3HPQ5_CRIGR	Hepatocyte growth factor (Hepatopoietin-A) (Scatter factor)	288	315	1	74.287					1	4		1	726
NPDTEEHRNVTFPR	0	1.54323e+06	0	3.28789e+06	0	0	0	0	tr|G3HQ97|G3HQ97_CRIGR	tr|G3HQ97|G3HQ97_CRIGR	Golgi integral membrane protein 4	249	262	1	150.11		2		6					729
IYVLDGTQNDTAFVFPR	0	0	0	0	0	1.91602e+06	611088	138981	tr|G3HQH7|G3HQH7_CRIGR	tr|G3HQH7|G3HQH7_CRIGR	Olfactomedin-like protein 3	169	185	1	118.21						3	3	1	730
TTDEMTTEFFQNISAEHQTQLYEVYK	0	0	0	0	0	6.13479e+06	8.9823e+06	8.84529e+06	tr|G3HQL4|G3HQL4_CRIGR	tr|G3HQL4|G3HQL4_CRIGR	Carbohydrate sulfotransferase 11	310	335	1	122.39						5	8	4	731
TLLGYYNQSDDEPHTLQWMYGCDVGPDGR	0	0	0	0	0	2.97389e+06	407472	1.1225e+06	tr|G3HQR5|G3HQR5_CRIGR	tr|G3HQR5|G3HQR5_CRIGR	H-2 class I histocompatibility antigen, D-37 alpha chain	497	525	1	103.33						2	1	1	739
RCALCDEGHGLEVETNCTLTQNTK	0	0	0	0	359775	214609	539852	1.10424e+06	tr|G3HQY3|G3HQY3_CRIGR	tr|G3HQY3|G3HQY3_CRIGR	Tumor necrosis factor receptor superfamily member 6 (Tumor necrosis factor receptor superfamily member 6-like protein)	99	122	1	74.222					1	1	1	2	740
NYFHYNQTCPPVYDLK	193779	697932	0	3.02587e+06	7.35459e+06	1.01704e+07	2.15432e+06	1.34749e+06	tr|G3HQY6|G3HQY6_CRIGR	tr|G3HQY6|G3HQY6_CRIGR	Lipase	314	329	1	96.489	1	1		5	6	8	3	3	741;742
VVMDIPYELWNETSAEVADLKK	0	0	0	0	3.92041e+06	0	0	0	tr|G3HR63|G3HR63_CRIGR	tr|G3HR63|G3HR63_CRIGR	Protein canopy-like 3	139	160	1	76.492					2				744
NNTAKNQQGGR	0	0	0	0	0	0	0	0	tr|G3HRE6|G3HRE6_CRIGR	tr|G3HRE6|G3HRE6_CRIGR	Large neutral amino acids transporter small subunit 2	9	19	1	75.509					1				755
YFYNNQSK	0	0	0	357258	0	0	0	0	tr|G3HRJ5|G3HRJ5_CRIGR	tr|G3HRJ5|G3HRJ5_CRIGR	Calcitonin gene-related peptide type 1 receptor	95	102	1	131.03				3					764
VVNVSSVMGR	0	0	0	300674	0	0	0	0	tr|G3HRM4|G3HRM4_CRIGR	tr|G3HRM4|G3HRM4_CRIGR	Retinol dehydrogenase 2	112	121	1	47.187				3					772
EICSGNSSQCAPNVHK	0	0	0	8.00069e+06	0	0	0	0	tr|G3HRX4|G3HRX4_CRIGR	tr|G3HRX4|G3HRX4_CRIGR	Disintegrin and metalloproteinase domain-containing protein 22	400	415	1	89.911				6					773
SMLHGPVQNVTK	0	0	0	241999	0	0	0	0	tr|G3HS40|G3HS40_CRIGR	tr|G3HS40|G3HS40_CRIGR	H-2 class II histocompatibility antigen gamma chain	152	163	1	94.688				3					778
NPCNSSLLQDSR	210769	292234	0	200235	0	0	0	0	tr|G3HS79|G3HS79_CRIGR	tr|G3HS79|G3HS79_CRIGR	Adenylate cyclase type 9	113	124	1	113.24	1	1		3					781
VIYNLTEK	0	621142	0	798038	0	0	0	0	tr|G3HSJ1|G3HSJ1_CRIGR	tr|G3HSJ1|G3HSJ1_CRIGR	Nicalin	425	432	1	127.56		3		3					783
SGVLRNDSTIPDR	269673	764142	0	468424	0	0	0	0	tr|G3HSP2|G3HSP2_CRIGR	tr|G3HSP2|G3HSP2_CRIGR	Pannexin	249	261	1	105.03	1	2		3					784
NASHTYIEPECDK	128952	249884	0	180899	0	0	0	0	tr|G3HSR4|G3HSR4_CRIGR	tr|G3HSR4|G3HSR4_CRIGR	Transporter	187	199	1	48.467	1	2		3					785
HEDCANASLANLTCDQLADR	0	0	0	877262	0	0	0	0	tr|G3HSX4|G3HSX4_CRIGR	tr|G3HSX4|G3HSX4_CRIGR	Transporter	72	91	1	92.932				3					786;787
VPGGIQEGTVPDNTSSTSGK	153970	132587	0	486353	0	0	0	0	tr|G3HTI5|G3HTI5_CRIGR	tr|G3HTI5|G3HTI5_CRIGR	Tumor necrosis factor receptor superfamily member 21	265	284	1	114.55	1	1		3					799
NITQIVGHSGCEAK	177139	917960	0	998673	0	0	0	0	tr|G3HU31|G3HU31_CRIGR	tr|G3HU31|G3HU31_CRIGR	Neuroblastoma suppressor of tumorigenicity 1 (Neuroblastoma suppressor of tumorigenicity 1-like protein)	38	51	1	124.62	1	2		6					808
NISSHSNIIFSNGDLDPWSGGGVTK	0	0	7.05109e+06	0	1.66699e+06	2.28988e+07	7.99739e+06	8.74966e+06	tr|G3HUI4|G3HUI4_CRIGR	tr|G3HUI4|G3HUI4_CRIGR	Lysosomal Pro-X carboxypeptidase	413	437	1	123.65			1		1	7	6	5	809;810
TLSPTGNISSAPR	594951	1.31556e+06	0	1.66246e+06	0	0	0	0	tr|G3HUQ1|G3HUQ1_CRIGR	tr|G3HUQ1|G3HUQ1_CRIGR	Protein unc-84-like A	831	843	1	131.69	2	2		3					811
FGNETFIIHLDNGR	0	0	0	24205.5	593451	1.68677e+06	797591	1.31907e+06	tr|G3HUQ9|G3HUQ9_CRIGR	tr|G3HUQ9|G3HUQ9_CRIGR	Dentin matrix protein 4	408	421	1	106.58				2	1	4	4	2	812;813
LSQDFLILWLHGENGTGPGK	0	0	0	0	3.02494e+06	0	0	0	tr|G3HVP7|G3HVP7_CRIGR	tr|G3HVP7|G3HVP7_CRIGR	NHL repeat-containing protein 3	193	212	1	89.353					2				814
ISNNFTGLESDLR	0	0	0	1.16171e+06	378873	0	0	0	tr|G3HW13|G3HW13_CRIGR	tr|G3HW13|G3HW13_CRIGR	Torsin-3A	119	131	1	183.06				7	1				828;829
FLTDVERNESALYHVEAFK	0	0	1.24902e+06	0	8.3688e+06	1.38776e+07	4.38368e+06	2.68993e+06	tr|G3HW66|G3HW66_CRIGR	tr|G3HW66|G3HW66_CRIGR	Multiple inositol polyphosphate phosphatase 1	22	40	1	126.81			1		2	7	4	3	846
HHAAYVNNLNATEEK	0	0	0	606382	0	0	0	0	tr|G3HWB8|G3HWB8_CRIGR	tr|G3HWB8|G3HWB8_CRIGR	Superoxide dismutase (EC 1.15.1.1)	8	22	1	88.075				6					847;848
VIQTSAANFSLNNSK	3.07289e+06	252150	0	1.35305e+06	0	0	0	0	tr|G3HWC7|G3HWC7_CRIGR	tr|G3HWC7|G3HWC7_CRIGR	Transmembrane protein 181	35	49	1	125.97	4	1		8					849;850;851
CVANYTGNGR	0	219990	0	490034	0	0	0	0	tr|G3HWE4|G3HWE4_CRIGR	tr|G3HWE4|G3HWE4_CRIGR	Nidogen-1	413	422	1	176.38		2		3					855;856
MVNHSLHPTEPVK	855123	2.07523e+06	0	553065	0	0	0	0	tr|G3HWF3|G3HWF3_CRIGR	tr|G3HWF3|G3HWF3_CRIGR	Autophagy-related protein 9A	97	109	1	88.075	1	2		3					867
LECLPVPANSTTGPPIK	0	0	0	80204.2	0	0	0	0	tr|G3HWL9|G3HWL9_CRIGR	tr|G3HWL9|G3HWL9_CRIGR	Porcine endogenous retrovirus A receptor 2-like	170	186	1	58.98				1					868
GTPSHELNTTSSGAEVIR	0	608890	0	228904	0	0	0	0	tr|G3HWW4|G3HWW4_CRIGR	tr|G3HWW4|G3HWW4_CRIGR	Neuropathy target esterase	2	19	1	63.443		3		2					871
LCNQTSGQCECHPGYQGLHCETCK	283011	0	0	281270	0	0	0	0	tr|G3HYN0|G3HYN0_CRIGR	tr|G3HYN0|G3HYN0_CRIGR	Multiple epidermal growth factor-like domains 9	204	227	1	45.099	1			1					883
NGSLDSPGKQDAEEEEEEDEKDK	0	377327	0	673182	0	0	0	0	tr|G3HYP6|G3HYP6_CRIGR	tr|G3HYP6|G3HYP6_CRIGR	Nuclear migration protein nudC	85	107	1	90.475		1		5					884
DLPPNGVQCYSCEGNSTHGCSSK	659109	1.44392e+06	0	1.77722e+06	0	0	0	0	tr|G3HYY3|G3HYY3_CRIGR	tr|G3HYY3|G3HYY3_CRIGR	Urokinase plasminogen activator surface receptor	84	106	1	102.9	2	3		4					892;893
NYSDTPPTSK	935045	273989	0	458650	0	0	0	0	tr|G3HZ28|G3HZ28_CRIGR	tr|G3HZ28|G3HZ28_CRIGR	Twisted gastrulation protein-like 1	80	89	1	97.813	3	1		3					894
DWEEYAHGFGNISR	0	0	0	0	0	488745	191635	242730	tr|G3HZD3|G3HZD3_CRIGR	tr|G3HZD3|G3HZD3_CRIGR	Tenascin-X	1138	1151	1	54.09						3	2	2	909
GVTFNVTTVDTK	0	0	0	65316.2	360787	214355	52903.6	58578.7	tr|G3HZF4|G3HZF4_CRIGR	tr|G3HZF4|G3HZF4_CRIGR	Chloride intracellular channel protein	38	49	1	49.448				3	3	2	1	1	912
AANCTQVLVWHTR	0	0	0	184732	57551.9	175736	27423	32064.7	tr|G3I065|G3I065_CRIGR	tr|G3I065|G3I065_CRIGR	Galactosylgalactosylxylosylprotein 3-beta-glucuronosyltransferase 3	92	104	1	74.987				3	1	3	1	1	917
MAAALNATGR	3.17598e+06	3.1179e+06	0	2.43539e+06	282764	118154	31681.3	48061	tr|G3I0F7|G3I0F7_CRIGR	tr|G3I0F7|G3I0F7_CRIGR	Alpha-N-acetylgalactosaminidase	172	181	1	169.41	4	2		3	3	3	1	2	919
MVAYLSASLGNVTR	0	0	0	0	4.43139e+06	471801	778271	721180	tr|G3I136|G3I136_CRIGR	tr|G3I136|G3I136_CRIGR	Leukemia inhibitory factor (Leukemia inhibitory factor-like protein)	64	77	1	114.7					4	3	4	2	921
SHTNTSHVMQYGNK	3.094e+07	4.45277e+07	1.58019e+06	8.96309e+07	232552	112359	680995	0	tr|G3I1H5|G3I1H5_CRIGR	tr|G3I1H5|G3I1H5_CRIGR	Legumain	265	278	1	251.84	24	9	1	36	2	3	3		931;932
FLSYNVTR	0	0	0	85259.1	0	0	0	0	tr|G3I1J9|G3I1J9_CRIGR	tr|G3I1J9|G3I1J9_CRIGR	KTEL motif-containing protein 1	310	317	1	56.258				3					937
AVTSNSHDGSVLCTFTVNSTYSK	0	0	0	1.46092e+06	213988	215140	164405	325320	tr|G3I1L1|G3I1L1_CRIGR	tr|G3I1L1|G3I1L1_CRIGR	Anthrax toxin receptor 2	243	265	1	78.272				3	1	2	1	2	938
ALSPNSTISSAPK	2.42225e+06	2.89732e+06	1.839e+06	3.60702e+06	147938	0	0	0	tr|G3I2J5|G3I2J5_CRIGR	tr|G3I2J5|G3I2J5_CRIGR	Protein unc-84-like B	645	657	1	86.803	3	2	1	4	2				961
LAVTNTTMTGTVLK	0	0	0	892806	0	0	0	0	tr|G3I3B6|G3I3B6_CRIGR	tr|G3I3B6|G3I3B6_CRIGR	Stromal interaction molecule 1	167	180	1	106.58				3					969
YNFNNPNSSLHYYGNATMSLMK	0	0	0	0	626842	1.97083e+06	506421	884314	tr|G3I3V5|G3I3V5_CRIGR	tr|G3I3V5|G3I3V5_CRIGR	Type 2 lactosamine alpha-2,3-sialyltransferase	280	301	1	67.668					1	3	1	2	978;979;980;981
DAYENLTAK	401523	970723	0	1.2866e+06	0	0	0	0	tr|G3I413|G3I413_CRIGR	tr|G3I413|G3I413_CRIGR	Hexosyltransferase (EC 2.4.1.-)	123	131	1	83.647	2	3		3					986
NELMLNSSLMR	0	0	0	462065	0	0	0	0	tr|G3I437|G3I437_CRIGR	tr|G3I437|G3I437_CRIGR	Agrin	132	142	1	63.473				3					987
SFGQLSLCPVNGTVAGK	0	0	0	214122	0	0	0	0	tr|G3I4I4|G3I4I4_CRIGR	tr|G3I4I4|G3I4I4_CRIGR	Transmembrane protein 219	95	111	1	79.837				2					994
YNVSVINGTSPFAHDYDLTHIVAAYQER	0	0	0	918360	0	0	0	0	tr|G3I4N6|G3I4N6_CRIGR	tr|G3I4N6|G3I4N6_CRIGR	UPF0513 transmembrane protein	193	220	1	125.83				3					999;1000
TSVEIINSTQTVVR	1.0449e+06	703120	0	366855	0	0	0	0	tr|G3I5P6|G3I5P6_CRIGR	tr|G3I5P6|G3I5P6_CRIGR	Zinc transporter 1 (Fragment)	69	82	1	63.185	3	1		2					1008
NATVASAGDSSR	271012	0	0	53481.2	0	0	0	0	tr|G3I5R5|G3I5R5_CRIGR	tr|G3I5R5|G3I5R5_CRIGR	CD320 antigen (Fragment)	131	142	1	46.069	2			3					1011
ELQLEIQNTSR	0	0	0	304795	0	0	0	0	tr|G3I627|G3I627_CRIGR	tr|G3I627|G3I627_CRIGR	Chondroitin sulfate synthase 2	192	202	1	176.95				3					1012
DITNLINNTFIR	0	0	0	209453	0	0	0	0	tr|G3I7A8|G3I7A8_CRIGR	tr|G3I7A8|G3I7A8_CRIGR	Sortilin (Fragment)	252	263	1	134.99				3					1032
YTCTAQTIVDNSSASADLVVR	0	0	0	52550.9	4.92704e+06	1.32346e+06	1.04598e+06	515652	tr|G3I7E1|G3I7E1_CRIGR	tr|G3I7E1|G3I7E1_CRIGR	Contactin-1	26	46	1	101.17				2	6	4	5	1	1033
TILVDNNTWNNTHISR	0	0	0	5.57069e+06	469783	0	118976	0	tr|G3I7I9|G3I7I9_CRIGR	tr|G3I7I9|G3I7I9_CRIGR	Dolichyl-diphosphooligosaccharide--protein glycosyltransferase subunit STT3A	539	554	1	160.78				13	3		3		1034;1035;1036;1037
NITAEDCSHNQDAGVR	788061	0	0	463213	0	0	0	0	tr|G3I7U8|G3I7U8_CRIGR	tr|G3I7U8|G3I7U8_CRIGR	Lysyl oxidase-like 3	388	403	1	51.03	2			2					1040
VGYQSQNISCFFR	0	0	0	31751.3	0	0	0	0	tr|G3I849|G3I849_CRIGR	tr|G3I849|G3I849_CRIGR	Uncharacterized family 31 glucosidase KIAA1161	98	110	1	51.726				1					1041
GSYFWEVTADGNVSEPRPLQK	0	0	0	0	359691	573722	233761	582098	tr|G3I8B5|G3I8B5_CRIGR	tr|G3I8B5|G3I8B5_CRIGR	Matrix metalloproteinase-28	87	107	1	48.616					1	2	1	2	1044
FINYNQTVSR	1.64209e+06	3.13083e+06	0	5.99875e+06	172770	0	0	0	tr|G3I904|G3I904_CRIGR	tr|G3I904|G3I904_CRIGR	Uncharacterized protein KIAA0090	732	741	1	172.98	3	2		4	2				1061;1062
TLNSSILK	0	0	0	306856	0	0	0	0	tr|G3I9Y4|G3I9Y4_CRIGR	tr|G3I9Y4|G3I9Y4_CRIGR	Glycosyltransferase 25 family member 3	355	362	1	58.981				3					1074
DNSSSTFIVLIR	0	0	0	26321.4	0	0	0	0	tr|G3IA73|G3IA73_CRIGR	tr|G3IA73|G3IA73_CRIGR	RING finger protein 13	87	98	1	55.261				1					1078
QNVTAFPAVK	0	0	0	55898.3	0	0	0	0	tr|G3IAN8|G3IAN8_CRIGR	tr|G3IAN8|G3IAN8_CRIGR	Thioredoxin domain-containing protein 16	209	218	1	51.436				2					1080
VCDPYSDVCNTTR	439819	617525	0	391232	0	0	0	0	tr|G3IAV4|G3IAV4_CRIGR	tr|G3IAV4|G3IAV4_CRIGR	Cation-transporting ATPase (EC 3.6.3.-)	771	783	1	120.84	2	2		3					1083
SYGILQQDIFQFQKNQSSMEMK	0	0	0	0	0	1.42664e+06	787137	178331	tr|G3IAW1|G3IAW1_CRIGR	tr|G3IAW1|G3IAW1_CRIGR	Golgi membrane protein 1	102	123	1	98.443						4	2	1	1084
LENITTGTYTIHAQK	0	0	0	920244	0	0	0	0	tr|G3IBB9|G3IBB9_CRIGR	tr|G3IBB9|G3IBB9_CRIGR	Nodal modulator 1 (Fragment)	312	326	1	92.265				3					1087
LEIHSNGSVSHFNVSQVTGPSIYSFHCEYVSSLSK	0	0	0	511554	0	0	0	0	tr|G3IBK8|G3IBK8_CRIGR	tr|G3IBK8|G3IBK8_CRIGR	V-type proton ATPase subunit S1	317	351	1	89.694				3					1091;1092
FFGNESER	0	0	0	180669	0	0	0	0	tr|G3ID19|G3ID19_CRIGR	tr|G3ID19|G3ID19_CRIGR	NAD(P)(+)--arginine ADP-ribosyltransferase (EC 2.4.2.31) (Mono(ADP-ribosyl)transferase)	167	174	1	102.51				3					1096
GVNETLLVNELK	0	0	0	0	0	283429	103442	71677.1	tr|G3ID97|G3ID97_CRIGR	tr|G3ID97|G3ID97_CRIGR	Periostin (Periostin isoform 6)	597	608	1	53.448						3	2	1	1106
CQSNASWVPSLGK	0	0	0	510759	0	0	0	0	tr|G3IDA0|G3IDA0_CRIGR	tr|G3IDA0|G3IDA0_CRIGR	Complement receptor type 2	1018	1030	1	70.373				3					1107
VIFEGDPQASSNSTK	0	0	0	354078	0	0	0	0	tr|G3IDA5|G3IDA5_CRIGR	tr|G3IDA5|G3IDA5_CRIGR	Solute carrier family 45 member 4	486	500	1	99.927				3					1108
NQTAEKEEFEHQQK	6.47453e+06	1.11615e+07	0	2.33818e+07	247631	0	947308	0	tr|G3IDC2|G3IDC2_CRIGR	tr|G3IDC2|G3IDC2_CRIGR	Heat shock cognate 71 kDa protein	175	188	1	173.72	10	8		15	2		3		1109
VTIAINNTLTPHTLPPGSIIYK	0	0	0	0	0	2.01756e+06	0	0	tr|G3IDU7|G3IDU7_CRIGR	tr|G3IDU7|G3IDU7_CRIGR	Beta-glucuronidase (EC 3.2.1.31)	167	188	1	58.712						3			1117;1118
VQQVGHYPPANSSLGSR	0	386644	4.56304e+07	211696	0	0	0	0	tr|G3IE06|G3IE06_CRIGR	tr|G3IE06|G3IE06_CRIGR	Transmembrane protein 132A	61	77	1	80.361		2	1	4					1122
GLEQLHMDIAVNFSQGGLLSPHLHNVCAEATDAIYTR	903976	0	0	0	0	2.83504e+06	8.75718e+06	4.12749e+07	tr|G3IEB7|G3IEB7_CRIGR	tr|G3IEB7|G3IEB7_CRIGR	Out at first protein-like	20	56	1	189.05	1					5	8	12	1126;1127
AKNGSWAAGYGIWNTAIQSAIR	0	0	0	0	0	844919	535229	421592	tr|G3IEL1|G3IEL1_CRIGR	tr|G3IEL1|G3IEL1_CRIGR	Arylsulfatase J	401	422	1	114.37						2	2	1	1128
HPNCVNVTR	0	528893	0	1.19027e+06	0	0	0	0	tr|G3IEM9|G3IEM9_CRIGR	tr|G3IEM9|G3IEM9_CRIGR	Transmembrane protein 2	8	16	1	107.21		2		3					1129
PLNFTVK	0	0	0	158833	0	0	0	0	tr|G3IET7|G3IET7_CRIGR	tr|G3IET7|G3IET7_CRIGR	UDP-glucuronosyltransferase (EC 2.4.1.17)	69	75	1	101.33				3					1133
VPLQSAHMYYNVTEK	325902	937379	0	2.80192e+06	3.4582e+06	211619	1.90315e+06	2.27761e+06	tr|G3IEX0|G3IEX0_CRIGR	tr|G3IEX0|G3IEX0_CRIGR	Prolyl 3-hydroxylase 1	435	449	1	72.615	1	1		4	6	2	3	3	1135
NSSSPHTDLFPNDNSTLAVDIYK	0	0	0	144275	0	0	0	75274.8	tr|G3IFM7|G3IFM7_CRIGR	tr|G3IFM7|G3IFM7_CRIGR	Natural resistance-associated macrophage protein 2	336	358	1	54.582				1				1	1139;1140;1141
KHTLSYVDNNTGK	0	0	0	1.67286e+06	0	0	0	0	tr|G3IFX1|G3IFX1_CRIGR	tr|G3IFX1|G3IFX1_CRIGR	Succinate dehydrogenase [ubiquinone] flavoprotein subunit, mitochondrial (EC 1.3.5.1)	613	625	1	107.99				11					1142
NLGFNCTTSQGK	220972	650698	0	650601	0	0	0	0	tr|G3IG18|G3IG18_CRIGR	tr|G3IG18|G3IG18_CRIGR	Alpha-mannosidase (EC 3.2.1.-)	1088	1099	1	108.56	1	3		3					1144
GNVSACAR	770808	0	0	0	0	0	0	0	tr|G3IGZ7|G3IGZ7_CRIGR	tr|G3IGZ7|G3IGZ7_CRIGR	Torsin-1A	158	165	1	85.212	2								1149
NTSWDNAGFK	0	0	0	235140	0	0	0	0	tr|G3IHH8|G3IHH8_CRIGR	tr|G3IHH8|G3IHH8_CRIGR	Disintegrin and metalloproteinase domain-containing protein 17 (Fragment)	146	155	1	76.228				3					1152
LTHIPDDLPANITALNLSHNQLR	0	0	0	230079	0	0	0	0	tr|G3IHU2|G3IHU2_CRIGR	tr|G3IHU2|G3IHU2_CRIGR	Toll-like receptor 3	43	65	1	76.015				2					1167;1168
YIHENYTK	161683	574830	0	2.67509e+06	0	0	0	0	tr|G3IIE7|G3IIE7_CRIGR	tr|G3IIE7|G3IIE7_CRIGR	Procollagen-lysine,2-oxoglutarate 5-dioxygenase 1	499	506	1	113.66	1	2		3					1171
VLSVPENNTYLK	0	0	0	65545.8	0	0	0	0	tr|G3IJA0|G3IJA0_CRIGR	tr|G3IJA0|G3IJA0_CRIGR	Tissue factor	109	120	1	57.225				2					1174
RGNMSSLGFTSK	0	0	0	64062.1	0	0	0	0	tr|G3IJC3|G3IJC3_CRIGR	tr|G3IJC3|G3IJC3_CRIGR	ATP-binding cassette sub-family A member 2	207	218	1	44.511				2					1175
HAESIYNISINHTQEMK	145486	166650	0	934847	0	0	0	0	tr|G3IJZ2|G3IJZ2_CRIGR	tr|G3IJZ2|G3IJZ2_CRIGR	Glutamate carboxypeptidase 2	25	41	1	97.235	1	1		6					1176;1177
FIQNASGSGDK	2.93976e+07	6.2104e+06	2.15556e+06	5.98227e+06	319344	0	0	0	tr|G3IK05|G3IK05_CRIGR	tr|G3IK05|G3IK05_CRIGR	Lactadherin (Fragment)	189	199	1	145.91	10	2	1	4	3				1178
IYNASDLPVK	0	0	0	262752	0	0	0	0	tr|G3IK45|G3IK45_CRIGR	tr|G3IK45|G3IK45_CRIGR	GPI transamidase component PIG-S	368	377	1	81.017				3					1179
EASQNITYVCR	3.82676e+06	6.2749e+06	0	8.62806e+06	3.82471e+06	1.5127e+06	1.59696e+06	1.34787e+06	tr|G3IKH3|G3IKH3_CRIGR	tr|G3IKH3|G3IKH3_CRIGR	Collagen alpha-2(V) chain	67	77	1	219.03	3	2		3	6	3	3	2	1181
TVNVSVPK	0	831785	0	1.04698e+06	0	0	0	0	tr|G3IKL1|G3IKL1_CRIGR	tr|G3IKL1|G3IKL1_CRIGR	Cleft lip and palate transmembrane protein 1-like protein	89	96	1	65.224		2		3					1183
ICSILAIPGNASR	0	0	0	63673.4	0	0	0	0	tr|G3IL01|G3IL01_CRIGR	tr|G3IL01|G3IL01_CRIGR	Tumor necrosis factor receptor superfamily member 1B	182	194	1	76.073				3					1184
VYCNFTAGGSTCVFPDKK	0	0	0	1.53543e+06	1.26407e+07	1.40959e+07	6.51885e+06	6.47723e+06	tr|G3IL75|G3IL75_CRIGR	tr|G3IL75|G3IL75_CRIGR	Collagen alpha-1(V) chain	422	439	1	69.979				3	3	5	4	2	1185
VSPELLNIAPENFLISHGPNSTADPSCSLLQEAFR	0	0	0	0	1.48191e+07	1.63854e+07	1.84347e+07	2.5871e+07	tr|G3IMS1|G3IMS1_CRIGR;tr|G3HXN7|G3HXN7_CRIGR	tr|G3IMS1|G3IMS1_CRIGR	Beta-hexosaminidase subunit beta	39	73	1	128.87					2	3	3	2	879
MQVVSNGTVTTALWR	0	0	0	244454	0	0	0	0	tr|G3IMY2|G3IMY2_CRIGR	tr|G3IMY2|G3IMY2_CRIGR	Solute carrier family 12 member 7	292	306	1	107.74				2					1193
TVTSASNNETYCR	183672	0	0	354314	0	0	29452.5	0	tr|G3IN06|G3IN06_CRIGR	tr|G3IN06|G3IN06_CRIGR	C-X-C chemokine receptor type 7	185	197	1	134.56	1			3			1		1194
ALVGLVYNSSGMEPCFDIYR	0	0	0	0	0	0	0	503727	tr|G3IN86|G3IN86_CRIGR	tr|G3IN86|G3IN86_CRIGR	Dipeptidyl-peptidase 2	318	337	1	48.288								2	1195
CLAVYQPEEPTNFTLAGCVSTHTYRPK	0	0	0	0	653163	706255	1.31017e+06	2.02623e+06	tr|G3IPS0|G3IPS0_CRIGR	tr|G3IPS0|G3IPS0_CRIGR	WNT1-inducible-signaling pathway protein 1	42	68	1	133.76					1	2	2	2	1211
VCHTIQNYTR	1.80296e+07	5.21657e+07	0	5.94605e+07	2.28757e+06	121653	754223	168124	tr|Q9EPP7|Q9EPP7_CRIGR	tr|Q9EPP7|Q9EPP7_CRIGR	Cathepsin Z	180	189	1	163.64	12	5		12	7	3	3	2	1214
