# Supplementary material for: Comparison of Three Glycoproteomic Methods for the Analysis of the Secretome of CHO Cells Treated with 1,3,4-O-Bu3ManNAc
Source: Bioengineering (Basel). 2020 Nov 10;7(4):144. doi: 10.3390/bioengineering7040144 (PMC7712478; doi:10.3390/bioengineering7040144)
Supplement: Supplementary file 1 [file bioengineering-07-00144-s001.zip › bioengineering-958307/Supplemental table S3 SPEG deglycosylated peptides.xlsx]

## Sheet: Sheet1
Supplemental table S3. Deglycoslyated peptides identified by MaxQuant from the SPEG protocol. Each row displays the counts, intensity values, and deamidation of N residues for each unique deglycosylated peptide.
Sequence	Normalized Intensity CTL cell proteome 1	Normalized Intensity treated cell proteome 1	Normalized Intensity CTL cell proteome 2	Normalized Intensity treated cell proteome 2	Normalized Intensity CTL secretome 1	Normalized Intensity treated secretome 1	Normalized Intensity CTL secretome 2	Normalized Intensity treated secretome 2	Proteins	Leading razor protein	Protein Count	Proten name	Start position	End position	Score	Experiment 1	Experiment 2	Experiment 3	Experiment 4	Experiment 5	Experiment 6	Experiment 7	Experiment 8	Deamidation (N) site IDs
LVSYLEHNLEKNSTKEEILAALEK	1.12523e+08	1.1931e+08	7.48531e+07	1.33083e+08	8.5108e+08	8.80814e+08	8.57238e+08	7.73996e+08	G3I1Y9	G3I1Y9	4	Sulfated glycoprotein 1	140	163	255.94	19	19	19	28	42	37	48	30	1096;1097
LFHAQQGSAEEALVNFTQAEVNAGNILYEHGK	1.02301e+08	6.58145e+07	7.35727e+07	8.54978e+07	8.27689e+08	9.9462e+08	6.38313e+08	8.11393e+08	G3H0E4	G3H0E4	8	Chondroitin sulfate proteoglycan 4	1632	1663	203.19	17	13	17	18	56	48	39	37	185;186;187
LGLSFNSISAIDNGTLANTPHLR	2.66572e+07	1.71814e+07	3.38969e+07	1.74111e+07	7.6242e+08	8.50477e+08	7.35438e+08	5.31249e+08	G3HJG6	G3HJG6	4	Decorin	253	275	241.08	7	6	10	8	87	99	99	48	704;705;706
IADTNITAIPQGLPPSLTELHLDGNK	6.69036e+07	5.08467e+07	9.56487e+07	4.10468e+07	5.84859e+08	6.71948e+08	5.54972e+08	3.50583e+08	G3HJG6	G3HJG6	4	Decorin	210	235	157.56	7	7	10	7	27	34	22	20	700;701
LTSVNFLGDTVSFEEDLVNATVWK	0	0	2.15316e+06	4.68134e+06	5.05957e+08	2.1002e+08	5.49141e+08	3.38137e+08	G3I3K5	G3I3K5	7	G-protein coupled receptor 56	216	239	123.12			1	4	32	23	27	17	1120
AEDCNQSWHFNLDEIKDLLR	3.63102e+07	3.65489e+07	1.05563e+07	2.03038e+07	4.89607e+08	2.01612e+08	3.96867e+08	5.25233e+08	G3I4D4	G3I4D4	5	Ribonuclease T2	76	95	275.68	6	7	6	7	42	23	25	37	1132;1133
VSPELLNIAPENFLISHGPNSTADPSCSLLQEAFR	3.78688e+07	6.55275e+07	3.09422e+07	6.98752e+07	3.89682e+08	3.22104e+08	1.4635e+08	3.37515e+08	G3HXN7;G3IMS1	G3HXN7	4	Beta-hexosaminidase (EC 3.2.1.52)	39	73	140.31	2	2	3	4	11	9	4	7	1013;1014;1015
LGLAPGDVNISLVGCIEDFSINGR	1.57798e+06	0	7.26555e+06	2.60677e+06	3.49886e+08	2.93051e+08	3.0033e+08	3.21404e+08	G3H0E4	G3H0E4	8	Chondroitin sulfate proteoglycan 4	340	363	196.83	3		8	6	98	94	98	65	188;189
LTGSDVNLVAENLLSPEDIVLFHNITQPR	1.56004e+08	1.16864e+08	1.78451e+08	1.46281e+08	2.81846e+08	2.04995e+08	2.72069e+08	3.92189e+08	P35950	P35950	2	Low-density lipoprotein receptor (LDL receptor)	634	662	182.95	15	17	25	20	12	13	15	19	1369;1370;1371
LLGVGEEVGGVLELFPINGSSTVEREDVPAHLVK	0	0	0	0	2.81415e+08	2.82793e+08	3.36105e+08	3.8968e+08	G3H092	G3H092	4	Coiled-coil domain-containing protein 80	816	849	108.39					27	26	20	13	178
GTFFPLTEGNWSFLNR	7.45435e+06	1.12335e+07	1.20515e+07	1.54319e+07	2.78429e+08	3.63326e+08	2.54458e+08	1.8435e+08	G3H8V4	G3H8V4	7	Phospholipid transfer protein	236	251	188.12	4	4	5	8	14	18	18	14	383;384
LSALDNLLNHSSIFLK	2.94782e+08	2.13878e+08	2.81318e+08	3.22415e+08	2.60419e+08	2.26109e+08	3.05309e+08	2.99416e+08	G3I973	G3I973	12	Hypoxia up-regulated protein 1	822	837	223.15	32	31	34	46	23	20	25	24	1217;1218
FQIYSNQSALESLALIPLQTPLK	2.48871e+06	0	8.52293e+06	9.27678e+06	2.39063e+08	3.99295e+08	3.16338e+08	4.95195e+08	G3H8V4	G3H8V4	7	Phospholipid transfer protein	393	415	162.83	2		3	3	6	11	8	12	381
VVVLPSNSSASGELILEELQVFK	2.5747e+07	3.43753e+07	1.62656e+07	1.37022e+07	2.10048e+08	2.259e+08	2.02398e+08	2.31398e+08	G3HMI3	G3HMI3	3	Semaphorin-3C	459	481	108.14	5	6	5	5	13	18	14	12	777
FLNDSIVDPVDSEWFGFYR	2.88859e+07	3.30605e+07	2.28837e+07	3.1206e+07	1.86827e+08	1.10612e+08	1.7045e+08	1.15244e+08	G3HN89	G3HN89	3	Palmitoyl-protein thioesterase 1	230	248	207.53	10	8	7	12	13	12	11	12	801
VTQLQLISSELHFQPDQELLLHISNASLGLHFR	0	0	0	0	1.85984e+08	2.88971e+08	1.20533e+08	4.87994e+08	G3H8V4	G3H8V4	7	Phospholipid transfer protein	70	102	198.81					15	21	11	34	387
YIQVVYLHNNNISAVGSNDFCPPGYNTK	4.718e+06	1.54377e+06	2.93406e+06	0	1.84988e+08	2.08488e+08	3.56378e+08	1.3335e+08	G3HJG6	G3HJG6	4	Decorin	296	323	120.92	3	1	2		20	17	23	15	707;708;709;710
AFENVTDLQWLILDHNLLENSK	7.47656e+06	1.59248e+07	6.79644e+06	7.72361e+06	1.78504e+08	1.47018e+08	2.43094e+08	3.12969e+08	G3HJG5;CON__Q05443	G3HJG5	6	Lumican	146	167	161.96	3	5	3	7	17	17	22	21	691;692;693
TYVTNDTEVAQNNYEALKDFFR	7.12945e+07	8.89643e+07	5.4723e+07	6.81945e+07	1.75678e+08	2.15711e+08	1.51352e+08	1.18919e+08	G3H8V5	G3H8V5	4	Carboxypeptidase (EC 3.4.16.-)	136	157	193.27	15	14	15	17	21	28	17	13	393;394;395
KFEAENISNYTALLLSQDGK	3.47394e+06	2.28708e+06	2.92543e+06	4.26295e+06	1.69346e+08	1.39317e+08	1.24221e+08	8.85368e+07	G3IHT7	G3IHT7	6	Semaphorin-4B	16	35	280.39	3	3	4	4	9	8	9	8	1314;1315
DTLDYWTIHGLWPDRAEDCNQSWHFNLDEIK	0	0	0	0	1.46161e+08	6.44557e+07	1.47814e+08	1.66737e+08	G3I4D4	G3I4D4	5	Ribonuclease T2	61	91	120.93					13	9	11	10	1132;1133
YKPEFAAANDTGYVDIPQLEK	2.302e+08	2.59464e+08	1.74492e+08	1.68363e+08	1.44636e+08	1.57495e+08	9.29952e+07	3.88781e+07	G3INC5	G3INC5	2	Cathepsin L1	213	233	121.35	13	9	12	11	12	13	9	4	1355
VYCNLSAAYTFEDLKNEIK	1.02149e+07	1.03341e+07	8.73016e+06	9.71967e+06	1.34259e+08	2.66346e+08	1.37568e+08	1.26219e+08	G3HBI1	G3HBI1	6	Peroxidasin-like	1172	1190	133.86	4	3	4	5	12	15	10	12	447;448
LVDGIHPYAVAWANLTNAIR	6.43286e+06	9.07902e+06	4.62759e+06	1.26979e+07	1.32097e+08	1.50063e+08	1.62359e+08	1.17783e+08	G3I6T1	G3I6T1	2	Putative phospholipase B-like 2	71	90	170.38	8	10	6	10	21	20	20	18	1166;1167
FLGNQVLSYGQNLSFSFR	5.70978e+06	3.91683e+06	4.50881e+06	5.31227e+06	1.19872e+08	1.25208e+08	2.11008e+08	3.12386e+08	G3HG25	G3HG25	8	Laminin subunit gamma-1	515	532	252.17	10	8	7	10	68	59	103	56	564;565
QADDDIQGTQNLLTSIESETAASEESLSNASQR	1.40286e+07	7.15988e+07	2.9407e+07	8.26355e+07	1.05728e+08	1.04194e+08	1.35182e+08	6.52469e+07	G3I278	G3I278	7	Laminin subunit beta-1	1446	1478	226.04	1	3	1	4	3	4	5	3	1103
DHILSLNINNISQEPLSVFWPASTIK	2.49478e+06	2.56194e+06	554296	4.77447e+06	1.01235e+08	1.00533e+08	3.82402e+07	6.64599e+07	G3HMI3	G3HMI3	3	Semaphorin-3C	72	97	134.68	3	3	1	5	12	15	10	11	772;773;774
DLPIVFDVLIHDPSHFLNDSAISYK	2.47257e+06	480146	7.13582e+06	9.56818e+06	1.00284e+08	6.85241e+07	7.28476e+07	7.21357e+07	G3HVX3	G3HVX3	3	Transmembrane glycoprotein NMB	258	282	99.064	2	1	5	5	8	8	8	8	947
GVHYISVSAARPGANGSHVPQTSSVFSIEVYPEDHNEPQSVR	0	0	0	0	9.82926e+07	7.84192e+07	6.00786e+07	5.34884e+07	G3H8F4	G3H8F4	3	Dystroglycan	125	166	154.32					10	9	7	8	371
LLANSSALEETILGHR	6.4433e+07	5.98896e+07	7.26102e+07	5.366e+07	9.54046e+07	9.24902e+07	1.09618e+08	3.17562e+07	G3HGW6	G3HGW6	21	Laminin subunit alpha-5	2567	2582	293.25	7	7	9	9	11	10	17	4	624
LLVVDFSSQALFQDKNSSQVLGEK	690649	0	1.18093e+06	0	9.53508e+07	9.46582e+07	7.75523e+07	7.77157e+07	G3I3K5	G3I3K5	7	G-protein coupled receptor 56	288	311	203.71	2		3		51	64	35	14	1119
YYEGELSYLNVTR	1.94493e+08	2.41708e+08	1.96668e+08	2.30075e+08	9.35211e+07	1.05517e+08	1.03901e+08	2.86862e+07	G3I4W7	G3I4W7	2	Cathepsin D (EC 3.4.23.5)	250	262	173.19	15	20	23	19	13	7	7	5	1148
NPVIFGLFNTTSNIFR	3.6538e+06	2.79393e+06	2.39861e+06	3.51858e+06	9.10815e+07	1.01607e+08	7.12467e+07	8.4159e+07	G3HN31	G3HN31	2	Semaphorin-3E	324	339	254.18	6	6	6	7	11	14	10	8	798;799
ENYAELLDDGFLKNITAQICIDKK	0	0	0	0	8.49887e+07	7.89296e+07	6.188e+07	1.31266e+08	G3H8Y5	G3H8Y5	2	Collagen alpha-1(VI) chain	585	608	178.35					10	7	8	10	396
DTLDYWTIHGLWPDRAEDCNQSWHFNLDEIKDLLR	0	0	0	0	8.39636e+07	4.80276e+07	8.40838e+07	1.09347e+08	G3I4D4	G3I4D4	5	Ribonuclease T2	61	95	216.52					13	13	13	13	1132;1133
SPQNTSLSGAASFVFSFHNAPQK	769657	661850	0	0	8.1785e+07	8.15643e+07	5.56344e+07	7.43019e+07	G3I3K5	G3I3K5	7	G-protein coupled receptor 56	145	167	186.13	2	2			83	80	32	11	1121
YHYNGTLLDGTLFDSSYAR	2.20557e+08	1.93561e+08	3.6343e+08	2.81627e+08	7.97256e+07	1.37884e+08	1.69654e+08	1.06256e+08	G3HMQ0	G3HMQ0	4	FK506-binding protein 9	283	301	313.45	20	17	22	19	12	17	17	13	789
SLIYQFKPVYTGNISTFEQCYLFR	0	0	0	0	7.89382e+07	5.14334e+07	4.74767e+07	4.09939e+07	G3HQ74	G3HQ74	1	Gamma-glutamyl hydrolase	248	271	86.557					8	4	4	3	838
NQELEDNVHISPNGSIITIVGTRPSNHGAYR	3.22706e+06	8.96857e+06	1.69321e+06	6.94493e+06	7.78977e+07	8.35563e+07	5.22321e+07	7.05394e+07	G3HIM1	G3HIM1	3	Basement membrane-specific heparan sulfate proteoglycan core protein	1979	2009	229.6	3	5	2	4	15	20	17	14	677;678;679
KVTVLGVATAPTQVLSNGVPVSNFTYSPESK	1.49607e+08	1.68852e+08	1.24622e+08	1.93217e+08	7.43747e+07	5.53198e+07	7.32637e+07	2.70129e+07	G3HTE5	G3HTE5	7	Lysosomal alpha-glucosidase	900	930	174.89	9	9	8	12	8	8	9	8	914;915
LRNGSLHISACSFLVPWYSLTPAQQK	0	0	0	0	7.16032e+07	1.1684e+08	1.11136e+08	1.77465e+08	G3IBH0	G3IBH0	3	Metalloproteinase inhibitor 1 (Metalloproteinase inhibitor 1-like protein)	111	136	160.15					11	14	12	17	1249
GAYTQVTFLAKNDTIVNELVHVAK	0	0	0	0	6.95484e+07	2.79758e+07	5.04791e+07	7.95312e+07	G3HTE5	G3HTE5	7	Lysosomal alpha-glucosidase	868	891	130.16					9	5	6	8	911;912
LNITNIWVLDYFGGPK	2.35554e+06	2.70784e+06	2.0247e+06	2.84007e+06	6.65132e+07	6.76953e+07	5.48207e+07	4.13841e+07	G3HE67	G3HE67	2	Protein CREG1	192	207	191.78	5	4	4	4	11	12	11	9	511
VANTANETSTEAYNLLLR	7.4665e+07	1.04006e+08	8.38193e+07	7.32865e+07	6.61688e+07	6.637e+07	6.37483e+07	2.45483e+07	G3HG25	G3HG25	8	Laminin subunit gamma-1	1150	1167	228.51	16	15	15	18	15	14	16	6	573;574;575
VYQIDGNYPGSSHVVLDHETYILNLTQANAPEATPHWK	972228	0	1.00631e+06	0	6.16251e+07	0	3.30134e+07	4.75478e+07	G3IMH4	G3IMH4	2	Sphingomyelin phosphodiesterase (EC 3.1.4.12)	461	498	83.585	1		1		5		5	5	1342;1343
FFPFGFVQLSSYAETNTSDYRFPEIR	0	0	0	0	6.01864e+07	6.18687e+07	6.74722e+07	7.22532e+07	G3IIB1	G3IIB1	4	Sialate O-acetylesterase	339	364	270.58					15	15	15	14	1321
YHYNASLLDGTLLDSTWNLGK	1.90839e+08	1.42944e+08	1.63972e+08	1.44222e+08	5.51996e+07	3.71226e+07	7.68573e+07	6.37919e+07	G3HMQ0	G3HMQ0	4	FK506-binding protein 9	394	414	256.06	26	24	25	38	13	7	16	13	785;786
LGSFEGLANLTFIHLQYNQLKEDAVSASLK	0	0	0	0	5.45063e+07	5.79017e+07	9.37432e+07	2.52289e+08	G3HJG5	G3HJG5	6	Lumican	213	242	175.86					13	13	19	23	696;697
LLGVGEEVGGVLELFPINGSSTVER	0	0	0	0	5.34901e+07	3.97514e+07	1.78298e+07	5.03581e+07	G3H092	G3H092	4	Coiled-coil domain-containing protein 80	816	840	194.56					8	9	6	7	178
TNNLTDTQLAQEYLYR	2.13865e+06	2.2155e+06	1.53316e+06	1.3311e+06	5.09357e+07	6.23951e+07	6.56304e+07	2.66899e+07	G3H8V1	G3H8V1	3	Matrix metalloproteinase-9	37	52	259.96	3	3	3	3	16	16	17	14	375;376
TLFPNYFNGSEIVIAGK	4.57411e+06	4.68415e+06	2.11589e+06	3.62195e+06	5.0002e+07	8.46935e+07	6.56362e+07	2.98715e+07	G3GR64	G3GR64	6	Inter-alpha-trypsin inhibitor heavy chain H5	462	478	75.376	3	3	2	4	8	9	8	7	14
HLLDYINETHPGTVVTVLDLFDGR	0	550463	0	4.12705e+06	4.85203e+07	3.39606e+07	6.58482e+07	5.1011e+07	G3HZC7	G3HZC7	2	Lysosomal thioesterase PPT2	54	77	275.33		3		6	12	11	16	9	1053
ATEHGNETFSSFLPLLNEEPLPQDFSVK	2.05798e+07	2.25243e+07	2.65154e+07	2.76049e+07	4.60502e+07	5.29179e+07	7.44981e+07	4.40926e+07	G3I4K2	G3I4K2	4	Cathepsin F	133	160	145.6	4	5	4	5	5	7	8	3	1138;1139
EALFALNSNVSFLPGGEYQELLWR	0	0	0	0	4.60457e+07	5.91435e+07	2.74397e+07	4.50576e+07	G3IHT7	G3IHT7	6	Semaphorin-4B	43	66	137.64					10	12	7	9	1312;1313
TGEANLTQLYLQEALDFIR	6.70565e+06	8.2279e+06	6.70125e+06	8.33805e+06	4.52376e+07	3.0106e+07	2.31235e+07	2.64399e+07	G3GRS9	G3GRS9	2	N-acetylgalactosamine-6-sulfatase	160	178	245.66	4	5	7	4	6	6	9	10	19
GSNYSEILDKYFK	0	0	0	0	4.48788e+07	6.53989e+07	1.0527e+08	5.66562e+07	G3HAI3	G3HAI3	3	Follistatin-related protein 1	183	195	131.35					9	11	12	7	428
RFQIYSNQSALESLALIPLQTPLK	0	0	0	279676	4.3328e+07	6.43542e+07	2.92688e+07	7.6554e+07	G3H8V4	G3H8V4	7	Phospholipid transfer protein	392	415	184.2				1	6	8	7	9	381
AADGTYILNGNFTLSTLEQDLTYR	0	0	0	0	3.92875e+07	3.76042e+07	4.86004e+07	4.42477e+07	G3I3J3	G3I3J3	1	A disintegrin and metalloproteinase with thrombospondin motifs 1	510	533	218.72					19	20	17	19	1116;1117
IITVNATDADSRPFSQLIYSITEGNIGEK	2.40698e+06	2.97927e+06	0	1.82924e+06	3.90668e+07	2.54386e+07	2.27915e+07	4.08645e+07	G3HVZ2	G3HVZ2	13	Protocadherin Fat 1	1899	1927	128.06	1	2		1	5	2	3	7	956
ENYAELLDDGFLKNITAQICIDK	0	0	0	0	3.54917e+07	3.00105e+07	1.9954e+07	3.49714e+07	G3H8Y5	G3H8Y5	2	Collagen alpha-1(VI) chain	585	607	166.35					8	8	6	6	396
LGSFEGLANLTFIHLQYNQLK	2.09177e+06	753433	357849	1.14467e+06	3.48998e+07	4.52367e+07	8.19712e+07	1.29399e+08	G3HJG5	G3HJG5	6	Lumican	213	233	127.91	3	2	1	2	8	7	9	15	696;697
RLNTTGISFGCTADLLVGR	4.62812e+06	6.14411e+06	3.68242e+06	4.57752e+06	3.44083e+07	2.97349e+07	3.71418e+07	5.40356e+07	G3HGW6	G3HGW6	21	Laminin subunit alpha-5	3109	3127	232.6	3	6	4	4	19	15	23	8	625
LEHQFTVTEDSGRNLSSPVTLNLQNLFR	0	0	0	0	3.42235e+07	2.42367e+07	3.0713e+07	4.67744e+07	G3HCV4	G3HCV4	13	Alpha-mannosidase (EC 3.2.1.-)	916	943	223.69					5	5	4	5	470
DQCIVDDITYNVNDTFHK	3.96238e+07	4.62744e+07	3.87312e+07	5.70357e+07	3.37679e+07	5.47785e+07	4.03309e+07	1.66718e+07	G3I1V3	G3I1V3	8	Fibronectin	526	543	189.81	6	6	5	9	5	6	6	5	1087
HNNDTQHIWESDSNEFSVIADPR	1.0138e+09	6.78188e+08	7.90324e+08	7.64011e+08	3.36934e+07	3.7847e+07	6.4411e+07	6.52054e+07	G3HQM6	G3HQM6	7	Endoplasmin	215	237	217.54	126	131	166	204	9	8	13	11	849;850;851
SITGNFTYVLR	1.31526e+06	532306	616896	1.58338e+06	3.32001e+07	3.14542e+07	4.47129e+07	1.1643e+07	G3GT45	G3GT45	4	Interferon-alpha/beta receptor beta chain	193	203	182.46	2	1	1	3	6	7	7	2	40
GTDVNTTVIGENDPIDEVQGFLFGK	7.5392e+07	6.70528e+07	6.92649e+07	1.2287e+08	3.25669e+07	4.50655e+07	5.63778e+07	5.30508e+07	G3H1S2	G3H1S2	1	UDP-glucose:glycoprotein glucosyltransferase 1	42	66	177.03	6	4	5	7	5	7	7	8	215;216
YHYNGTFLDGTLFDSSHNR	3.07548e+08	2.28891e+08	3.076e+08	2.7244e+08	3.1609e+07	3.585e+07	5.76986e+07	2.33729e+07	G3HMQ0	G3HMQ0	4	FK506-binding protein 9	171	189	306.11	41	23	33	40	15	16	17	8	787;788
LVQAQYWHDPIKEDVYRNHSIFLADINQER	0	0	0	0	2.87398e+07	1.58609e+07	3.77262e+07	2.29758e+07	G3HN89	G3HN89	3	Palmitoyl-protein thioesterase 1	180	209	170.1					11	7	11	8	802
LSHNQLADSGVPGNSFNISSLLELDLSYNK	0	0	0	0	2.8459e+07	2.02627e+07	5.09712e+07	1.10325e+08	G3HJG5	G3HJG5	6	Lumican	297	326	148.19					16	16	28	19	698;699
TALVQEVHQNFSSWCSQVIR	2.00207e+06	2.59727e+06	2.10251e+06	1.10546e+06	2.60813e+07	2.6554e+07	2.33528e+07	9.36387e+06	G3HCV4	G3HCV4	13	Alpha-mannosidase (EC 3.2.1.-)	683	702	150.69	4	4	4	4	6	6	5	2	474
NANISYAFDTHTNTQIVPR	3.00847e+06	3.25265e+06	2.80739e+06	3.32743e+06	2.57342e+07	2.29004e+07	2.41734e+07	2.58325e+07	G3HU02	G3HU02	3	Olfactomedin-like protein 2B	693	711	195.92	3	3	3	3	14	9	9	9	927;928;929
AEDCNQSWHFNLDEIK	9.50777e+07	9.30552e+07	5.59477e+07	6.65709e+07	2.43736e+07	2.52734e+07	2.07239e+07	6.04117e+06	G3I4D4	G3I4D4	5	Ribonuclease T2	76	91	140.46	9	8	6	10	6	7	5	5	1132;1133
VIDLWDLAQTANFTEKELESFREELK	0	0	0	0	2.18721e+07	8.86874e+06	4.44248e+07	2.15949e+07	G3GWB3	G3GWB3	3	Alpha-2-macroglobulin receptor-associated protein	251	276	207.17					8	5	8	7	113
EKPFEDFLPSHYNYLQFAYYNIGNYTQAIECAK	0	0	0	0	2.13573e+07	5.20294e+06	1.06029e+07	0	G3IEX0	G3IEX0	2	Prolyl 3-hydroxylase 1	198	230	68.589					3	2	2		1292
FLTDVERNESALYHVEAFK	1.16443e+07	1.33602e+07	1.38532e+07	2.031e+07	2.09922e+07	2.01473e+07	2.03458e+07	1.75321e+06	G3HW66	G3HW66	1	Multiple inositol polyphosphate phosphatase 1	22	40	117.37	5	6	6	8	7	7	7	2	978
IWEVINYNATGILEK	2.32592e+06	2.95412e+06	0	1.45461e+06	2.0855e+07	2.41531e+07	2.50217e+07	2.49375e+07	G3H3S2	G3H3S2	1	NKG2D ligand 4	145	159	154.69	3	3		2	7	9	7	5	268
KLLVVDFSSQALFQDKNSSQVLGEK	0	0	0	0	2.02281e+07	3.87007e+07	1.83796e+07	2.09597e+07	G3I3K5	G3I3K5	7	G-protein coupled receptor 56	287	311	148.09					7	8	8	5	1119
LPASLAEYTVTQLRPNATYSICVTPLGAGR	1.38919e+06	583323	2.16896e+06	3.23965e+06	2.00523e+07	3.88748e+07	9.424e+06	9.37335e+06	G3HS71	G3HS71	2	Vasorin	514	543	196.8	2	1	2	3	4	5	4	5	900
LGLAPGDVNISLVGCIEDFSINGRR	0	0	0	0	1.9124e+07	1.9614e+07	2.04208e+07	1.35375e+07	G3H0E4	G3H0E4	8	Chondroitin sulfate proteoglycan 4	340	364	196.61					4	5	5	4	188;189
VSPELLNIAPENFLISHGPNSTADPSCSLLQEAFRR	0	0	0	0	1.85706e+07	0	3.52747e+07	0	G3HXN7;G3IMS1	G3HXN7	4	Beta-hexosaminidase (EC 3.2.1.52)	39	74	71.207					1		2		1013;1014;1015
VIDLWDLAQTANFTEK	1.35303e+08	1.9603e+08	2.2017e+08	1.68167e+08	1.74297e+07	1.52222e+07	3.20672e+07	1.26713e+07	G3GWB3	G3GWB3	3	Alpha-2-macroglobulin receptor-associated protein	251	266	191.78	8	10	13	13	9	8	7	6	113
VNYTLIANICNLWR	1.04114e+06	1.07142e+06	651171	0	1.51453e+07	8.90555e+06	8.44341e+06	9.82121e+06	G3I0F7	G3I0F7	2	Alpha-N-acetylgalactosaminidase	200	213	205.96	1	1	1		7	5	7	6	1064
TGVHDADFEYNVTTTLEAINK	6.45981e+06	9.66808e+06	6.01891e+06	8.16267e+06	1.5069e+07	1.45605e+07	1.91299e+07	1.02512e+07	G3INL9	G3INL9	9	CMP-N-acetylneuraminate-beta-galactosamide-alpha-2, 3-sialyltransferase	313	333	139.11	3	4	3	4	7	6	5	3	1362
LHQLAINLSGIILGINQDR	180872	0	0	1.03337e+06	1.47641e+07	1.95314e+07	3.47768e+07	2.56151e+07	G3HGW6	G3HGW6	21	Laminin subunit alpha-5	2497	2515	188.04	1			4	9	10	10	8	622
VQFEKNITVVWYTSK	0	0	0	0	1.4608e+07	1.89852e+07	7.25895e+06	8.38942e+06	G3HMV7	G3HMV7	2	Tissue alpha-L-fucosidase	373	387	162.81					7	7	5	5	790
GDTVAPGLEGLLSLQPDDFVFYVGGYPKNFTPPEPLR	0	0	0	0	1.39631e+07	0	1.08354e+07	3.39817e+07	G3HGW6	G3HGW6	21	Laminin subunit alpha-5	2860	2896	84.903					2		1	2	614
VFADGAPHYVAFYTNGTR	4.98833e+07	4.84776e+07	4.35329e+07	4.68883e+07	1.36743e+07	1.34103e+07	1.23933e+07	2.30173e+06	G3HGW6	G3HGW6	21	Laminin subunit alpha-5	3199	3216	168.64	9	6	7	8	4	8	4	3	630
TELDLRPQGLALFPNVSVIR	1.16813e+08	7.28977e+07	5.11976e+07	6.49704e+07	1.35631e+07	2.07393e+07	1.35551e+07	6.0471e+06	Q9ERF7	Q9ERF7	6	Intercellular adhesion molecule 1 (Intracellular adhesion molecule 1)	190	209	253.95	7	8	8	7	5	5	5	4	1376
GILNATLSVAEINHPVTTYK	6.24331e+06	6.26531e+06	4.41204e+06	9.2848e+06	1.32869e+07	1.12283e+07	1.00368e+07	2.00816e+06	G3HR95	G3HR95	10	Carboxypeptidase D	536	555	139.81	3	3	3	5	4	5	5	2	866
QLAAGWGPCEVLVSNALAQLSYNKQNFSFCR	0	0	0	0	1.2972e+07	1.05348e+07	8.72256e+06	1.4226e+07	G3HCV4	G3HCV4	13	Alpha-mannosidase (EC 3.2.1.-)	464	494	127.14					5	5	4	5	473
YDTDHLHPDLWQIFDNPVDWKEQYIHENYSR	0	0	0	0	1.28743e+07	6.79948e+06	1.68317e+07	1.44947e+07	G3HA51	G3HA51	2	Procollagen-lysine,2-oxoglutarate 5-dioxygenase 3	105	135	165.34					7	5	7	5	419
NCGVNCSGNVFTALIGEISSPNYPSPYPENSR	0	0	0	0	1.24841e+07	3.46899e+07	4.24378e+07	9.27181e+06	G3GUR0	G3GUR0	2	Calcium-dependent serine proteinase	176	207	194.11					3	2	2	1	83;84;85
YGIVVIDECPGVGIVLPQSLGNESLR	5.48806e+06	2.88163e+06	7.18363e+06	1.98671e+07	1.22868e+07	1.72211e+07	827169	0	G3IDU7	G3IDU7	2	Beta-glucuronidase (EC 3.2.1.31)	395	420	118.37	2	1	4	5	4	4	1		1275
YQDGDLTLYVLNLHNVTK	4.875e+06	7.11678e+06	4.79112e+06	3.4521e+06	1.22438e+07	2.27333e+07	2.10062e+07	5.08095e+06	G3IA26	G3IA26	3	Heparanase	465	482	97.681	3	3	2	2	6	7	4	3	1232
NYIVPILWLNETGTIGDEK	9.22976e+07	1.50067e+08	1.78798e+08	1.80795e+08	1.21765e+07	1.91991e+07	4.08231e+06	5.85409e+06	G3HMH7	G3HMH7	5	Platelet glycoprotein 4	284	302	142.94	11	14	15	16	2	7	1	2	767;768
FFPFGFVQLSSYAETNTSDYR	0	0	0	0	1.18428e+07	1.07e+07	5.57116e+06	1.61245e+07	G3IIB1	G3IIB1	4	Sialate O-acetylesterase	339	359	148.06					9	8	5	9	1321
INNDFDYEFYNSSWSYIK	0	0	0	0	1.17352e+07	8.23742e+06	1.26226e+07	8.58481e+06	G3HHG3	G3HHG3	1	Complement component C7	890	907	65.808					6	4	6	4	643;644
ISVVTIFGPVNNSTLK	1.45725e+06	1.19871e+06	1.81094e+06	616393	1.13531e+07	7.90769e+06	3.89145e+06	286239	G3H092	G3H092	4	Coiled-coil domain-containing protein 80	655	670	147.12	3	3	3	3	7	5	5	1	176;177
YNLTLNDTSVVHPVLWLLLGPK	0	0	1.66826e+06	2.60881e+06	1.11594e+07	7.57248e+06	1.46592e+07	1.04932e+07	G3GWD3	G3GWD3	13	Alpha-mannosidase (EC 3.2.1.-)	766	787	89.859			2	3	6	6	6	4	116;117
GYNISWELGNEPNSFWK	247694	232024	294354	581853	1.10975e+07	3.85355e+06	4.80334e+06	3.15418e+06	G3IA26	G3IA26	3	Heparanase	251	267	138.91	1	1	1	2	7	3	5	2	1230
LSQDFLILWLHGENGTGPGK	573617	1.48626e+06	2.63343e+06	1.98011e+06	1.06777e+07	9.8079e+06	4.32388e+06	2.8857e+06	G3HVP7	G3HVP7	2	NHL repeat-containing protein 3	193	212	133.93	1	2	3	3	6	4	3	3	942
HGAVVNESHHDALVEDIFDKEDEDKDGFISAR	1.0698e+08	1.35615e+08	1.44576e+08	1.35231e+08	1.06132e+07	6.25483e+06	1.77411e+07	2.28829e+07	G3HX09	G3HX09	3	FK506-binding protein 14	171	202	317.19	21	22	25	31	7	5	9	8	1003
SDLNPANGSYPFQALYQRPHGGIDVK	3.00524e+06	1.13722e+07	430190	8.31755e+06	1.04105e+07	1.80529e+07	1.54291e+07	5.88352e+06	G3I6T1	G3I6T1	2	Putative phospholipase B-like 2	505	530	86.519	3	7	1	6	4	6	6	4	1168
YHYNGTLLDGTDFDNSYSR	9.78397e+07	9.35938e+07	8.91549e+07	1.2558e+08	1.03871e+07	1.8026e+07	1.47894e+07	3.44271e+06	G3HLV1	G3HLV1	8	FK506-binding protein 10	178	196	298.15	15	16	13	18	7	13	11	3	753;754
VFFNLVNLTELSLVR	0	0	0	0	1.00284e+07	9.42125e+06	7.27762e+06	1.61729e+07	G3HX58	G3HX58	1	Leucine-rich repeat transmembrane protein FLRT3	220	234	192.65					12	10	6	11	1008;1009
RLNGSVDFNQSWEAYKDGFGDPQGEFWLGLEK	0	0	0	0	9.79967e+06	2.17303e+07	1.48344e+07	3.27766e+07	G3I5R0	G3I5R0	2	Angiopoietin-related protein 4	235	266	121.09					6	9	8	11	1151;1152
AIGAIDWDSHPYGYNLTLQAK	1.90801e+06	1.65743e+06	1.22895e+06	716388	9.71805e+06	1.22939e+07	1.09852e+07	7.31778e+06	G3HVZ2	G3HVZ2	13	Protocadherin Fat 1	320	340	94.45	3	3	2	1	3	5	3	3	952
IFLYSGEPTYLGNETSIFGPK	3.66747e+06	5.48988e+06	4.26073e+06	4.44252e+06	9.6149e+06	1.37337e+07	5.85526e+06	3.07882e+06	G3HI29	G3HI29	3	Ceroid-lipofuscinosis neuronal protein 5	174	194	109.72	5	6	6	5	6	6	5	3	669
QGIDFCPGQNVSGVTTHTQEEHTELPLIFHLGR	3.31059e+06	2.55508e+06	1.38858e+06	1.28797e+06	9.12877e+06	7.99922e+06	4.21151e+06	3.07328e+06	G3GRS9	G3GRS9	2	N-acetylgalactosamine-6-sulfatase	375	407	135.02	4	3	2	2	4	5	3	3	18
EGFSANYSVLQSSISEDFK	4.01183e+06	4.35303e+06	3.76414e+06	4.1635e+06	8.85459e+06	1.49306e+07	7.15141e+06	3.02696e+06	G3HZ57	G3HZ57	4	Neuropilin-1	256	274	162.82	3	3	3	3	3	5	3	2	1047
QVLNISQLVYGPEGSDLVLLK	0	0	0	0	8.30451e+06	1.01627e+07	5.03269e+06	1.22781e+06	G3HPQ5	G3HPQ5	1	Hepatocyte growth factor (Hepatopoietin-A) (Scatter factor)	566	586	104.84					6	7	6	2	835
DLDLSCNITTDRVDDVRPEVTWYFK	0	0	0	0	8.00763e+06	9.02913e+06	2.70202e+06	6.61142e+06	G3H902	G3H902	6	Prostaglandin F2 receptor negative regulator	280	304	129.29					3	5	2	3	399
LNLTAAQLSQLQGLLQAR	963970	840592	616412	128895	7.98225e+06	5.83236e+06	6.73085e+06	5.42233e+06	G3GXS2	G3GXS2	9	EMILIN-1	561	578	220.34	2	3	2	1	4	3	3	3	137
LGALNSSLLLLEDR	1.2977e+06	1.41812e+06	878786	798747	7.70968e+06	7.41895e+06	6.1487e+06	988078	G3GXS2	G3GXS2	9	EMILIN-1	791	804	204.35	3	3	2	3	4	5	4	2	136
NELVQLYQVGEVRPFYYGLCTPCHAPTNYSR	0	0	0	0	7.54438e+06	1.33118e+07	5.76756e+06	1.57778e+07	G3I2H6	G3I2H6	2	N-acetyllactosaminide beta-1,3-N-acetylglucosaminyltransferase	273	303	131.95					4	4	2	4	1106
RISVVTIFGPVNNSTLK	0	0	0	0	7.5381e+06	8.50945e+06	5.03223e+06	1.52909e+06	G3H092	G3H092	4	Coiled-coil domain-containing protein 80	654	670	104.1					5	6	4	3	176;177
LSGAPPGQVQFTLNASSEDHER	8.17448e+07	7.41256e+07	5.42386e+07	7.58575e+07	7.36849e+06	5.1712e+06	1.459e+07	7.13603e+06	Q9ERF7	Q9ERF7	6	Intercellular adhesion molecule 1 (Intracellular adhesion molecule 1)	342	363	202.22	15	14	10	10	3	3	5	4	1375
TDDEVVQREEEAIQLDGLNASQIR	4.71231e+07	6.08534e+07	4.16396e+07	4.12509e+07	7.23207e+06	9.84809e+06	9.58443e+06	2.51746e+07	G3HQM6	G3HQM6	7	Endoplasmin	44	67	207.13	10	10	9	11	3	4	3	10	846
EGTYSLPTSNFTVPDLELPSWLSTGNYR	0	0	0	0	7.08991e+06	3.72848e+07	9.11316e+06	4.77069e+07	G3H577	G3H577	1	Ganglioside GM2 activator	140	167	99.219					1	3	1	2	291
FEAENISNYTALLLSQDGK	0	0	0	0	6.92668e+06	1.76758e+07	6.93946e+06	2.92265e+06	G3IHT7	G3IHT7	6	Semaphorin-4B	17	35	133.93					6	8	7	3	1314;1315
FNQTFNAQWHK	1.51714e+07	1.3462e+07	1.34099e+07	1.22077e+07	6.79268e+06	4.37303e+06	7.29456e+06	2.04965e+06	G3INC5	G3INC5	2	Cathepsin L1	21	31	166.97	11	9	9	9	6	6	6	3	1353;1354
GNTTTLISENGHAADTLTATNFR	3.80216e+06	6.03949e+06	1.14703e+07	4.76154e+06	6.43902e+06	7.99196e+06	3.2345e+06	300898	G3HEV3	G3HEV3	1	Latent-transforming growth factor beta-binding protein 1	176	198	133.74	5	4	7	3	4	6	3	1	541;542
FINFFVGNTINSTYFPDHSLHSISVR	0	0	0	0	6.37149e+06	1.37804e+07	3.00721e+07	1.90158e+07	G3H9I9	G3H9I9	4	Hepatocyte growth factor receptor	193	218	201.29					4	5	6	7	408;409;410
TPDDTAEDNCHLIPGIAESVSNCHFNHSSK	4.94808e+07	8.00792e+07	5.53948e+07	4.35777e+07	6.13309e+06	8.89092e+06	4.10052e+06	2.37512e+06	G3H6V7	G3H6V7	1	Lipoprotein lipase (LPL) (EC 3.1.1.34)	21	50	151.06	12	16	16	13	7	6	5	5	328;329;330
LSSSKPVGDSIQAETDSSSNFSASSPLHK	0	0	0	271914	6.10824e+06	2.4175e+06	6.64948e+06	2.48131e+06	G3IHR6	G3IHR6	1	Macrophage colony-stimulating factor 1 (Macrophage colony-stimulating factor 1 isoform 1) (EC 2.7.10.1)	322	350	114.49				1	4	1	3	2	1310
NSTKEEILAALEK	3.27385e+07	4.05861e+07	2.62638e+07	3.10046e+07	5.95666e+06	6.94893e+06	5.35471e+06	898990	G3I1Y9	G3I1Y9	4	Sulfated glycoprotein 1	151	163	198.16	10	6	7	8	6	8	6	4	1097
CAANGSWVNDELGIELPK	0	0	0	0	5.92249e+06	4.22567e+06	5.5095e+06	1.75064e+06	G3GUR0	G3GUR0	2	Calcium-dependent serine proteinase	410	427	97.095					3	3	4	3	82
QFWIFDVQNPDEVVVNSSK	6.2248e+07	5.84021e+07	7.7851e+07	6.47449e+07	5.56193e+06	6.52477e+06	2.02848e+06	271689	G3HMH7	G3HMH7	5	Platelet glycoprotein 4	64	82	136.66	8	7	10	8	6	5	3	1	769
TTQKNLSFATIYDVLSTKPVLNK	0	0	0	0	5.29008e+06	5.60431e+06	7.04054e+06	1.3585e+07	G3GZB2	G3GZB2	3	Acid ceramidase	344	366	107.82					4	3	6	5	164
IYVLDGTQNDTAFVFPR	0	0	0	0	5.1524e+06	7.96937e+06	2.11711e+06	0	G3HQH7	G3HQH7	1	Olfactomedin-like protein 3	169	185	145.69					3	3	3		843
DLITCLDNITK	868190	1.15446e+06	797053	786574	4.76494e+06	7.93435e+06	2.73591e+06	0	G3I3V6	G3I3V6	3	Discoidin, CUB and LCCL domain-containing protein 2	85	95	108.3	3	3	3	3	3	4	3		1125
LSLSENYTLSINNAK	5.18186e+06	2.54811e+06	4.52777e+06	2.86938e+06	4.73489e+06	4.66824e+06	3.9493e+06	6.42828e+06	G3HRF8	G3HRF8	6	CD166 antigen	90	104	190.37	7	4	5	4	5	4	3	5	877;878
YSLLVNASSSSTGLK	5.85007e+06	1.27074e+07	8.00875e+06	1.15287e+07	4.62807e+06	5.81893e+06	2.74363e+06	4.11055e+06	G3H6X9	G3H6X9	7	Angiopoietin-4	402	416	173.44	3	3	3	3	4	4	3	5	340
KVNDTPGPIPIISWCGSLDSR	2.47637e+06	1.98043e+06	2.83013e+06	1.87059e+06	4.5234e+06	3.42133e+06	5.09747e+06	603337	G3HFP8	G3HFP8	2	KDEL motif-containing protein 2	194	214	181.84	3	3	3	3	4	3	3	1	558
SVNLIFNLTHR	0	0	0	195525	4.06669e+06	3.08513e+06	2.64393e+06	592313	G3HGU9	G3HGU9	7	Oncostatin-M specific receptor subunit beta	317	327	196.48				1	7	5	6	2	608
SEGAIQVNFTLVR	0	425698	596637	703199	4.03548e+06	2.70276e+06	2.28987e+06	3.50267e+06	G3HR95	G3HR95	10	Carboxypeptidase D	588	600	184.34		2	3	2	5	4	4	3	871
KGSFYYNISDVK	3.2076e+06	5.38926e+06	5.20179e+06	6.87034e+06	3.92785e+06	2.70306e+06	1.58613e+06	241769	G3H8V4	G3H8V4	7	Phospholipid transfer protein	58	69	156.6	3	5	5	5	6	4	3	1	382
FGFNPLEFENFSWR	327319	0	619876	222224	3.92157e+06	3.33507e+06	6.3746e+06	5.69318e+06	G3HGW6	G3HGW6	21	Laminin subunit alpha-5	896	909	215.53	1		3	2	3	4	4	4	613
TEAGAFEYVADPTFENFTGGVK	2.51367e+07	2.24923e+07	3.14529e+07	2.34272e+07	3.87314e+06	3.31009e+06	866113	1.33854e+06	G3IP74	G3IP74	7	Plexin-B2	297	318	128.05	6	6	9	8	6	4	2	3	1366
VVIRPFYLTNSTDLD	2.13647e+06	938796	2.95396e+06	4.32141e+06	3.69295e+06	3.26701e+06	2.61558e+06	474135	G3H3E4	G3H3E4	9	Galectin-3-binding protein	560	574	115.34	2	1	3	3	3	3	3	1	259
WHHHNITYWIQNYSEDLPR	0	0	0	0	3.60935e+06	7.02265e+06	9.38101e+06	8.58046e+06	G3H8V1	G3H8V1	3	Matrix metalloproteinase-9	117	135	139.29					6	11	11	9	379;380
SAVSTSWLLPYNHTWSHDK	4.93517e+06	7.12364e+06	3.59134e+06	4.47932e+06	3.59743e+06	4.76555e+06	4.38324e+06	595652	G3HKV9	G3HKV9	4	Group XV phospholipase A2	262	280	104.76	6	8	6	6	6	6	6	2	739
LNCSVPGDSTFYFDVLQALTGPVNLHGR	0	0	0	0	3.5663e+06	7.55546e+06	2.80149e+06	5.56862e+06	G3H2Y9	G3H2Y9	1	Semaphorin-6C	284	311	108.44					2	3	2	2	247
VWNSTFIEDYRDFDR	6.26001e+06	6.45545e+06	6.46433e+06	7.73751e+06	3.4915e+06	4.07712e+06	7.89676e+06	3.65677e+06	G3HJQ8	G3HJQ8	9	Integrin alpha-3	933	947	192.18	3	3	3	4	3	4	4	3	717
IADTNITAIPQGLPPSLTELHLDGNKITK	0	0	0	0	3.40441e+06	9.20583e+06	4.91133e+07	6.00443e+06	G3HJG6	G3HJG6	4	Decorin	210	238	97.304					3	8	15	4	700;701
SFEINGSTNFSFSNK	1.27036e+06	922114	775414	839446	3.28413e+06	3.22651e+06	4.17601e+06	2.52882e+06	G3HH37	G3HH37	4	CD109 antigen	282	296	146.34	2	2	2	3	4	4	5	4	639;640
HYHSIEVFTHYDLLTLNGSK	0	0	0	0	2.88734e+06	3.54152e+06	7.03754e+06	6.58751e+06	G3GZY4	G3GZY4	1	Lysyl oxidase-like 4	614	633	164.58					3	3	5	4	174
NIPWYVLAGNHDHLGNVSAQIAYSK	0	0	0	0	2.77603e+06	801723	7.12225e+06	5.14575e+06	G3H691	G3H691	1	Tartrate-resistant acid phosphatase type 5	103	127	67.827					2	1	3	4	312
NLSFATIYDVLSTKPVLNK	574225	522210	0	0	2.73262e+06	1.58321e+06	3.51479e+06	6.57655e+06	G3GZB2	G3GZB2	3	Acid ceramidase	348	366	103.66	1	1	1		2	3	2	6	164
GSFYYNISDVK	2.64589e+06	3.80398e+06	4.3118e+06	3.62249e+06	2.62311e+06	2.09851e+06	529559	0	G3H8V4	G3H8V4	7	Phospholipid transfer protein	59	69	88.24	3	4	3	3	3	2	1		382
VAALTVNGTGPATDWLSAETFESDLDETR	0	0	0	0	2.56849e+06	0	0	0	G3HEJ4	G3HEJ4	8	Neogenin	695	723	40.208					1				539
YTCTAQTIVDNSSASADLVVR	1.2734e+06	1.57922e+06	1.05264e+06	1.11402e+06	2.55503e+06	4.06409e+06	1.61368e+06	1.42073e+06	G3I7E1	G3I7E1	2	Contactin-1	26	46	158.44	2	2	2	2	5	7	3	3	1181
NYFHYNQTCPPVYDLK	3.56876e+07	6.12879e+07	3.82247e+07	6.34688e+07	2.55414e+06	4.81987e+06	0	0	G3HQY6	G3HQY6	1	Lipase	314	329	135.47	10	12	11	12	3	4			857;858
ITATDGENFATPLYINLTVAASR	0	0	0	691080	2.55243e+06	8.14658e+06	4.89854e+06	1.84448e+06	G3HVZ2	G3HVZ2	13	Protocadherin Fat 1	646	668	174.22				2	3	6	6	2	959
WNSSNAQLLLEYCASK	771119	1.33374e+06	1.21463e+06	1.52465e+06	2.52068e+06	1.6839e+06	1.55005e+06	0	G3IA26	G3IA26	3	Heparanase	235	250	106.38	2	3	3	3	4	3	3	1	1231
INASVTDIEEIIGVR	1.16586e+06	1.66108e+06	1.26622e+06	893458	2.50822e+06	2.15234e+06	2.28399e+06	430623	G3HVZ2	G3HVZ2	13	Protocadherin Fat 1	3716	3730	165.64	2	3	3	3	3	4	3	1	958
VTIAINNTLTPHTLPPGSIIYK	4.77913e+06	7.06018e+06	4.69288e+06	1.38866e+07	2.48014e+06	6.49681e+06	898753	0	G3IDU7	G3IDU7	2	Beta-glucuronidase (EC 3.2.1.31)	167	188	89.663	5	3	3	5	3	4	2		1273;1274
YDNVTNELVVNESGLYYVILQLK	0	0	0	0	2.45664e+06	1.59495e+06	2.52776e+06	3.95873e+06	G3HCL3	G3HCL3	1	Tumor necrosis factor ligand superfamily member 9	176	198	97.69					3	3	3	3	466
VFCVSTHGTFNASSSACLPSR	1.16747e+06	346315	236260	277038	2.34354e+06	3.87832e+06	5.37707e+06	2.10486e+07	G3HGW6	G3HGW6	21	Laminin subunit alpha-5	1209	1229	98.292	3	1	1	1	4	4	5	6	631
LNTTGISFGCTADLLVGR	5.48369e+06	4.59725e+06	4.61306e+06	2.8062e+06	2.33888e+06	2.22437e+06	2.64359e+06	4.28658e+06	G3HGW6	G3HGW6	21	Laminin subunit alpha-5	3110	3127	142.39	5	3	4	4	3	3	3	3	625
VYCNFTAGGSTCVFPDKK	5.00968e+06	6.5906e+06	3.31345e+06	6.05717e+06	2.33305e+06	2.17114e+06	2.88274e+06	0	G3IL75	G3IL75	2	Collagen alpha-1(V) chain	422	439	92.439	3	3	2	4	3	2	3		1337
LFPNTTLFASEACVGSK	6.81537e+06	6.69647e+06	4.55451e+06	7.80354e+06	2.30883e+06	1.13597e+06	408542	0	G3HC47	G3HC47	2	Glucosylceramidase (EC 3.2.1.45)	348	364	136.34	5	4	5	5	6	3	1		458
YLNSFSHDNSSASYGLNQFSYLSPEEFK	0	0	0	0	2.27269e+06	4.12418e+06	2.45595e+06	3.16949e+06	G3H5H7	G3H5H7	2	Cathepsin O	24	51	102.28					3	4	2	3	295;296
YFATNCSATFGLEDDVVKK	0	0	0	0	2.25672e+06	2.16895e+06	2.58354e+06	678912	G3HBJ4	G3HBJ4	2	Netrin-4 (Fragment)	128	146	66.893					3	3	3	1	449
NDTIVNELVHVAK	1.06363e+07	8.71406e+06	9.83349e+06	6.62795e+06	2.18721e+06	1.31596e+06	419191	397177	G3HTE5	G3HTE5	7	Lysosomal alpha-glucosidase	879	891	106.29	6	6	6	4	5	3	2	1	911;912
AWGADYILFSDTDNILTNNQTLR	0	0	1.26296e+06	3.08094e+06	2.15304e+06	1.90528e+06	3.55202e+06	5.72548e+06	G3I9Y4	G3I9Y4	3	Glycosyltransferase 25 family member 3	132	154	110.75			2	5	3	2	4	4	1226;1227
ITTNITLVCKPGDLESAPVLR	1.95983e+07	3.8735e+07	2.8394e+07	2.99414e+07	2.12362e+06	2.34238e+06	3.54983e+06	0	G3HGQ1	G3HGQ1	11	Cation-independent mannose-6-phosphate receptor	498	518	176.1	4	5	5	5	3	3	3		591
SIWLFNITADPYER	0	0	0	0	2.09411e+06	1.68579e+06	0	428559	G3IEL1	G3IEL1	4	Arylsulfatase J	464	477	86.944					3	3		1	1283
SGTSHNFSGCISNVFVK	5.03436e+06	4.82215e+06	4.07498e+06	3.97021e+06	2.03133e+06	1.93822e+06	2.23616e+06	750872	G3HGW6	G3HGW6	21	Laminin subunit alpha-5	3256	3272	112.67	4	4	3	4	3	3	4	3	629
NGSLHISACSFLVPWYSLTPAQQK	0	0	0	0	2.0185e+06	4.65968e+06	735726	2.89855e+06	G3IBH0	G3IBH0	3	Metalloproteinase inhibitor 1 (Metalloproteinase inhibitor 1-like protein)	113	136	120.33					2	4	1	3	1249
FGHSPLINLTGSLSHASDVVLYHQHK	4.15676e+06	581116	1.37868e+06	1.20892e+06	1.97949e+06	620210	0	1.93131e+06	G3HW34	G3HW34	11	Prolow-density lipoprotein receptor-related protein 1	1791	1816	115.5	4	1	2	3	4	1		4	968
FFFEPVPEFPLNPNFTIVDNKDNTAGIITR	0	0	0	0	1.97536e+06	2.60097e+06	4.54886e+06	2.26093e+06	G3HNW2	G3HNW2	2	Cadherin-9	522	551	113.64					2	3	3	2	817
EESHYVIGSIWLVYNTSDNTTFPGAIPK	6.33319e+06	0	1.11238e+07	1.28226e+07	1.84351e+06	663332	3.07521e+06	1.16163e+06	G3HYW4	G3HYW4	7	Lysosome-associated membrane glycoprotein 2	73	100	95.153	4		4	7	2	1	2	1	1020;1021
RLGALNSSLLLLEDR	0	0	0	0	1.81347e+06	2.47968e+06	1.87e+06	889527	G3GXS2	G3GXS2	9	EMILIN-1	790	804	157.35					4	4	5	3	136
YYNYTLSINGK	1.06401e+07	1.37364e+07	1.07932e+07	1.30374e+07	1.69777e+06	2.46784e+06	1.92993e+06	298063	G3I8P7	G3I8P7	7	N-acetylglucosamine-6-sulfatase (EC 3.1.6.14) (Glucosamine-6-sulfatase)	103	113	140.78	6	7	7	7	4	4	4	2	1206;1207
GVNASATVNVTVQALLHVWAGGPWPQGTTLR	0	0	0	0	1.68019e+06	1.44222e+06	2.48142e+06	7.45814e+06	G3H0E4	G3H0E4	8	Chondroitin sulfate proteoglycan 4	2033	2063	95.459					1	1	1	5	181;182
NTFQAVLASSNSSSYAIFLYPEDGLQFFTTFSK	0	0	0	0	1.67642e+06	0	0	1.23868e+06	G3HWE4	G3HWE4	2	Nidogen-1	177	209	77.719					1			1	988
GLNLTENTYKPRLYTSSTWSTLVTDRSSR	0	0	0	0	1.62108e+06	2.96324e+06	953660	389561	G3H3E4	G3H3E4	9	Galectin-3-binding protein	396	424	166.49					4	4	2	1	258
THGENYSVDYLTDVLANLSLDFLDYK	0	0	0	0	1.58314e+06	0	0	0	G3I8P7	G3I8P7	7	N-acetylglucosamine-6-sulfatase (EC 3.1.6.14) (Glucosamine-6-sulfatase)	116	141	47.331					1				1200;1201
NEAVLEWDQLPVDDQNGFIRNYSISYR	0	0	0	0	1.55363e+06	1.17915e+06	0	0	G3HHX0	G3HHX0	3	Interleukin-6 receptor subunit beta	528	554	76.799					2	1			664;665;666
LETVNESVLAGPGYTTLAGLDLSHNLLTSIVPTAFSR	0	0	0	0	1.54879e+06	744283	0	5.20017e+06	G3HUR5	G3HUR5	1	Tsukushin	71	107	48.65					1	1		2	939
NSHNWQITDDSQETYNFTLTTENNLR	0	0	0	0	1.54538e+06	2.49809e+06	1.56216e+06	2.22152e+06	G3HGU9	G3HGU9	7	Oncostatin-M specific receptor subunit beta	289	314	125.35					2	3	2	3	605;606;607
NSLNLTFHAQNLGEGGAYEAELR	2.53398e+07	4.53974e+07	6.43653e+07	5.46412e+07	1.46242e+06	1.41804e+06	2.36986e+06	350336	G3I6C1	G3I6C1	6	Integrin alpha-5	351	373	205.43	6	13	21	23	3	3	2	1	1160;1161;1162
LHINYNNLTESVGPLPK	7.55107e+06	9.38945e+06	4.15332e+06	3.68647e+06	1.43497e+06	1.85175e+06	6.20483e+06	462479	G3HJG5;CON__Q05443	G3HJG5	6	Lumican	182	198	158.93	6	7	4	4	3	3	4	1	694;695
VIDLWDLAQTANFTEKELESFR	0	0	0	0	1.41434e+06	0	4.54321e+06	1.85456e+06	G3GWB3	G3GWB3	3	Alpha-2-macroglobulin receptor-associated protein	251	272	132.14					3		5	3	113
ELGPLYTNITADIGTDPR	0	768629	633081	2.076e+06	1.40555e+06	408080	0	0	G3HU17	G3HU17	2	Beta-1,4-galactosyltransferase 3 (EC 2.4.1.90)	332	349	84.375		1	1	3	3	1			932
EEIHEAVCSSEPENVQADPENYTSLLVTWERPR	0	0	0	0	1.39228e+06	2.80335e+06	516904	687624	G3HMM0	G3HMM0	2	Receptor-type tyrosine-protein phosphatase zeta	279	311	105.21					2	3	1	1	780;781
GVHNASLALSANIGR	1.16216e+07	7.88569e+06	5.09944e+06	6.50916e+06	1.3642e+06	9.51667e+06	3.77781e+07	1.67617e+07	G3HGW6	G3HGW6	21	Laminin subunit alpha-5	2706	2720	194.23	7	9	6	7	8	9	26	10	616
DSVTGAGLENATISVAGINHNITTGR	1.62155e+07	2.26112e+07	1.55675e+07	2.2062e+07	1.3033e+06	0	0	0	G3HR95	G3HR95	10	Carboxypeptidase D	117	142	167.85	3	6	4	6	1				862;863;864
LSDTASQSNSTAGELAALQAEAK	1.36186e+08	1.65457e+08	1.66626e+08	1.14592e+08	1.27864e+06	544860	2.23628e+06	799668	G3I278	G3I278	7	Laminin subunit beta-1	1102	1124	208.69	11	8	8	6	3	2	4	2	1101
VKQEGTLYVDDASNQTISPK	3.00505e+06	1.90508e+06	758419	1.34019e+06	1.27667e+06	0	2.59518e+06	0	G3IEP6	G3IEP6	4	Laminin subunit alpha-2	787	806	97.271	3	2	1	2	3		2		1288
THPEDINATSTIDDDVSSGSSSEK	1.24027e+08	1.12479e+08	1.01982e+08	7.69687e+07	1.2511e+06	461809	1.47848e+06	458489	G3GYZ1	G3GYZ1	2	CD44 antigen	142	165	207.24	8	8	10	7	2	1	1	1	159
TGPVVEESGSLLLEYVNGSACTTSDGR	1.39185e+07	1.44339e+07	8.98677e+06	9.2545e+06	1.232e+06	0	0	0	G3HGQ1	G3HGQ1	11	Cation-independent mannose-6-phosphate receptor	717	743	182.19	4	4	3	6	2				597
GNSTVSLCEGSVVATDTR	2.39673e+06	1.93641e+06	1.97521e+06	1.9835e+06	1.23137e+06	1.63724e+06	2.7064e+06	2.00362e+06	G3GT45	G3GT45	4	Interferon-alpha/beta receptor beta chain	115	132	120.9	3	3	3	3	2	2	3	3	39
DTFFNLSLK	137154	182150	372876	0	1.1946e+06	1.65276e+06	772204	0	G3HDQ9	G3HDQ9	5	Hexosyltransferase (EC 2.4.1.-)	215	223	85.862	1	1	1		3	3	2		494
DNSSQLAFLLYNDQPPK	2.12508e+06	2.19515e+06	1.66015e+06	1.64531e+06	1.18904e+06	4.24507e+06	0	0	G3HCX3	G3HCX3	3	Deoxyribonuclease-2-alpha (Deoxyribonuclease-2-alpha-like protein) (EC 3.1.22.1)	88	104	109.04	5	5	4	5	3	6			476
YIITWDHVVALSNESTVTGYK	0	0	0	0	1.14141e+06	1.51217e+06	0	1.56218e+06	G3I7E1	G3I7E1	2	Contactin-1	366	386	73.448					2	2		3	1180
ASNRTETVLEAEGVFK	0	265398	0	0	1.09558e+06	168927	858817	0	G3HH37	G3HH37	4	CD109 antigen	65	80	62.055		1			3	1	3		638
LGNFTLAYSAKPPIDNNQPVLTIHTCFGVPVER	0	0	0	0	1.09441e+06	0	0	0	G3ID19	G3ID19	2	NAD(P)(+)--arginine ADP-ribosyltransferase (EC 2.4.2.31) (Mono(ADP-ribosyl)transferase)	134	166	54.867					1				1257
YILDFSLFAYPLPNVTR	0	0	0	0	1.08078e+06	866715	854334	1.08784e+06	G3HYS9	G3HYS9	1	Carbohydrate sulfotransferase 14	355	371	102.08					3	2	2	3	1019
FGNETFIIHLDNGR	0	0	0	0	1.01261e+06	1.44302e+06	237885	0	G3HUQ9	G3HUQ9	1	Dentin matrix protein 4	408	421	136.3					3	4	1		937;938
DVLLLEGVTLTQDAQQLNGSDR	9.39339e+06	1.06228e+07	1.46956e+07	8.37254e+06	1.01019e+06	799813	2.55254e+06	549937	G3GUP2	G3GUP2	3	Prolyl 3-hydroxylase 3	251	272	168.79	4	5	5	4	2	2	3	1	80
EVTDKYTLNITVYDLGIPQR	0	0	0	0	1.00481e+06	328820	2.14131e+06	440946	G3HVZ2	G3HVZ2	13	Protocadherin Fat 1	784	803	133.93					1	1	3	1	953
NITVVWYTSK	0	0	0	0	1.00454e+06	1.07925e+06	553601	0	G3HMV7	G3HMV7	2	Tissue alpha-L-fucosidase	378	387	100.88					3	3	3		790
LYANHTSLPASVSEAFSAGLK	1.63066e+06	2.60916e+06	1.73944e+06	2.85958e+06	995035	1.447e+06	807829	0	G3GVF2	G3GVF2	3	Carbohydrate sulfotransferase 12	282	302	101.17	3	3	3	3	3	3	2		108
VPFIFNINPSTTNFTGSCHPQTAQLR	9.91591e+07	1.8941e+08	1.57486e+08	1.15162e+08	971356	966989	0	0	G3HYW4	G3HYW4	7	Lysosome-associated membrane glycoprotein 2	216	241	239.57	11	12	13	18	2	2			1031;1032;1033
LAYGIESNSTLLECTPR	4.51783e+06	4.54649e+06	2.72799e+06	2.2013e+06	908214	1.0509e+06	0	447534	G3HN31	G3HN31	2	Semaphorin-3E	591	607	147.64	3	4	3	3	3	2		1	797
DLRTNNLTDTQLAQEYLYR	0	0	0	0	872436	778799	3.57461e+06	809605	G3H8V1	G3H8V1	3	Matrix metalloproteinase-9	34	52	180.62					2	2	4	2	375;376
RLNGSVDFNQSWEAYK	0	0	0	0	860794	2.05761e+06	723647	493397	G3I5R0	G3I5R0	2	Angiopoietin-related protein 4	235	250	100.23					3	4	3	3	1151;1152
YRGLNLTENTYKPR	0	0	0	0	851887	0	0	0	G3H3E4	G3H3E4	9	Galectin-3-binding protein	394	407	89.231					5			1	258
GINASSTAWAR	8.54892e+06	1.01983e+07	1.04551e+07	8.21739e+06	839860	620100	1.74887e+06	420508	G3HGW6	G3HGW6	21	Laminin subunit alpha-5	2196	2206	169.37	3	3	3	3	3	3	3	3	615
VSNLSEPVVLTFQHQPQPK	1.70773e+07	2.25712e+07	1.91361e+07	1.64255e+07	824550	0	0	0	G3I3K5	G3I3K5	7	G-protein coupled receptor 56	322	340	128.74	5	4	5	4	2				1122
SLLPLYRDNSSQLAFLLYNDQPPK	0	0	0	0	739280	1.60868e+06	0	0	G3HCX3	G3HCX3	3	Deoxyribonuclease-2-alpha (Deoxyribonuclease-2-alpha-like protein) (EC 3.1.22.1)	81	104	63.979					2	2			476
VAQPGTNYALGTNISYPNNLLR	2.29754e+06	1.60472e+06	5.665e+06	2.60329e+06	721970	3.56988e+06	258458	0	G3I2H6	G3I2H6	2	N-acetyllactosaminide beta-1,3-N-acetylglucosaminyltransferase	192	213	69.765	3	2	6	4	2	5	1		1107;1108
HGSDYSTDYLTDLITNDSVSFFR	0	0	0	0	694094	2.38407e+06	0	0	G3H8T0	G3H8T0	1	Extracellular sulfatase Sulf-2	183	205	113.51					1	2			374
VIVDGQNAHGEGYVNVTVKPEPR	6.57874e+06	7.62969e+06	5.64531e+06	5.92724e+06	667796	288374	893751	91303.6	G3H9U6	G3H9U6	2	Uncharacterized protein KIAA0319-like	279	301	109.85	6	8	7	7	2	1	2	1	416;417
QDNETGIYYETWTVQASPGK	0	0	0	0	648297	1.0495e+06	188671	0	G3HI29	G3HI29	3	Ceroid-lipofuscinosis neuronal protein 5	116	135	90.581					2	3	1		670
ANNSWFQSILR	4.60335e+06	2.94463e+06	4.68551e+06	5.29569e+06	643562	578868	534100	0	G3H7X9	G3H7X9	7	Nicastrin	435	445	199.68	4	3	3	5	3	3	2		358;359
DFEDLKYPVNGSLVIVR	1.06525e+07	9.6658e+06	1.1366e+07	5.51001e+06	633992	136650	0	0	G3GSM5	G3GSM5	5	Transferrin receptor protein 1	239	255	136.81	5	4	7	6	3	1			27
GTWSSAENGAECINWNSSVLSLK	0	0	0	0	605667	657113	0	0	G3HHH6	G3HHH6	1	Salivary plasminogen activator alpha 2	337	359	48.5					1	1			646;647
TPASDPHGDNLTYSVFYTK	4.01439e+06	4.25687e+06	5.03868e+06	3.75589e+06	594285	1.09089e+06	428631	0	G3HEJ4	G3HEJ4	8	Neogenin	447	465	102.59	3	3	4	3	1	2	1		538
WNAYSGILGIWHEWEITNNTFK	0	0	0	0	592491	824200	0	962316	G3HBX0	G3HBX0	2	N-acetylglucosamine-1-phosphotransferase subunit gamma	98	119	92.098					1	1		2	455
INSSLVLEIR	0	0	0	0	584661	490972	805789	230647	G3HTQ5	G3HTQ5	3	CMP-N-acetylneuraminate-poly-alpha-2, 8-sialyltransferase	168	177	129.89					3	3	3	1	921
SLTHGSLIVGNSAPVNGTSQGK	3.03419e+07	5.57769e+07	3.18057e+07	3.22299e+07	570499	300672	1.33292e+06	0	G3HIM1	G3HIM1	3	Basement membrane-specific heparan sulfate proteoglycan core protein	2683	2704	177.08	14	16	15	14	2	1	3		680;681
FNTSLVGDLTNLVHGSHCSK	289144	0	0	0	569432	1.85961e+06	1.21294e+06	1.36669e+06	G3GZC9	G3GZC9	3	VWFA and cache domain-containing protein 1	733	752	114.55	1				2	3	3	2	166
NVSGTWEFTCQHGELECR	712480	370508	628079	1.04201e+06	555969	283519	467045	0	G3H4A9	G3H4A9	1	Mpv17-like protein 2	130	147	76.586	2	1	2	3	2	1	2		276
LNAINITSALDR	428224	1.27428e+06	1.39016e+06	1.38519e+06	540228	723180	112490	0	G3HT82	G3HT82	1	Epsilon-sarcoglycan	90	101	166.16	1	3	3	3	2	3	1		908
ESCDVNLTLR	950112	1.09132e+06	1.96004e+06	0	513662	479251	722253	0	G3GT45	G3GT45	4	Interferon-alpha/beta receptor beta chain	37	46	130.41	2	2	3		2	2	2		38
YIISLDQDSVVKLENWTDASR	0	0	0	0	511123	529975	525018	0	G3H902	G3H902	6	Prostaglandin F2 receptor negative regulator	591	611	72.568					1	1	1		400
IITVPVNSSLSWHINK	0	378866	0	648750	506020	716205	229264	0	G3GZC9	G3GZC9	3	VWFA and cache domain-containing protein 1	428	443	78.69		2		3	2	2	1		167
RNYIVPILWLNETGTIGDEK	2.09983e+06	2.3965e+06	5.27602e+06	5.63985e+06	502020	1.03925e+06	0	0	G3HMH7	G3HMH7	5	Platelet glycoprotein 4	283	302	99.413	4	4	8	7	1	2			767;768
GFFCEAALEVDGETLRKNQSAELR	0	0	0	0	474879	942135	0	0	G3H6D2	G3H6D2	3	Intercellular adhesion molecule 5	453	476	79.69					2	2			318
LFNLTATFSR	3.24661e+06	2.22579e+06	3.26849e+06	2.37952e+06	473884	535945	654552	0	G3GWP2	G3GWP2	3	Alpha-(1,3)-fucosyltransferase 11	195	204	188.04	3	3	3	2	3	3	3		123
NISSHSNIIFSNGDLDPWSGGGVTK	0	0	0	0	469937	788699	265304	0	G3HUI4	G3HUI4	1	Lysosomal Pro-X carboxypeptidase	413	437	68.303					2	2	1		933;934
AKNGSWAAGYGIWNTAIQSAIR	0	0	0	0	468484	1.25596e+06	639419	1.33884e+06	G3IEL1	G3IEL1	4	Arylsulfatase J	401	422	120.41					1	3	2	2	1282
DWEEYAHGFGNISR	0	0	0	0	464771	500942	0	0	G3HZD3	G3HZD3	1	Tenascin-X	1138	1151	61.409					2	2			1057
QSNNESVDVSAKPRNYR	0	0	0	0	459049	0	0	0		REV__G3IG95	4	#N/A			51.03					1				1391;1392;1393
VGSTNVSTLVNVLFAPR	5.70466e+06	4.93866e+06	4.24104e+06	2.44413e+06	431756	857989	860258	0	G3HG54	G3HG54	2	Kin of IRRE-like protein 1	325	341	118.21	6	7	5	4	1	2	2		579
ASNRTETVLEAEGVFKR	0	0	0	0	401915	0	671541	263273	G3HH37	G3HH37	4	CD109 antigen	65	81	72.433					4		3	2	638
KLDIGQYILNVSVTDGK	0	0	0	0	382596	0	0	166076	G3HVZ2	G3HVZ2	13	Protocadherin Fat 1	3605	3621	74.993					1			1	960
KLHINYNNLTESVGPLPK	3.54066e+06	4.91842e+06	1.54937e+06	2.20406e+06	364927	0	0	361508	G3HJG5;CON__Q05443	G3HJG5	6	Lumican	181	198	102.08	3	4	2	3	1			1	694;695
GVTNDLLSVQGNTGPSWINKTEK	2.18099e+06	4.37166e+06	2.16559e+06	3.41824e+06	351294	647253	972608	0	G3HFP8	G3HFP8	2	KDEL motif-containing protein 2	233	255	155.16	3	4	3	4	1	2	3		555;556;557
ALNISPNDTASGSCSPHVVTLTVESK	1.75994e+08	2.07841e+08	1.35404e+08	2.39494e+08	344791	0	965750	329514	G3HK56	G3HK56	9	Lysosome-associated membrane glycoprotein 1	210	235	144.26	6	6	7	9	1		1	1	723
RLNTDWPALGDLVLQDSAAGFVANLSVQR	0	0	0	0	333687	0	704757	1.94119e+06	G3H565	G3H565	1	Prolyl 4-hydroxylase subunit alpha-2	92	120	133.61					1		2	3	290
NLSSPVTLNLQNLFR	0	0	0	0	330396	0	306023	0	G3HCV4	G3HCV4	13	Alpha-mannosidase (EC 3.2.1.-)	929	943	68.044					1		1		470
GSNYSEILDK	2.3319e+07	2.89523e+07	3.03052e+07	1.81855e+07	314556	0	0	119927	G3HAI3	G3HAI3	3	Follistatin-related protein 1	183	192	108.47	3	3	3	3	2			1	428
GGNSNGALCHFPFLYNNRNYTDCTSEGR	0	0	0	0	310690	1.98458e+06	1.73366e+06	0	G3I1V3	G3I1V3	8	Fibronectin	416	443	85.849					1	4	3		1088;1089;1090;1091;1092
HILTTSAPNNITVLELER	2.38601e+07	3.30628e+07	2.27352e+07	2.42061e+07	303488	272584	384765	0	G3H2P3	G3H2P3	2	Beta-galactosidase (EC 3.2.1.23) (Fragment)	589	606	217.32	12	13	14	14	1	1	2		240;241
YEFCPFHNVTQHEQTFR	584523	284070	515788	808505	280195	975427	0	0	G3HBX0	G3HBX0	2	N-acetylglucosamine-1-phosphotransferase subunit gamma	81	97	114.63	2	1	2	3	2	5			456
LKLENQGYSNISYIIVNHQGSPSQLK	0	0	0	358631	269917	1.822e+06	0	0	G3ID68	G3ID68	2	Selenoprotein P	35	60	83.312				1	1	3			1266;1267
INTSNIVWVENYSTTVK	1.75813e+06	1.70202e+06	1.63256e+06	1.11375e+06	261109	0	0	0	G3HGU9	G3HGU9	7	Oncostatin-M specific receptor subunit beta	73	89	100.77	3	3	2	3	1				601;602
EAFNITLDHK	757831	1.66188e+06	625068	2.71441e+06	241826	836985	965889	0	G3HVR6	G3HVR6	4	Procollagen-lysine,2-oxoglutarate 5-dioxygenase 2	151	160	121.9	1	2	1	3	1	3	3		943
KTGVHDADFEYNVTTTLEAINK	0	288574	0	233916	194854	1.50053e+06	1.02121e+06	0	G3INL9	G3INL9	9	CMP-N-acetylneuraminate-beta-galactosamide-alpha-2, 3-sialyltransferase	312	333	63.225		1		1	1	4	3		1362
DQCIVDDITYNVNDTFHKR	0	0	0	0	194451	660556	1.94503e+06	892737	G3I1V3	G3I1V3	8	Fibronectin	526	544	107.15					1	2	3	2	1087
WSFSNGTSWQK	8.16166e+06	8.51831e+06	7.43866e+06	1.02454e+07	170638	124840	0	0	G3HZE3	G3HZE3	3	Sialidase-1 (EC 3.2.1.18)	289	299	162	3	3	3	4	1	1			1059
KITTNITLVCKPGDLESAPVLR	0	0	0	0	170593	0	0	0	G3HGQ1	G3HGQ1	11	Cation-independent mannose-6-phosphate receptor	497	518	49.662					1				591
SQNRSEEFLIAGR	0	0	0	0	170082	0	158463	0	G3IBH0	G3IBH0	3	Metalloproteinase inhibitor 1 (Metalloproteinase inhibitor 1-like protein)	98	110	52.576					2		1		1250
YFATNCSATFGLEDDVVK	0	0	0	0	160646	0	0	0	G3HBJ4	G3HBJ4	2	Netrin-4 (Fragment)	128	145	111.77					1				449
VYINDSVELSKNESK	4.76556e+06	4.87463e+06	5.49273e+06	5.39773e+06	144753	0	1.5466e+06	0	G3I4K2	G3I4K2	4	Cathepsin F	353	367	150.26	6	5	6	6	1		3		1142;1143
EASQNITYVCR	1.43029e+07	1.47014e+07	1.41575e+07	1.10653e+07	82063.9	0	185421	0	G3IKH3	G3IKH3	1	Collagen alpha-2(V) chain	67	77	229.73	3	3	3	3	1		1		1332
ELNISICPVSQK	2.82091e+06	2.46407e+06	2.1559e+06	2.07253e+06	58610.5	0	0	0	G3HCV4	G3HCV4	13	Alpha-mannosidase (EC 3.2.1.-)	495	506	116.24	3	3	3	3	1				468
VSDDTVMHLATAEALVEADKFQNLTQLYSLLAK	0	0	0	0	0	0	0	0	G3I1J6	G3I1J6	1	[Protein ADP-ribosylarginine] hydrolase	46	78	135.02				1	3	4	4	4	1082
WIADPSPQNSTTEHSK	422615	0	1.16651e+06	1.70217e+06	0	0	0	0	G3HXP6	G3HXP6	1	3-hydroxy-3-methylglutaryl-coenzyme A reductase	387	402	79.317	1		3	6					1016
NQKDDVNGTDLK	2.0724e+07	1.56436e+07	1.24938e+07	1.06857e+07	0	0	0	0	G3IHN6	G3IHN6	5	4F2 cell-surface antigen heavy chain	153	164	135.94	6	6	6	5					1306
DDVNGTDLK	4.00623e+06	3.08583e+06	3.68411e+06	2.18668e+06	0	0	0	0	G3IHN6	G3IHN6	5	4F2 cell-surface antigen heavy chain	156	164	98.044	3	3	3	3					1306
LMDASLYLAEWQNITKNFSEDR	0	0	0	0	0	0	0	0	G3IHN6	G3IHN6	5	4F2 cell-surface antigen heavy chain	240	261	158.44	5	3	4	4	1		4	1	1308;1309
LMDASLYLAEWQNITK	0	0	0	0	0	0	0	0	G3IHN6	G3IHN6	5	4F2 cell-surface antigen heavy chain	240	255	137.79	7	7	8	6	4	3	3	2	1308
LEAANLPAGISLPASANLLFSTNSTR	3.92688e+07	3.24911e+07	1.29402e+07	1.76767e+07	0	0	0	0	G3IHN6	G3IHN6	5	4F2 cell-surface antigen heavy chain	469	494	141.48	5	4	2	4					1307
GPNITVLAGLTR	852908	1.1939e+06	1.1465e+06	1.12774e+06	0	0	0	0	G3H893	G3H893	1	Abhydrolase domain-containing protein 14A	36	47	138.24	3	3	3	3					367
SVLENSTSYDEAK	3.92166e+07	3.93627e+07	3.84058e+07	3.28376e+07	0	0	0	0	G3GZB2	G3GZB2	3	Acid ceramidase	255	267	152.47	4	3	4	3					165
AANPIDSMLCHFCHNVSFPCSR	0	0	0	0	0	0	0	0	G3GSX6	G3GSX6	2	Acid phosphatase-like protein 2	291	312	40.137						1			33
DDDIAALVVDNGSGMCK	0	0	0	0	0	0	0	0	G3GVD0	G3GVD0	1	Actin, cytoplasmic 1	2	18	79.393	4			1					104
DVQCLSANQTLSTR	332852	817245	797485	508396	0	0	0	0	G3H2W8	G3H2W8	1	ADAMTS-like protein 4	963	976	125.97	2	3	3	3					245
YINTTLVSR	0	0	601396	449055	0	0	0	0	G3HVJ3	G3HVJ3	1	Adenosine monophosphate-protein transferase FICD	242	250	97.565			3	3					940
AGPNGTLFVVDAYK	5.50875e+07	4.33839e+07	4.98308e+07	4.96027e+07	0	0	0	0	G3H6Z8	G3H6Z8	1	Adipocyte plasma membrane-associated protein	156	169	84.753	6	4	3	3					341
NELMLNSSLMR	0	0	0	0	0	0	0	0	G3I437	G3I437	1	Agrin	132	142	95.477	3	3	3	3	1		1		1131
DWMPNNHSIILIDDFESPQK	0	0	0	0	0	0	0	0	G3GWP2	G3GWP2	3	Alpha-(1,3)-fucosyltransferase 11	344	363	112.68	6	9	7	7					121;122
VEEIPENDSWK	0	987824	334536	182399	0	0	0	0	G3GWP2	G3GWP2	3	Alpha-(1,3)-fucosyltransferase 11	468	478	67.385		3	1	1					124
SNNTGLLGNVVNIQTGHWVGK	1.37885e+06	1.03908e+06	1.59086e+06	1.21213e+06	0	0	0	0	G3H347	G3H347	1	alpha-1,2-Mannosidase (EC 3.2.1.-)	146	166	82.482	2	2	3	3					251
VSNDSAPPVVPAAPRPEVDNLTLR	2.36028e+06	2.30023e+06	2.09493e+06	0	0	0	0	0	G3IH20	G3IH20	1	Alpha-1,6-mannosyl-glycoprotein 2-beta-N-acetylglucosaminyltransferase	62	85	99.838	2	2	2						1300;1301
RQNQSLVYGK	386860	261145	536700	578448	0	0	0	0	G3GZF3	G3GZF3	1	Alpha-1,6-mannosylglycoprotein 6-beta-N-acetylglucosaminyltransferase A	444	453	72.321	2	1	3	2					170
VIAQHQNLLFANSSSSMHYVLLSNDNAFLSYHPHPFSQR	0	0	0	0	0	0	0	0	G3HEE8	G3HEE8	3	Alpha-L-iduronidase	348	386	145.1					9	10	5	6	520;521;522
FQVNNTCPPHVQLLR	2.49706e+06	1.98203e+06	2.51792e+06	4.67546e+06	0	0	0	0	G3HEE8	G3HEE8	3	Alpha-L-iduronidase	392	406	101.53	4	3	3	3					517;518
DSVINLSESVEDGPK	1.4489e+06	2.20121e+06	2.03428e+06	1.75198e+06	0	0	0	0	G3H559	G3H559	13	Alpha-mannosidase (EC 3.2.1.-)	74	88	165.64	2	3	3	3					287
GSPGNGSQGSAHLLSPQSALQADPK	0	0	3.58228e+06	5.75579e+06	0	0	0	0	G3H559	G3H559	13	Alpha-mannosidase (EC 3.2.1.-)	89	113	47.796			1	2					288
EQTNATQDTVR	861166	1.15983e+06	1.12333e+06	1.03363e+06	0	0	0	0	G3HCV4	G3HCV4	13	Alpha-mannosidase (EC 3.2.1.-)	130	140	130.01	3	3	3	3					469
QFFNASVQFENMDPLLK	0	0	0	0	0	0	0	0	G3GWD3	G3GWD3	13	Alpha-mannosidase (EC 3.2.1.-)	255	271	77.191			1		6	4	4		115
ANLTWSVK	1.58463e+06	1.51645e+06	1.4008e+06	1.53597e+06	0	0	0	0	G3HCV4	G3HCV4	13	Alpha-mannosidase (EC 3.2.1.-)	366	373	93.143	3	3	3	3					467
LNQTEPVAGNYYPVNTR	5.91376e+06	6.56316e+06	6.6844e+06	6.49704e+06	0	0	0	0	G3HCV4	G3HCV4	13	Alpha-mannosidase (EC 3.2.1.-)	765	781	156.49	4	5	5	5					471;472
NLGFNCTTSQGK	0	297401	1.06679e+06	643760	0	0	0	0	G3IG18	G3IG18	13	Alpha-mannosidase (EC 3.2.1.-)	1088	1099	103.44		1	3	2					1296
FAVESLTPSSLSLMHSPPDAQNLSEVTLSPMEISTFR	0	0	0	0	0	0	0	0	G3H560	G3H560	1	Alpha-mannosidase 2	10	46	56.211		1	1	1	1				289
SESNFTVIINPSGVVMWYLYPIK	0	0	0	0	0	0	0	0	G3I0F7	G3I0F7	2	Alpha-N-acetylgalactosaminidase	382	404	58.755					3	1	1	2	1063
LLLTAAPNLTTSK	1.0213e+06	2.01313e+06	2.21687e+06	2.6212e+06	0	0	0	0	G3HLX3	G3HLX3	1	Alpha-N-acetylglucosaminidase	541	553	85.536	2	3	3	3					755
VPIQTNETLLGAVINNVSEAMETLTR	0	0	0	0	0	0	0	0	G3HJU8	G3HJU8	1	Amino acid transporter	187	212	58.373	1		1						718;719;720
MNQSLSLLYNVPAVAEEIQDEVDELLQK	0	0	0	0	0	0	0	0	G3HMG4	G3HMG4	2	Amyloid beta A4 protein	204	231	131.38				1	11	4	5	6	766
EQNYSDDVLANMISEPR	0	0	0	0	0	0	0	0	G3HMG4	G3HMG4	2	Amyloid beta A4 protein	232	248	81.51	6	4	3	5					765
LVTATVNNSVLQK	615978	486983	248612	447718	0	0	0	0	G3HBB9	G3HBB9	1	Angiopoietin-2	26	38	83.204	3	3	1	3					439
ILENNTQWLLK	5.91357e+06	1.33282e+07	5.41965e+06	1.22746e+07	0	0	0	0	G3H6X9	G3H6X9	7	Angiopoietin-4	92	102	157.38	3	3	2	4					332;333
SNLAQAGQHPVQNQTTTMLSLGANLMNQTTAQTHK	0	0	0	0	0	0	0	0	G3H6X9	G3H6X9	7	Angiopoietin-4	113	147	87.111	2	3	1	2					336;337;338
LTAVEAQVLNQTSR	1.46551e+07	2.81588e+07	2.30995e+07	2.56034e+07	0	0	0	0	G3H6X9	G3H6X9	7	Angiopoietin-4	148	161	261.41	6	6	6	6					334
HNLQALVSNSSSLQQQQQQLMELVQR	0	0	0	0	0	0	0	0	G3H6X9	G3H6X9	7	Angiopoietin-4	238	263	158.35	3	8	3	10	8	10	6	6	331
SGANASGIYTIR	2.66753e+06	6.39165e+06	3.70822e+06	4.99377e+06	0	0	0	0	G3H6X9	G3H6X9	7	Angiopoietin-4	293	304	188.91	3	3	3	3					335
VANMTRPLK	0	0	0	0	0	0	0	0	G3H6X9	G3H6X9	7	Angiopoietin-4	305	313	118.5	3	4	3	6					339
LNITCESSK	2.51633e+06	1.77416e+06	2.96112e+06	2.43166e+06	0	0	0	0	G3IN88	G3IN88	4	Anoctamin	14	22	136.57	3	2	3	3					1351
NPNGTDPIQK	0	0	137437	0	0	0	0	0	G3IN88	G3IN88	4	Anoctamin	145	154	43.958			1						1352
NADKENPYIGLGNYTLCR	1.15674e+07	1.12149e+07	1.08227e+07	1.13799e+07	0	0	0	0	G3IMX2	G3IMX2	4	Anoctamin	161	178	196.71	7	4	6	7					1344;1345;1346
ENPYIGLGNYTLCR	146019	0	0	0	0	0	0	0	G3IMX2	G3IMX2	4	Anoctamin	165	178	107.35	1								1344;1345
AVTSNSHDGSVLCTFTVNSTYSK	6.91532e+06	7.50095e+06	7.08896e+06	4.52414e+06	0	0	0	0	G3I1L1	G3I1L1	1	Anthrax toxin receptor 2	243	265	96.42	5	6	6	3					1084;1085
GNYDFVQAMIVNNHTSLDVEK	0	0	0	0	0	0	0	0	G3H6H1	G3H6H1	2	Arylacetamide deacetylase-like 1	258	278	137.99	6	4	6	8					320;321
LNWTSLLPSSIK	1.02519e+07	1.41194e+07	1.96647e+07	1.8091e+07	0	0	0	0	G3H6H1	G3H6H1	2	Arylacetamide deacetylase-like 1	286	297	116.51	3	3	4	4					322
VLADVLQDIADDNSSR	279690	583838	1.04808e+06	337840	0	0	0	0	G3H855	G3H855	1	Arylsulfatase G	255	270	114.63	1	2	3	1					366
YAAMLSCLDEAIHNVTLALK	0	0	0	0	0	0	0	0	G3IEL1	G3IEL1	4	Arylsulfatase J	265	284	151.95					5	3	2	3	1284
YAAMLSCLDEAIHNVTLALKR	0	0	0	0	0	0	0	0	G3IEL1	G3IEL1	4	Arylsulfatase J	265	285	107.72								1	1284
LQDFLVDNETFSGFLHHNLSLPR	2.11739e+06	1.0122e+06	2.36344e+06	3.79466e+06	0	0	0	0	G3GTZ6	G3GTZ6	6	ATP-binding cassette sub-family A member 1	144	166	85.062	3	2	4	6					71;72
VFLQGYQLHLSSLCNGSK	0	663713	0	1.13353e+06	0	0	0	0	G3GTZ6	G3GTZ6	6	ATP-binding cassette sub-family A member 1	182	199	83.758		2		3					74
LNSTSPLLTQHLAEATR	3.98193e+06	5.24485e+06	5.50663e+06	7.11086e+06	0	0	0	0	G3GTZ6	G3GTZ6	6	ATP-binding cassette sub-family A member 1	243	259	120.63	4	3	4	4					70
EAFNETNQAIQTISR	3.43749e+06	4.34754e+06	4.50271e+06	4.53635e+06	0	0	0	0	G3GTZ6	G3GTZ6	6	ATP-binding cassette sub-family A member 1	486	500	228.03	3	3	3	3					68
QNTADILQNLTGR	78659	0	0	96368	0	0	0	0	G3GTZ6	G3GTZ6	6	ATP-binding cassette sub-family A member 1	1491	1503	41.621	1			1					73
GENPSQYGITAFNHPLNLTK	2.12945e+06	3.24488e+06	2.27741e+06	3.20882e+06	0	0	0	0	G3GTZ6	G3GTZ6	6	ATP-binding cassette sub-family A member 1	1621	1640	97.384	3	3	3	3					69
LHPEAMNLSLEELPPALR	0	0	0	0	0	0	0	0	G3IJC3	G3IJC3	1	ATP-binding cassette sub-family A member 2	301	318	93.226			1	2					1326
IDSTGNVTNELR	1.00289e+06	630110	2.27741e+06	1.27442e+06	0	0	0	0	G3H432	G3H432	2	Attractin	44	55	184.55	2	1	3	2					275
DLDMFINASK	0	0	0	0	0	0	0	0	G3H432	G3H432	2	Attractin	825	834	60.255			1	1					274
MVNHSLHPTEPVK	0	0	0	0	0	0	0	0	G3HWF3	G3HWF3	1	Autophagy-related protein 9A	97	109	65.495	1	1	1						995
SQGLNLHTLLYLGGVEPSVQLSPATNMSAHFR	0	0	0	0	0	0	0	0	G3HIM1	G3HIM1	3	Basement membrane-specific heparan sulfate proteoglycan core protein	2961	2992	116.08				1	11	8	8	18	682;683
THLTCSLNSSGVDIIGHR	2.59292e+07	2.77793e+07	1.91992e+07	1.5767e+07	0	0	0	0	G3HF38	G3HF38	2	Basigin	204	221	302.44	10	8	6	9					549
TSDSGDQLITNSSESK	7.48947e+07	7.06292e+07	6.77896e+07	5.53051e+07	0	0	0	0	G3HF38	G3HF38	2	Basigin	310	325	251.05	4	3	3	6					550
MINTNCSAVR	0	0	0	0	0	0	0	0	G3GXD4	G3GXD4	1	Beta-1,3-N-acetylglucosaminyltransferase radical fringe	7	16	51.436				1					129
DVYSNLSHLPGAPVAAGASPAEALPFCPER	7.31833e+06	6.75936e+06	2.31669e+06	1.16882e+07	0	0	0	0	G3HU17	G3HU17	2	Beta-1,4-galactosyltransferase 3 (EC 2.4.1.90)	53	82	94.15	3	3	1	4					931
GPIDINMSEIR	0	0	0	0	0	0	0	0	G3HET2	G3HET2	1	Beta-1,4-galactosyltransferase 5	79	89	78.342	3	3	3	4					540
NITQAFLIQR	1.88304e+06	2.26295e+06	1.84779e+06	1.94322e+06	0	0	0	0	G3H2P3	G3H2P3	2	Beta-galactosidase (EC 3.2.1.23) (Fragment)	229	238	163.32	3	3	3	3					242
LWSSNLTTNMDFAFK	0	0	0	0	0	0	0	0	G3H3P8	G3H3P8	4	Beta-hexosaminidase (EC 3.2.1.52)	483	497	91.969	3	4	2	3	6	8	6	4	263;264
LWSSNLTTNMDFAFKR	0	0	0	0	0	0	0	0	G3H3P8	G3H3P8	4	Beta-hexosaminidase (EC 3.2.1.52)	483	498	51.771							1		263;264
WEGELGTDLVSIPHGPNVTVR	0	2.41982e+06	0	410308	0	0	0	0	G3IAK4	G3IAK4	1	Beta-secretase 1	137	157	70.121		3		1					1236
AINITVIENGYVR	0	0	396020	0	0	0	0	0	G3HS35	G3HS35	5	Beta-type platelet-derived growth factor receptor	298	310	58.32			1						892;893
DNHTLGDSSAGEMVLSTR	0	0	0	0	0	0	0	0	G3HS35	G3HS35	5	Beta-type platelet-derived growth factor receptor	346	363	136.88	4	3	3	4					894
GMPQPNVTWSTCR	0	0	0	0	0	0	0	0	G3HS35	G3HS35	5	Beta-type platelet-derived growth factor receptor	433	445	73.877	2		2	3					895
KLSPTPLGNSSK	373809	0	404044	192763	0	0	0	0	G3HS35	G3HS35	5	Beta-type platelet-derived growth factor receptor	453	464	77.894	2		2	1					897
FLGITPFLNYTR	293557	144933	410562	487294	0	0	0	0	G3GWP5	G3GWP5	1	Bifunctional heparan sulfate N-deacetylase/N-sulfotransferase 2	794	805	80.69	2	1	2	3					125
AQEECSNTTR	5.0113e+06	2.15856e+06	1.0729e+06	1.7494e+06	0	0	0	0	G3H4E0	G3H4E0	1	Bone marrow stromal antigen 2	60	69	169.93	3	3	3	3					279
LTLQPVDNSTISLQMGTNK	0	0	0	0	0	0	0	0	G3I3W0	G3I3W0	1	Calponin	192	210	50.226	3								1129
YPQDYQFYIQNFTALPLNTIVPPQR	1.24625e+07	8.62785e+06	1.5022e+07	2.59313e+07	0	0	0	0	G3HD93	G3HD93	2	Cancer-associated gene 1 protein-like	469	493	113.65	2	2	2	3					488
DLNGNVFQDAVFNQTVTVIER	3.66216e+07	3.21263e+07	5.74061e+07	3.10892e+07	0	0	0	0	G3HD93	G3HD93	2	Cancer-associated gene 1 protein-like	522	542	183.45	16	16	20	21					485;486;487
TTDEMTTEFFQNISAEHQTQLYEVYK	0	0	0	0	0	0	0	0	G3HQL4	G3HQL4	2	Carbohydrate sulfotransferase 11	310	335	116.74	2	3		2	4	5	3	4	845
LDFLMFNYSVPNYLK	0	0	0	0	0	0	0	0	G3HQL4	G3HQL4	2	Carbohydrate sulfotransferase 11	336	350	73.415					4	5	4	3	844
DFCANASLAFPTK	232697	0	0	0	0	0	0	0	G3GVF2	G3GVF2	3	Carbohydrate sulfotransferase 12	135	147	43.761	1								106
EHVHNSSTHLTFNK	0	0	0	727376	0	0	0	0	G3GVF2	G3GVF2	3	Carbohydrate sulfotransferase 12	210	223	98.592				3					107
TTSLLWQSYPILNISESLIPAAIEK	0	0	0	7.31484e+06	0	0	0	0	G3I7X7	G3I7X7	1	Carboxylic ester hydrolase (EC 3.1.1.-)	375	399	81.553				2					1192
NFSELPLVMWLQGGPGGSSTGFGNFEEIGPLDTHLKPR	0	0	0	0	0	0	0	0	G3H1D5	G3H1D5	4	Carboxypeptidase (EC 3.4.16.-)	64	101	109.97					4	5	3	3	207
TYVTNDTEVAQNNYEALK	1.35113e+08	1.23266e+08	1.66489e+08	1.16151e+08	0	0	0	0	G3H8V5	G3H8V5	4	Carboxypeptidase (EC 3.4.16.-)	136	153	132.64	19	18	18	18					393;394;395
MDPPCTNTTAPSTYLNNPYVR	0	0	0	0	0	0	0	0	G3H8V5	G3H8V5	4	Carboxypeptidase (EC 3.4.16.-)	322	342	179.87	16	16	18	19	3				389;390;391
LLIPGIYNLTAVSTGYMPLTIHNIR	0	0	0	0	0	0	0	0	G3HR95	G3HR95	10	Carboxypeptidase D	149	173	84.602				1	4	6	4	6	868
RFANEYPNITR	0	0	0	482116	0	0	0	0	G3HR95	G3HR95	10	Carboxypeptidase D	242	252	108.32				2					865
FANEYPNITR	4.39235e+06	6.10101e+06	5.37701e+06	5.25114e+06	0	0	0	0	G3HR95	G3HR95	10	Carboxypeptidase D	243	252	150.1	3	3	3	3					865
NNSNNFDLNR	0	558706	392756	279613	0	0	0	0	G3HR95	G3HR95	10	Carboxypeptidase D	353	362	132.88		3	3	2					869;870
GLVMNYPHITNLTTLGQSAEYR	0	0	0	0	0	0	0	0	G3HR95	G3HR95	10	Carboxypeptidase D	671	692	204.86	5	4	5	6	4	5	3		867
GKDLDTDFTSNASQPETK	1.08262e+07	1.49495e+07	1.08574e+07	1.55442e+07	0	0	0	0	G3HR95	G3HR95	10	Carboxypeptidase D	786	803	150.68	6	6	6	6					861
DLDTDFTSNASQPETK	0	0	0	0	0	0	0	0	G3HR95	G3HR95	10	Carboxypeptidase D	788	803	93.777	2	3	3	2					861
NTTWQAGR	3.59638e+06	3.56296e+06	3.82721e+06	3.02409e+06	0	0	0	0	G3H0L9	G3H0L9	1	Cathepsin B	38	45	107.9	3	3	3	3					195
GYVQACNFSAQK	885066	1.07502e+06	1.24875e+06	1.00886e+06	0	0	0	0	G3I4K2	G3I4K2	4	Cathepsin F	339	350	83.182	3	3	3	3					1141
VYINDSVELSK	2.28093e+06	1.44785e+06	1.89739e+06	1.26863e+06	0	0	0	0	G3I4K2	G3I4K2	4	Cathepsin F	353	363	103.91	3	3	3	2					1142
YPAAEQKPIPNVSLPLR	516677	466117	1.02546e+06	965997	0	0	0	0	G3H5H7	G3H5H7	2	Cathepsin O	65	81	76.158	2	2	3	3					297
VCHTIQNYTR	1.27586e+08	1.28023e+08	9.38796e+07	1.57705e+08	0	0	0	0	Q9EPP7	Q9EPP7	1	Cathepsin Z	180	189	177.78	10	15	14	11					1373
SLLEFNTTTDCQPSDSQHR	3.04349e+07	3.20154e+07	2.55246e+07	2.57156e+07	0	0	0	0	G3HGQ1	G3HGQ1	11	Cation-independent mannose-6-phosphate receptor	27	45	217.88	6	6	7	6					596
HQNQTLR	9.52485e+06	6.6823e+06	3.88944e+06	5.93829e+06	0	0	0	0	G3HGQ1	G3HGQ1	11	Cation-independent mannose-6-phosphate receptor	318	324	178.08	3	3	3	3					590
DPNSGFVFNLSPLNR	1.03744e+07	1.18098e+07	9.01257e+06	1.06465e+07	0	0	0	0	G3HGQ1	G3HGQ1	11	Cation-independent mannose-6-phosphate receptor	800	814	266.35	4	3	4	6					587;588
MNYTGGDTCHQVYQR	0	0	0	0	0	0	0	0	G3HGQ1	G3HGQ1	11	Cation-independent mannose-6-phosphate receptor	1173	1187	214.23	6	6	6	6					592
TQYACPPFNVTECSTQDGAGNSIDLSSLSR	0	0	0	8.9827e+06	0	0	0	0	G3HGQ1	G3HGQ1	11	Cation-independent mannose-6-phosphate receptor	1219	1248	49.967				2					598
NSTHDDCQVTNPSTGHLFDLSSLSGK	4.35884e+06	1.50742e+06	3.4495e+06	1.38947e+06	0	0	0	0	G3HGQ1	G3HGQ1	11	Cation-independent mannose-6-phosphate receptor	1373	1398	126.68	6	3	6	3					595
NGSSIIDLSPLIHR	1.14251e+06	854930	0	135177	0	0	0	0	G3HGQ1	G3HGQ1	11	Cation-independent mannose-6-phosphate receptor	1519	1532	116.63	5	4		1					594
HMNYTSLIAFHCK	0	0	0	0	0	0	0	0	G3HGQ1	G3HGQ1	11	Cation-independent mannose-6-phosphate receptor	1618	1630	102.87	3	4	3	4	3	1	1		589
TLNFSFPPDTVK	1.97568e+06	1.27737e+06	336968	431125	0	0	0	0	G3HH37	G3HH37	4	CD109 antigen	878	889	66.989	4	3	1	2					641
DSYPDGNITWYR	1.06411e+07	1.33854e+07	6.44011e+06	7.70409e+06	0	0	0	0	G3HRF8	G3HRF8	6	CD166 antigen	161	172	155.97	3	4	3	4					874
NAIKEGDNITLQCLGNGNPPPEEFMFYLPGQPEGIR	0	0	0	0	0	0	0	0	G3HRF8	G3HRF8	6	CD166 antigen	258	293	55.35					2				879;880;881
NATVVWMK	0	0	0	0	0	0	0	0	G3HRF8	G3HRF8	6	CD166 antigen	361	368	79.474	3	3	3	4					882
IIISPEENVTLTCAAENQLER	5.1531e+07	3.8528e+07	4.34886e+07	3.46039e+07	0	0	0	0	G3HRF8	G3HRF8	6	CD166 antigen	473	493	167.53	8	8	8	8					875;876
TVNSLNVSAISIPEHDEADDISDENR	2.08863e+07	1.58871e+07	1.6711e+07	1.30891e+07	0	0	0	0	G3HRF8	G3HRF8	6	CD166 antigen	494	519	108.44	6	4	6	5					883;884
TALFPELLEQGNASLR	1.21816e+07	1.73026e+07	1.19989e+07	1.38492e+07	0	0	0	0	G3HEI9	G3HEI9	2	CD276 antigen	93	108	147.12	7	7	6	6					527
DGQGLPLTGNVTTSQMANER	0	0	0	0	0	0	0	0	G3HEI9	G3HEI9	2	CD276 antigen	180	199	90.896	7	8	6	8					524;525
TEAADLCQAFNSTLPTMEQMQK	0	0	0	0	0	0	0	0	G3GYZ1	G3GYZ1	2	CD44 antigen	49	70	88.176	10	7	6	7	3	4	5	3	158
NDLHPTLPAGQYYLNITYNYPVHSFDGR	3.0283e+06	1.59911e+06	3.40538e+06	3.05581e+06	0	0	0	0	G3HH32	G3HH32	1	Cell cycle control protein 50A	282	309	120.31	6	3	5	5					635;636
ENGTLAPVATMSGNTFNK	0	0	0	0	0	0	0	0	G3HI29	G3HI29	3	Ceroid-lipofuscinosis neuronal protein 5	92	109	57.171		1	1	1					668
GVLMVGNETTYEDGHGTRKNITELVEGAK	0	0	0	0	0	0	0	0	G3H6B7	G3H6B7	6	Choline transporter-like protein 2	179	207	91.767	1	2		2					314;315
GVLMVGNETTYEDGHGTR	0	0	0	0	0	0	0	0	G3H6B7	G3H6B7	6	Choline transporter-like protein 2	179	196	180.74	6	6	6	6					314
GVLMVGNETTYEDGHGTRK	0	0	0	0	0	0	0	0	G3H6B7	G3H6B7	6	Choline transporter-like protein 2	179	197	74.732	3	6	2	4					314
KNITELVEGAK	5.20758e+06	5.1655e+06	4.9457e+06	4.6612e+06	0	0	0	0	G3H6B7	G3H6B7	6	Choline transporter-like protein 2	197	207	134.99	7	6	6	6					315
NITELVEGAK	782680	701684	792788	741465	0	0	0	0	G3H6B7	G3H6B7	6	Choline transporter-like protein 2	198	207	105.4	3	3	3	3					315
TCNPETFPSVNESR	7.40793e+06	8.79684e+06	6.99104e+06	6.67821e+06	0	0	0	0	G3H6B7	G3H6B7	6	Choline transporter-like protein 2	405	418	192.18	4	3	3	3					316
YLSTDPQHHTQDMVEDLTLEVQVGQETLSNLSFPVTIQR	0	0	0	0	0	0	0	0	G3H0E4	G3H0E4	8	Chondroitin sulfate proteoglycan 4	743	781	149.92				1	11	9	7	4	193
VQNFSVPEGGTR	5.11684e+07	5.05734e+07	5.59424e+07	4.92043e+07	0	0	0	0	G3H0E4	G3H0E4	8	Chondroitin sulfate proteoglycan 4	1363	1374	186.81	3	3	4	4					191
YVHDGSETPTDSFVLVANASEMDR	194806	0	0	0	0	0	0	0	G3H0E4	G3H0E4	8	Chondroitin sulfate proteoglycan 4	1433	1456	150.91	11	11	12	13	42	39	48	17	194
YGQLLVGGQPASAFSQMQVDQGEVVFAFTNFSSSQDHFK	0	0	0	0	0	0	0	0	G3H0E4	G3H0E4	8	Chondroitin sulfate proteoglycan 4	1988	2026	105.03	2		1	2	13	12	7	5	192
ELQLEIQNTSR	305051	775294	180852	297775	0	0	0	0	G3I627	G3I627	1	Chondroitin sulfate synthase 2	192	202	81.625	1	2	1	1					1153
GNLSAPAPAVPTALHTK	0	1.69093e+06	0	318975	0	0	0	0	G3I2J3	G3I2J3	1	Chromobox protein-like 6 (Fragment)	361	377	61.87		2		1					1109
YNGTMGLWR	0	0	0	0	0	0	0	0	G3I3V1	G3I3V1	1	Claudin domain-containing protein 1 (Claudin domain-containing protein 1-like isoform 2)	71	79	104.2	3	4	3	2					1124
DYYPINESLASLPLR	1.0698e+07	8.92981e+06	1.23242e+07	1.0077e+07	0	0	0	0	G3HPD2	G3HPD2	1	Cleft lip and palate transmembrane protein 1-like	269	283	145.43	7	6	5	7					822
TVNVSVPK	3.86793e+06	3.45514e+06	3.35831e+06	3.94446e+06	0	0	0	0	G3IKL1	G3IKL1	1	Cleft lip and palate transmembrane protein 1-like protein	89	96	83.948	3	3	3	3					1334
LKAFPEVCNETMMALWEECKPCLK	0	0	0	0	0	0	0	0	G3HNJ3	G3HNJ3	9	Clusterin	94	117	98.3					7	6	4	4	804
AFPEVCNETMMALWEECKPCLK	0	0	0	0	0	0	0	0	G3HNJ3	G3HNJ3	9	Clusterin	96	117	70.094	3	3	4	3	10	9	11	4	804
QLEEFLNQSSPFYFWMNGDR	0	0	0	0	0	0	0	0	G3HNJ3	G3HNJ3	9	Clusterin	138	157	154.55	10	12	11	14	37	32	33	39	812;813
QLEEFLNQSSPFYFWMNGDRIDSLMESDR	0	0	0	0	0	0	0	0	G3HNJ3	G3HNJ3	9	Clusterin	138	166	127.66					23	22	22	23	812;813
HNSTGCLK	1.03715e+06	828095	422103	0	0	0	0	0	G3HNJ3	G3HNJ3	9	Clusterin	288	295	106.88	1	2	2						806
CQEILSVDCSANNPAQAHLRQELNDSLQMAER	0	0	0	0	0	0	0	0	G3HNJ3	G3HNJ3	9	Clusterin	303	334	62.858							2		805
QELNDSLQMAER	0	0	0	0	0	0	0	0	G3HNJ3	G3HNJ3	9	Clusterin	323	334	125.03	4	3	3	3	3	3	2	3	805
MLNTSSLLEQLNEQFNWVSQLANLTQGEDQYYLR	0	0	0	0	0	0	0	0	G3HNJ3	G3HNJ3	9	Clusterin	350	383	155.15					5	4	5	4	808;809;810;811
VSTVTTHSNNSEEPSR	6.79098e+06	1.96282e+07	1.21779e+07	6.39331e+06	0	0	0	0	G3HNJ3	G3HNJ3	9	Clusterin	384	399	182.35	10	9	8	4					814;815
IFGNHSR	397073	500006	373076	544434	0	0	0	0	G3HFJ0	G3HFJ0	9	CMP-N-acetylneuraminate-beta-galactosamide-alpha-2, 3-sialyltransferase	84	90	116.54	3	2	3	3					552
ERKPNNLSDTIK	667423	1.00584e+06	592372	1.69611e+06	0	0	0	0	G3INL9;G3HPH9	G3INL9	9	CMP-N-acetylneuraminate-beta-galactosamide-alpha-2, 3-sialyltransferase	107	118	153.75	3	3	3	6					1360;1361
KPNNLSDTIK	7.59776e+06	9.37893e+06	9.15494e+06	6.70566e+06	0	0	0	0	G3INL9;G3HPH9	G3INL9	9	CMP-N-acetylneuraminate-beta-galactosamide-alpha-2, 3-sialyltransferase	109	118	174.77	7	7	8	6					1360;1361
LRNSSLGSIINK	745226	1.46465e+06	304621	1.24198e+06	0	0	0	0	G3HFJ0	G3HFJ0	9	CMP-N-acetylneuraminate-beta-galactosamide-alpha-2, 3-sialyltransferase	155	166	93.623	4	6	2	4					553
NSSLGSIINK	0	307566	0	228818	0	0	0	0	G3HFJ0	G3HFJ0	9	CMP-N-acetylneuraminate-beta-galactosamide-alpha-2, 3-sialyltransferase	157	166	62.633		2		2					553
ELGDNVSMVLVPFK	0	0	0	0	0	0	0	0	G3INL9	G3INL9	9	CMP-N-acetylneuraminate-beta-galactosamide-alpha-2, 3-sialyltransferase	197	210	82.651	5	4	4	3	4	3	4	1	1359
SMAGSGHNVSQEALAIK	0	0	0	0	0	0	0	0	G3HFJ0	G3HFJ0	9	CMP-N-acetylneuraminate-beta-galactosamide-alpha-2, 3-sialyltransferase	329	345	50.831	2	2							554
TLNISHDLHSLLPEVSPMK	0	0	0	0	0	0	0	0	G3HTQ5	G3HTQ5	3	CMP-N-acetylneuraminate-poly-alpha-2, 8-sialyltransferase	212	230	81.016					2	4	7	3	923
LSMLNDSVLWIPAFMVK	0	0	0	0	0	0	0	0	G3HTQ5	G3HTQ5	3	CMP-N-acetylneuraminate-poly-alpha-2, 8-sialyltransferase	310	326	58.98					3	6	3	3	922
VYCNFTAGGSTCVFPDK	358081	369388	802276	707806	0	0	0	0	G3IL75	G3IL75	2	Collagen alpha-1(V) chain	422	438	51.495	1	1	2	2					1337
MLEAYNLTEK	0	0	0	0	0	0	0	0	G3HH34	G3HH34	1	Collagen alpha-1(XII) chain (Fragment)	2089	2098	123.79	3	3	3	3					637
LEHSSDPSTNVTGFNLIR	4.01952e+07	5.8306e+07	5.72407e+07	4.50204e+07	0	0	0	0	G3H1W1	G3H1W1	1	Collagen alpha-1(XVI) chain	38	55	207.66	6	8	6	6					218
ASQNITYHCK	325477	0	0	216030	0	0	0	0	G3GXI7;G3IM20;CON__P04258	G3GXI7	1	Collagen alpha-2(I) chain	323	332	49.3	1			1					2
ILMNEGGHYNASSGK	0	0	0	0	0	0	0	0	G3HDX8	G3HDX8	1	Complement C1q tumor necrosis factor-related protein 2	172	186	81.448	4	2	1	2					502
MLLTFHTDFSNEENGTVMFYK	0	0	0	0	0	0	0	0	G3GUR1	G3GUR1	1	Complement C1r-A subcomponent	112	132	102.67					127	111	109	39	88;89
CQSNASWVPSLGK	1.35901e+07	8.65655e+06	1.30908e+07	8.22888e+06	0	0	0	0	G3IDA0	G3IDA0	1	Complement receptor type 2	1018	1030	113.53	4	3	3	3					1268
VDSWTPFYQQGHNATFFGNVNESAVVR	972133	1.19562e+06	2.15569e+06	1.55656e+06	0	0	0	0	G3HLY4	G3HLY4	4	Contactin-associated protein 1	109	135	62.582	2	2	3	2					760;761
EANLTLDGYVHR	2.77782e+06	3.58228e+06	3.39106e+06	3.87183e+06	0	0	0	0	G3HLY4	G3HLY4	4	Contactin-associated protein 1	275	286	145.23	5	6	6	7					757
VDGQLVNLTLVEFR	1.87763e+06	2.43846e+06	3.49057e+06	2.80433e+06	0	0	0	0	G3HLY4	G3HLY4	4	Contactin-associated protein 1	513	526	176.89	3	3	3	3					759
TSGNFTIDPDGSGPLKPFVVYCDIR	0	0	0	1.27932e+06	0	0	0	0	G3HLY4	G3HLY4	4	Contactin-associated protein 1	595	619	75.539				1					758
MSLVMPAMAPNETVSGR	0	0	0	0	0	0	0	0	G3HZC9	G3HZC9	2	Cyclic AMP-dependent transcription factor ATF-6 beta (Fragment)	589	605	42.059			2						1056
KQPSPTPGNTTGGPLPASAASQASQASHQPLYLNHP	844916	0	1.70785e+06	685590	0	0	0	0	G3HZC9	G3HZC9	2	Cyclic AMP-dependent transcription factor ATF-6 beta (Fragment)	640	675	68.543	1		2	1					1055
DLGPNTTIK	337968	104707	136626	0	0	0	0	0	G3GYI3	G3GYI3	1	Cyclic AMP-responsive element-binding protein 3-like protein 1	465	473	71.451	3	1	1						139
NSSHLVCSACFGPCAR	1.85485e+06	1.32939e+06	2.04807e+06	463714	0	0	0	0	G3GX32	G3GX32	1	Cysteine-rich with EGF-like domain protein 1	205	220	105.58	4	2	3	1					128
GPLCIDCMDGYFSLLRNETHSFCTACDESCK	0	0	0	0	0	0	0	0	G3IC16	G3IC16	2	Cysteine-rich with EGF-like domain protein 2	130	160	95.652					3	2	1	5	1254
NETHSFCTACDESCK	5.93939e+06	5.98621e+06	5.79431e+06	5.05571e+06	0	0	0	0	G3IC16	G3IC16	2	Cysteine-rich with EGF-like domain protein 2	146	160	198.95	6	6	6	6					1254
DGVGYINSSEGAVGR	2.79396e+07	3.92484e+07	3.03904e+07	2.70016e+07	0	0	0	0	G3HCX3	G3HCX3	3	Deoxyribonuclease-2-alpha (Deoxyribonuclease-2-alpha-like protein) (EC 3.1.22.1)	66	80	145.43	6	6	6	7					475
NLTEKPPHIEVYETAEER	1.10388e+06	1.09726e+06	1.06531e+06	1.38715e+06	0	0	0	0	G3H3S0	G3H3S0	1	D-glucuronyl C5-epimerase	225	242	130.27	3	3	3	3					267
TSSEVNLSSLPANYHNETNTDAR	2.92124e+07	3.68782e+07	3.4555e+07	3.23627e+07	0	0	0	0	G3HWE7	G3HWE7	4	Dickkopf-related protein 3	81	103	137.86	5	6	7	5					990
VGNNTVHMHQEIHK	0	0	0	0	0	0	0	0	G3HWE7	G3HWE7	4	Dickkopf-related protein 3	104	117	88.768	3	3	2	8					993;994
TTNNKTGQMVFSETVITSVGDEEGKR	0	0	0	0	0	0	0	0	G3HWE7	G3HWE7	4	Dickkopf-related protein 3	118	143	166.05					17	16	16	22	991;992
GSNGTICDNQR	797952	821304	778162	1.29625e+06	0	0	0	0	G3HWE7	G3HWE7	4	Dickkopf-related protein 3	202	212	155.48	3	3	4	5					989
KLIMGVPWYGYDYTCLNLSQDDVCNIEK	0	0	0	0	0	0	0	0	G3HMI5	G3HMI5	2	Di-N-acetylchitobiase	155	182	72.474					4	4	2	1	778
QVNSSVSGSQWNK	651486	876059	855610	1.06188e+06	0	0	0	0	G3HMI5	G3HMI5	2	Di-N-acetylchitobiase	206	218	107.39	2	3	3	3					779
ALVGLVYNSSGMEPCFDIYR	0	0	0	0	0	0	0	0	G3IN86	G3IN86	1	Dipeptidyl-peptidase 2	318	337	139.74	8	9	10	7	9	10	10	7	1347
YCGLGLQMNQSIESK	0	0	0	0	0	0	0	0	G3I3V6	G3I3V6	3	Discoidin, CUB and LCCL domain-containing protein 2	41	55	74.789	2	3	3	3	2	1	1	1	1128
GTPYYESSLANNVTSMVGYLSPSLFTFK	0	0	0	0	0	0	0	0	G3I3V6	G3I3V6	3	Discoidin, CUB and LCCL domain-containing protein 2	155	182	47.331								1	1126;1127
INTTSDEKDPTNPFR	1.19632e+07	1.11757e+07	1.40427e+07	1.35765e+07	0	0	0	0	G3GRM2	G3GRM2	2	Disintegrin and metalloproteinase domain-containing protein 10	204	218	225.32	6	6	6	6					16
NISQVLEK	101209	283338	0	287589	0	0	0	0	G3GRM2	G3GRM2	2	Disintegrin and metalloproteinase domain-containing protein 10	366	373	76.679	1	2		2					17
NTSWDNAGFK	145023	0	0	259705	0	0	0	0	G3IHH8	G3IHH8	1	Disintegrin and metalloproteinase domain-containing protein 17 (Fragment)	146	155	76.228	1			2					1302
EICSGNSSQCAPNVHK	614640	0	536079	2.32508e+06	0	0	0	0	G3HRX4	G3HRX4	1	Disintegrin and metalloproteinase domain-containing protein 22	400	415	123.76	2		2	4					891
GLLHFENASFGIEPLHNSSNFEHIFYPMDDVQQEPLR	0	0	0	0	0	0	0	0	G3H1K6	G3H1K6	1	Disintegrin and metalloproteinase domain-containing protein 9	428	464	138.84					8	11	5	9	209;210;211
TILPAAAQDVYYRDEIGNVSTSHLLILDDSVEMEIRPR	0	0	0	0	0	0	0	0	G3HID0	G3HID0	2	Dolichyl-diphosphooligosaccharide--protein glycosyltransferase subunit 1 (EC 2.4.99.18)	284	321	97.1	1	5	6	4					671
DEIGNVSTSHLLILDDSVEMEIRPR	0	0	0	0	0	0	0	0	G3HID0	G3HID0	2	Dolichyl-diphosphooligosaccharide--protein glycosyltransferase subunit 1 (EC 2.4.99.18)	297	321	113.33	7	6	9	7					671
TILVDNNTWNNTHISR	6.13938e+07	6.24084e+07	6.99872e+07	6.42869e+07	0	0	0	0	G3I7I9	G3I7I9	1	Dolichyl-diphosphooligosaccharide--protein glycosyltransferase subunit STT3A	539	554	244.36	16	14	18	18					1184;1185;1186;1187
TTLVDNNTWNNSHIALVGK	3.15568e+07	4.17752e+07	3.76772e+07	3.78788e+07	0	0	0	0	G3GV85	G3GV85	2	Dolichyl-diphosphooligosaccharide--protein glycosyltransferase subunit STT3B	472	490	110.12	11	9	9	10					98;99;100;101
AMSSNETAAYK	0	0	0	0	0	0	0	0	G3GV85	G3GV85	2	Dolichyl-diphosphooligosaccharide--protein glycosyltransferase subunit STT3B	491	501	78.342	3	3	3	3					97
LILDNNSIK	0	0	0	0	0	0	0	0	G3IC35	G3IC35	1	Dynein heavy chain 7, axonemal	203	211	58.433				1					1255
LAFAFGDRNCSTITLQNITR	1.86957e+06	2.49094e+06	1.65141e+06	1.69691e+06	0	0	0	0	G3H8F4	G3H8F4	3	Dystroglycan	631	650	143.57	3	4	3	3					372;373
NCSTITLQNITR	830309	625422	744466	188458	0	0	0	0	G3H8F4	G3H8F4	3	Dystroglycan	639	650	94.122	2	2	2	1					372;373
DYLTSFEMFNSTFK	0	0	0	0	0	0	0	0	G3HNI0	G3HNI0	1	Ectonucleoside triphosphate diphosphohydrolase 5	248	261	94.673	2	2	1	5					803
MNASFSLK	0	0	0	0	0	0	0	0	G3IAP2	G3IAP2	3	Ectonucleotide pyrophosphatase/phosphodiesterase family member 1	266	273	76.064	3	3	3	3					1239
VYNGSVPFEER	1.7308e+06	3.89534e+06	3.36073e+06	3.63978e+06	0	0	0	0	G3IAP2	G3IAP2	3	Ectonucleotide pyrophosphatase/phosphodiesterase family member 1	321	331	148.28	2	3	3	3					1240
EFNLTMEVVEGIR	0	0	0	0	0	0	0	0	G3IAP2	G3IAP2	3	Ectonucleotide pyrophosphatase/phosphodiesterase family member 1	622	634	67.997		2	1	1					1238
FEGMNETLSNLTQR	0	0	0	0	0	0	0	0	G3GYU3	G3GYU3	1	EF-hand domain-containing protein KIAA0494	277	290	111.83	5	4	3	4					154;155
LNITQEGPK	0	0	185548	502987	0	0	0	0	G3GS65	G3GS65	1	EGF-O-GlcNAc transferase (EC 2.4.1.255) (Uncharacterized glycosyltransferase AER61)	353	361	128.36			1	3					24
VETGVLKPGMVVTFAPVNVTTEVK	0	0	0	0	0	0	0	0	G3HH39;G3IHP6	G3HH39	1	Elongation factor 1-alpha 1	235	258	94.019	5		3	7					642
GLLDSEPGSVLNAVSTALNDTVEFYR	0	0	586202	3.58274e+06	0	0	0	0	G3H726	G3H726	1	Elongation of very long chain fatty acids protein (EC 2.3.1.199) (Very-long-chain 3-oxoacyl-CoA synthase)	2	27	143.74			1	3					342
FNSTLGPSEEQEKDRPGGPGR	222930	378237	164467	365822	0	0	0	0	G3GXS2	G3GXS2	9	EMILIN-1	415	435	59.372	1	2	1	2					134
FNSTLGPSEEQEK	502724	571649	561762	149845	0	0	0	0	G3GXS2	G3GXS2	9	EMILIN-1	415	427	70.68	2	3	3	1					134
LEELLANVSR	1.84546e+06	1.27726e+06	1.06974e+06	0	0	0	0	0	G3GXS2	G3GXS2	9	EMILIN-1	450	459	157.78	3	3	3	1					135
MDAQEETAAELSLRLNLTAAQLSQLQGLLQAR	0	0	0	0	0	0	0	0	G3GXS2	G3GXS2	9	EMILIN-1	547	578	94.15								2	137
ESNSTSLTQAALLEK	1.51154e+06	1.83796e+06	1.47819e+06	1.0798e+06	0	0	0	0	G3GXS2	G3GXS2	9	EMILIN-1	765	779	83.54	3	3	3	3					133
CFNAMEVDAFNSSHPVSTPVENPAQIR	0	0	0	0	0	0	0	0	G3H748	G3H748	1	Endoplasmic reticulum aminopeptidase 1	405	431	162.71	4	4	6	5					352;353
DSGIWINGFDYTGMSHVTPHIPEINDTIR	0	0	0	0	0	0	0	0	G3I7L3	G3I7L3	1	Endoplasmic reticulum metallopeptidase 1	478	506	105.35	5	5	8	16					1189;1190
SFQQSHVHVHDLQSFGLDNINMTHYIK	0	0	0	0	0	0	0	0	G3HAQ9	G3HAQ9	2	Endoplasmic reticulum-Golgi intermediate compartment protein 3	221	247	85.849	4	2	4	6					435
HLSFGEDYPGIVNPLDHTNVTAPQASMMFQYFVK	0	0	0	0	0	0	0	0	G3HAQ9	G3HAQ9	2	Endoplasmic reticulum-Golgi intermediate compartment protein 3	248	281	126.36	1	1	3	4					433;434
EEEAIQLDGLNASQIR	5.27877e+07	3.5465e+07	4.90495e+07	2.55597e+07	0	0	0	0	G3HQM6	G3HQM6	7	Endoplasmin	52	67	246.5	13	10	9	12					846
ELISNASDALDK	9.00699e+06	1.09726e+07	1.12923e+07	7.08582e+06	0	0	0	0	G3HQM6	G3HQM6	7	Endoplasmin	103	114	106.26	6	3	3	6					847
GVVDSDDLPLNVSR	9.46325e+06	8.55113e+06	6.72663e+06	6.07072e+06	0	0	0	0	G3HQM6	G3HQM6	7	Endoplasmin	435	448	170.79	7	3	3	6					848
IADEKYNDTFWK	0	345766	0	0	0	0	0	0	G3HQM6	G3HQM6	7	Endoplasmin	475	486	56.087		1							852
TSVTVSELEPHMNYTFAVEAR	0	0	0	0	0	0	0	0	G3I863	G3I863	2	Ephrin type-A receptor 2	361	381	120.4	1				5	5	6	3	1195
TASVSINQTEPPK	3.6575e+06	2.09614e+06	3.74581e+06	2.96928e+06	0	0	0	0	G3I863	G3I863	2	Ephrin type-A receptor 2	395	407	100.22	3	2	3	3					1194
HIVFWNSSNPK	0	0	0	306945	0	0	0	0	G3HC56	G3HC56	1	Ephrin-A1	21	31	85.813				2					461
YLQAANNTK	3.94092e+06	4.80889e+06	3.69748e+06	2.94317e+06	0	0	0	0	G3HWE1	G3HWE1	2	ERO1-like protein beta	117	125	126.82	4	4	3	3					984
LGAINSTLSNESK	1.47481e+07	1.6054e+07	2.05902e+07	1.64888e+07	0	0	0	0	G3HWE1	G3HWE1	2	ERO1-like protein beta	136	148	175.48	7	6	6	6					982;983
NWVDAHMNCEDIAMNFLVANVTGK	0	0	0	0	0	0	0	0	G3HWY2	G3HWY2	1	Exostosin-2	601	624	44.625				1					1002
DKWGLSDEHFQPRPEAVQFVNVTMLQK	0	0	0	0	0	0	0	0	G3H2P1	G3H2P1	2	F-box/LRR-repeat protein 2	164	190	120.31	10	10	13	11	6	7	12	5	239
WGLSDEHFQPRPEAVQFVNVTMLQK	0	0	0	0	0	0	0	0	G3H2P1	G3H2P1	2	F-box/LRR-repeat protein 2	166	190	104.81	7	5	8	8	1	4	3	1	239
HIEVNGSK	0	60180	0	78701.1	0	0	0	0	G3H1K2	G3H1K2	1	Fibroblast growth factor receptor (EC 2.7.10.1)	203	210	104.2		1		1					208
HNSTIDVGGQK	539561	0	215400	261398	0	0	0	0	G3HEF1	G3HEF1	1	Fibroblast growth factor receptor-like 1	262	272	97.779	3		1	2					523
VPSNALEGLENLTALYLHHNEIQEVGSSMR	0	0	0	0	0	0	0	0	G3HQC6	G3HQC6	1	Fibromodulin	191	220	79.917					3	3	3	3	840
NYTDCTSEGR	261305	308183	322648	671724	0	0	0	0	G3I1V3	G3I1V3	8	Fibronectin	434	443	118.04	1	1	2	3					1092
RHEEGHMLNCTCFGQGR	0	0	0	0	0	0	0	0	G3I1V3	G3I1V3	8	Fibronectin	544	560	69.979				1					1093
HEEGHMLNCTCFGQGR	0	0	0	0	0	0	0	0	G3I1V3	G3I1V3	8	Fibronectin	545	560	75.316				1					1093
LDAPTNLQFVNESDR	4.62926e+07	5.99822e+07	5.347e+07	4.84611e+07	0	0	0	0	G3I1V3	G3I1V3	8	Fibronectin	1006	1020	201.72	5	5	5	4					1094
WTPLNSSTIIGYR	998994	1.44544e+06	1.20094e+06	907270	0	0	0	0	G3I1V3	G3I1V3	8	Fibronectin	1296	1308	130.56	2	3	3	3					1095
KTMFNSTEIK	0	0	0	0	0	0	0	0	G3H002	G3H002	2	Fibulin-7	64	73	67.385		1	1	1					175
TMFNSTEIK	0	0	0	0	0	0	0	0	G3H002	G3H002	2	Fibulin-7	65	73	63.076			1						175
YHYNGTFEDGKK	2.32573e+07	2.73288e+07	2.49507e+07	2.61603e+07	0	0	0	0	G3HLV1	G3HLV1	8	FK506-binding protein 10	66	77	152.32	8	8	8	8					752
YHYNGTFEDGK	1.87668e+07	1.43413e+07	2.04702e+07	2.06504e+07	0	0	0	0	G3HLV1	G3HLV1	8	FK506-binding protein 10	66	76	148.78	7	6	6	8					752
YHYNGSLMDGTLFDSSYSR	0	0	0	0	0	0	0	0	G3HLV1	G3HLV1	8	FK506-binding protein 10	290	308	205.18	7	6	10	7	5	6	8	3	751
NHTYNTYVGQGYIIPGMDQGLQGACIGER	0	0	0	0	0	0	0	0	G3HLV1	G3HLV1	8	FK506-binding protein 10	309	337	167.28	4	4	4	4	5	5	4	2	747
ITVPPHLAYGENGTGDK	909156	856302	2.52834e+06	804843	0	0	0	0	G3HLV1	G3HLV1	8	FK506-binding protein 10	340	356	71.685	4	4	10	4					746
TLFRPPENCNETSK	2.31283e+07	1.82573e+07	2.03059e+07	1.72008e+07	0	0	0	0	G3HLV1	G3HLV1	8	FK506-binding protein 10	383	396	176.29	13	8	8	12					748;749
YHYNCSLLDGTR	2.08977e+07	2.52696e+07	2.62459e+07	2.19746e+07	0	0	0	0	G3HLV1	G3HLV1	8	FK506-binding protein 10	403	414	193.73	6	7	6	6					750
HGAVVNESHHDALVEDIFDKEDEDK	3.24804e+06	3.27335e+06	3.60229e+06	2.21653e+06	0	0	0	0	G3HX09	G3HX09	3	FK506-binding protein 14	171	195	174.55	5	6	6	5					1003
HGAVVNESHHDALVEDIFDK	0	0	0	169361	0	0	0	0	G3HX09	G3HX09	3	FK506-binding protein 14	171	190	43.164				1					1003
EESPEEVKIEVLHRPENCSK	7.65386e+06	8.15072e+06	6.3565e+06	8.54542e+06	0	0	0	0	G3HAC4	G3HAC4	2	FK506-binding protein 7	25	44	164.02	6	6	6	6					424
IEVLHRPENCSK	8.95697e+06	7.05263e+06	9.30615e+06	8.65111e+06	0	0	0	0	G3HAC4	G3HAC4	2	FK506-binding protein 7	33	44	215.34	8	6	10	8					424
NHTFDTYIGQGYVIPGMDEGLLGVCIGER	0	0	0	0	0	0	0	0	G3HMQ0	G3HMQ0	4	FK506-binding protein 9	302	330	139.52	6	6	8	15	3	2	4	2	783
FVEQNETAINITTYADQENNK	2.15128e+07	1.78765e+07	2.08166e+07	9.9282e+06	0	0	0	0	G3HAI3	G3HAI3	3	Follistatin-related protein 1	212	232	133.21	10	9	10	6					425;426;427
AANCTQVLVWHTR	1.1389e+06	2.09671e+06	1.08385e+06	1.57224e+06	0	0	0	0	G3I065	G3I065	1	Galactosylgalactosylxylosylprotein 3-beta-glucuronosyltransferase 3	92	104	122.46	3	4	3	3					1060
ALGYENATR	7.5336e+06	6.7262e+06	8.24947e+06	7.6066e+06	0	0	0	0	G3H3E4	G3H3E4	9	Galectin-3-binding protein	64	72	152.34	3	3	3	3					255
AAFGPGQGPVMLDEVECAGTEPSLANCSSLGWLK	0	0	0	0	0	0	0	0	G3H3E4	G3H3E4	9	Galectin-3-binding protein	77	110	114.35					2	3	1	1	254
FPMMLPQQLFELQFNLSLYQGHQALFQR	0	0	0	0	0	0	0	0	G3H3E4	G3H3E4	9	Galectin-3-binding protein	348	375	47.806						2			257
GLNLTENTYKPR	3.63558e+06	2.96658e+06	3.93683e+06	5.07326e+06	0	0	0	0	G3H3E4	G3H3E4	9	Galectin-3-binding protein	396	407	191.52	5	3	3	6					258
APVPSALDTNSSK	6.20591e+06	3.0441e+06	6.33481e+06	9.75264e+06	0	0	0	0	G3H3E4	G3H3E4	9	Galectin-3-binding protein	531	543	124.12	3	2	3	3					256
GHLVLSPPPPHTGPALISALNILEGFNMTSLVSR	0	0	0	0	0	0	0	0	G3HAP5	G3HAP5	3	Gamma-glutamyltransferase 7	139	172	96.598			1	4					429
TANHSAPSLENSVQPGK	9.66153e+06	9.80437e+06	1.39806e+07	1.10715e+07	0	0	0	0	G3HAP5	G3HAP5	3	Gamma-glutamyltransferase 7	292	308	144.3	6	6	7	5					431;432
NLSDSLAR	0	0	299356	234281	0	0	0	0	G3HAP5	G3HAP5	3	Gamma-glutamyltransferase 7	357	364	84.568			3	2					430
NINSSCRPHPGAWLR	0	655687	0	719774	0	0	0	0	G3I7H3	G3I7H3	2	GDH/6PGL endoplasmic bifunctional protein	152	166	61.409		2		2					1183
DTLQNHLTEILTLVAMELPHNISSSAAVLQHK	0	0	0	0	0	0	0	0	G3I7H3	G3I7H3	2	GDH/6PGL endoplasmic bifunctional protein	259	290	146.94				6					1182
SQHLNSTDAADK	1.06392e+06	606248	1.01318e+06	1.96399e+06	0	0	0	0	G3H8Z0	G3H8Z0	2	GDP-fucose protein O-fucosyltransferase 2	16	27	111.83	3	3	3	5					397
SQHLNSTDAADKIAVEEDWTK	0	836202	0	0	0	0	0	0	G3H8Z0	G3H8Z0	2	GDP-fucose protein O-fucosyltransferase 2	16	36	43.956		3							397
DGSDEPGTAACPNGSFHCTNTGYK	5.33648e+06	4.74223e+06	5.57771e+06	4.32916e+06	0	0	0	0	G3H697	G3H697	1	Glucosidase 2 subunit beta	60	83	126.02	3	3	3	3					313
DLGPALTNSSHDVQLFMLDDQR	0	0	0	0	0	0	0	0	G3HC47	G3HC47	2	Glucosylceramidase (EC 3.2.1.45)	282	303	124.08	5	4	6	5	8	8	7	6	457
HAESIYNISINHTQEMK	0	0	0	0	0	0	0	0	G3IJZ2	G3IJZ2	2	Glutamate carboxypeptidase 2	25	41	121.45	6	6	5	6					1328;1329
FLYNFTR	1.33946e+06	1.26079e+06	1.12196e+06	2.15389e+06	0	0	0	0	G3IJZ0	G3IJZ0	2	Glutamate carboxypeptidase 2	75	81	138.37	3	3	3	3					1327
INYTINIMELK	0	0	0	955481	0	0	0	0	G3H7V2	G3H7V2	1	Glutamate receptor 2	315	325	43.77				1					356
RPAAMLNWTVLQR	0	0	0	0	0	0	0	0	G3IND9	G3IND9	3	Glycerophosphodiester phosphodiesterase domain-containing protein 5	50	62	78.964	3	3	3	3					1358
EVQNQSICSLEELLELAK	0	616607	216801	772209	0	0	0	0	G3IND9	G3IND9	3	Glycerophosphodiester phosphodiesterase domain-containing protein 5	88	105	74.732		2	1	2					1356
GNATLLLNLR	311212	157465	0	454384	0	0	0	0	G3IND9	G3IND9	3	Glycerophosphodiester phosphodiesterase domain-containing protein 5	106	115	123.75	2	1		3					1357
AMNTSQVEALGIQMLPGYR	0	0	0	0	0	0	0	0	G3H4D2	G3H4D2	2	Glycosyltransferase 25 family member 1	705	723	135.79	10	8	10	10	9	9	8	6	277
AMNTSQVEALGIQMLPGYRDPYHGRPLTK	0	0	0	0	0	0	0	0	G3H4D2	G3H4D2	2	Glycosyltransferase 25 family member 1	705	733	80.729							7	3	277
LALWCATDHNVDNTTEMLQEWLAAVGR	0	0	0	0	0	0	0	0	G3I9Y4	G3I9Y4	3	Glycosyltransferase 25 family member 3	60	86	45.205						1		1	1228
TLNSSILK	663398	711495	1.0611e+06	1.64175e+06	0	0	0	0	G3I9Y4	G3I9Y4	3	Glycosyltransferase 25 family member 3	355	362	78.149	2	2	2	3					1229
KFNSTQIAAMAPEHEEPR	0	0	0	0	0	0	0	0	G3IHJ0	G3IHJ0	4	Glycosyltransferase 8 domain-containing protein 3	140	157	81.51	4	3	4	4					1303
FNSTQIAAMAPEHEEPR	0	0	0	0	0	0	0	0	G3IHJ0	G3IHJ0	4	Glycosyltransferase 8 domain-containing protein 3	141	157	47.113	1								1303
TGVNSGVMLMNMTR	0	0	0	0	0	0	0	0	G3IHJ0	G3IHJ0	4	Glycosyltransferase 8 domain-containing protein 3	173	186	57.788	2	2	3	3					1305
AGIVAGNSSECGQQPAVEK	0	0	0	281761	0	0	0	0	G3HN56	G3HN56	1	Glycosyltransferase-like protein LARGE1	116	134	44.577				1					800
ICPQGYTCCTSEMEENLANHSR	0	0	0	0	0	0	0	0	G3H4T5	G3H4T5	2	Glypican-1	284	305	72.568	3	2	1	2					283
LLNDSER	7.01004e+06	7.18366e+06	4.30622e+06	3.93581e+06	0	0	0	0	G3H4T5	G3H4T5	2	Glypican-1	337	343	158.08	3	4	4	4					284
NPDTEEHRNVTFPR	1.00146e+07	1.56275e+07	1.09101e+07	1.2386e+07	0	0	0	0	G3HQ97	G3HQ97	1	Golgi integral membrane protein 4	249	262	205.37	9	9	10	9					839
ASVQELAPVNGTVVGAGK	1.61529e+06	1.90919e+06	752975	0	0	0	0	0	G3IAW1	G3IAW1	1	Golgi membrane protein 1	237	254	123.08	2	2	1						1242
ADALYGLDEDGNSSAPFIR	1.24056e+06	554487	1.01987e+06	1.03934e+06	0	0	0	0	G3HD52	G3HD52	2	GPI ethanolamine phosphate transferase 1	56	74	96.143	3	1	3	2					482
ENPVEFDSLFNESK	1.48421e+06	1.59225e+06	2.04902e+06	955125	0	0	0	0	G3HD52	G3HD52	2	GPI ethanolamine phosphate transferase 1	118	131	108.38	3	3	3	2					483
SSAGPEHGVETPAPEPMAGASSNWTK	0	0	0	0	0	0	0	0	G3HED7	G3HED7	1	GPI ethanolamine phosphate transferase 2	34	59	73.649	3	3	3	3					516
IYNASDLPVK	1.01086e+07	9.36692e+06	1.20736e+07	9.24737e+06	0	0	0	0	G3IK45	G3IK45	1	GPI transamidase component PIG-S	368	377	102.52	3	3	3	3					1331
KTYAVYDLFDTAMINNSR	0	0	0	0	0	0	0	0	G3HLT6	G3HLT6	2	GPI transamidase component PIG-T	359	376	76.118	2	3	3	3					743;744
TYAVYDLFDTAMINNSR	0	0	0	0	0	0	0	0	G3HLT6	G3HLT6	2	GPI transamidase component PIG-T	360	376	73.279	3	3	8	4					743;744
GLNCNLSR	0	0	0	86446	0	0	0	0	G3GZE8	G3GZE8	1	G-protein coupled receptor 39	188	195	69.628				1					169
DSHNASVDMCDLK	0	0	0	0	0	0	0	0	G3I3K5	G3I3K5	7	G-protein coupled receptor 56	168	180	118.51	4	2	4	4					1118
DSHNASVDMCDLKK	0	0	0	0	0	0	0	0	G3I3K5	G3I3K5	7	G-protein coupled receptor 56	168	181	59.709				1					1118
VFVHTPTTNYTLR	1.51885e+07	1.80858e+07	1.40575e+07	1.65351e+07	0	0	0	0	G3HKV9	G3HKV9	4	Group XV phospholipase A2	281	293	197.07	6	6	6	8					740
VSLQELPGSEHIEMLANATTLAYLK	0	0	0	0	0	0	0	0	G3HKV9	G3HKV9	4	Group XV phospholipase A2	382	406	76.799	1	3	3	3	3	3	4	3	741
VSLQELPGSEHIEMLANATTLAYLKR	0	0	0	0	0	0	0	0	G3HKV9	G3HKV9	4	Group XV phospholipase A2	382	407	59.046					2	1	3	2	741
TLLGYYNQSDDEPHTLQWMYGCDVGPDGR	0	0	0	0	0	0	0	0	G3HQR5	G3HQR5	1	H-2 class I histocompatibility antigen, D-37 alpha chain	497	525	70.145	1	1	1	3	1				855
YGNMTQDHVMHLLLR	0	0	0	0	0	0	0	0	G3HS40	G3HS40	1	H-2 class II histocompatibility antigen gamma chain	164	178	41.621				1					898
NSTIQAANLAGLK	0	1.20728e+06	1.31319e+06	0	0	0	0	0	G3H4S3	G3H4S3	1	Heat shock 70 kDa protein 13	185	197	77.185		3	3						282
MLADLSLVGCYNLSFIPESK	0	0	0	0	0	0	0	0	G3H1S3	G3H1S3	1	Heparan-sulfate 6-O-sulfotransferase 1	44	63	56.819					2		1	2	217
ANSSGGVWK	763440	1.14943e+06	269967	0	0	0	0	0	G3H9I9	G3H9I9	4	Hepatocyte growth factor receptor	105	113	78.264	3	3	2						406
ANSSGGVWKDNINMALLVDTYYDDQLISCGSVNR	0	0	0	0	0	0	0	0	G3H9I9	G3H9I9	4	Hepatocyte growth factor receptor	105	138	43.795								2	406;407
LVIDVHEVGMNYTVACQHR	0	0	0	0	0	0	0	0	G3H9I9	G3H9I9	4	Hepatocyte growth factor receptor	696	714	122.14	1	4	1	1	3	2	6	5	411
CQALNFFPQNITMK	0	0	0	0	0	0	0	0	G3HDU0	G3HDU0	1	Hereditary hemochromatosis protein-like	184	197	40.941				1					499
LANQTGDLYSSPNISHLGYCEPDPR	0	0	0	731600	0	0	0	0	G3HDQ9	G3HDQ9	5	Hexosyltransferase (EC 2.4.1.-)	77	101	41.166				1					496;497
DAYENLTAK	1.45725e+06	2.70761e+06	2.65133e+06	2.23685e+06	0	0	0	0	G3I413	G3I413	5	Hexosyltransferase (EC 2.4.1.-)	123	131	86.898	3	4	4	3					1130
ETNVGNQTVVR	1.98764e+06	2.62437e+06	2.26067e+06	2.63724e+06	0	0	0	0	G3HDQ9	G3HDQ9	5	Hexosyltransferase (EC 2.4.1.-)	168	178	160.67	3	3	3	3					495
LYNITDR	435429	990282	566932	934450	0	0	0	0	G3HDQ9	G3HDQ9	5	Hexosyltransferase (EC 2.4.1.-)	319	325	143.23	4	3	2	3					498
SSPLCGNNDTNVK	2.12793e+06	383177	381847	744299	0	0	0	0	G3GWG7	G3GWG7	1	High affinity cationic amino acid transporter 1	228	240	99.844	3	1	1	3					118;119
AFDVEASPNEGFVNQNITTFYYDR	1.8466e+06	2.91273e+06	6.25383e+06	1.6945e+06	0	0	0	0	G3H8C4	G3H8C4	1	Hyaluronidase (EC 3.2.1.35) (Hyaluronoglucosaminidase)	59	82	64.589	1	2	3	1					368
FQISPQLQFSPEEVLGMVLNYSR	0	0	0	0	0	0	0	0	G3I973	G3I973	12	Hypoxia up-regulated protein 1	136	158	167.85	12	11	10	14	15	11	16	15	1215
KDINSTAQNVMFYDMGSGSTVCTIVTYQTVK	0	0	0	0	0	0	0	0	G3I973	G3I973	12	Hypoxia up-regulated protein 1	219	249	115.72	3	3	4	3	2	3	3		1211
DINSTAQNVMFYDMGSGSTVCTIVTYQTVK	0	0	0	0	0	0	0	0	G3I973	G3I973	12	Hypoxia up-regulated protein 1	220	249	161.5	1	1	6	2					1211
VFGSQNLTTVK	2.01602e+08	2.02913e+08	1.99795e+08	1.73434e+08	0	0	0	0	G3I973	G3I973	12	Hypoxia up-regulated protein 1	510	520	139.86	10	8	8	8					1220
LGNTISSLFGGGTSSDAKENGTDAVQEEEESPTEGSK	3.21225e+07	3.0784e+07	4.41562e+07	4.14256e+07	0	0	0	0	G3I973	G3I973	12	Hypoxia up-regulated protein 1	577	613	85.044	4	5	6	7					1214;1216
ENGTDAVQEEEESPTEGSK	3.22345e+07	2.32286e+07	3.75287e+07	2.31411e+07	0	0	0	0	G3I973	G3I973	12	Hypoxia up-regulated protein 1	595	613	145.91	3	3	3	3					1214
ENGTDAVQEEEESPTEGSKDEPGEQGDLK	2.11075e+07	2.11157e+07	3.46309e+07	2.12323e+07	0	0	0	0	G3I973	G3I973	12	Hypoxia up-regulated protein 1	595	623	106.44	3	3	3	3					1214
VINDTWAWK	8.91729e+07	8.96709e+07	8.29906e+07	8.22158e+07	0	0	0	0	G3I973	G3I973	12	Hypoxia up-regulated protein 1	860	868	118.5	6	4	5	5					1221
NATLAEQAK	2.00235e+07	1.46648e+07	1.96794e+07	1.59995e+07	0	0	0	0	G3I973	G3I973	12	Hypoxia up-regulated protein 1	869	877	116.73	3	3	3	4					1219
DKNGTRTEPPLNATAGDQEEK	571624	531940	164151	0	0	0	0	0	G3I973	G3I973	12	Hypoxia up-regulated protein 1	920	940	77.221	3	2	1						1212;1213
TEPPLNATAGDQEEK	2.33731e+08	1.87901e+08	1.8479e+08	1.88637e+08	0	0	0	0	G3I973	G3I973	12	Hypoxia up-regulated protein 1	926	940	167.56	15	15	14	11					1213
VQDLVPEPAGNNSIK	371256	0	167089	0	0	0	0	0	G3GTC6	G3GTC6	1	Inactive serine protease 35	109	123	55.66	2		1						46
FQNITDFWK	7.44523e+06	9.2806e+06	1.11133e+07	1.07133e+07	0	0	0	0	G3I2N0	G3I2N0	2	Inhibitor of nuclear factor kappa-B kinase-interacting protein	149	157	147.2	3	3	3	4					1111
TLAEMSDNTTIFK	0	0	0	0	0	0	0	0	G3I2N0	G3I2N0	2	Inhibitor of nuclear factor kappa-B kinase-interacting protein	159	171	89.231	4	3	3	3					1112
ENATVPENEEEIIR	4.61967e+06	4.42403e+06	5.18515e+06	5.4438e+06	0	0	0	0	G3IG71	G3IG71	2	Inositol 1,4,5-triphosphate receptor-interacting protein	26	39	128.22	3	3	3	4					1297
ENATVPENEEEIIRK	0	0	0	379742	0	0	0	0	G3IG71	G3IG71	2	Inositol 1,4,5-triphosphate receptor-interacting protein	26	40	51.03				1					1297
VETGENCTSPAPK	1.22632e+06	0	0	0	0	0	0	0	G3H344	G3H344	1	Inositol 1,4,5-trisphosphate receptor type 1	2308	2320	109	3	1	2	2					250
LPENHSR	0	0	0	136478	0	0	0	0	G3I6V2	G3I6V2	1	Inositol 1,4,5-trisphosphate receptor type 3	567	573	58.286	1			1					1171
QIALMTFGNQTSIIPAGGAGYK	0	0	0	0	0	0	0	0	G3HD63	G3HD63	1	Inositol monophosphatase 3	59	80	116.39	3	4	6	6					484
AQLTMTMNQTEHNLTVSQIPAPQTWHVFYADK	0	0	0	0	0	0	0	0	G3GS85	G3GS85	1	Integral membrane protein GPR180	36	67	48.226			1	1					25;26
LDLPVNTSIPNVTEIK	341139	645465	1.11396e+06	234807	0	0	0	0	G3HDZ7	G3HDZ7	5	Integrin alpha-1 (Fragment)	77	92	74.141	1	2	3	1					504;505
QTQVGIVQYGENVTHEFNLNK	0	2.44703e+06	1.73786e+06	1.2337e+06	0	0	0	0	G3HDZ7	G3HDZ7	5	Integrin alpha-1 (Fragment)	188	208	66.636		3	2	2					506
ANQIVIPQNTTFQTEPTK	3.01464e+06	4.71673e+06	3.54427e+06	4.28942e+06	0	0	0	0	G3HDZ7	G3HDZ7	5	Integrin alpha-1 (Fragment)	392	409	114.96	3	3	3	3					503
YNHTGQVVIYK	716599	611038	631438	929905	0	0	0	0	G3HDZ7	G3HDZ7	5	Integrin alpha-1 (Fragment)	440	450	97.813	3	3	3	4					508
VYVYAVNQTR	0	0	0	624137	0	0	0	0	G3HDZ7	G3HDZ7	5	Integrin alpha-1 (Fragment)	507	516	128.35				1					507
RNITLAYTLEADRDR	2.77118e+06	3.04765e+06	2.81349e+06	2.5254e+06	0	0	0	0	G3HJQ8	G3HJQ8	9	Integrin alpha-3	510	524	229.68	3	3	3	3					715
RNITLAYTLEADR	553315	413453	451587	126996	0	0	0	0	G3HJQ8	G3HJQ8	9	Integrin alpha-3	510	522	73.927	3	2	3	1					715
DKLRPIVIAMNYSLPLR	0	0	0	0	0	0	0	0	G3HJQ8	G3HJQ8	9	Integrin alpha-3	563	579	54.103		2							711
LRPIVIAMNYSLPLR	0	0	0	0	0	0	0	0	G3HJQ8	G3HJQ8	9	Integrin alpha-3	565	579	119.62	4	4	5	3	2	1	3		711
LGMRPLDAYPVLNQAQALENHTEVHFQK	0	0	0	0	0	0	0	0	G3HJQ8	G3HJQ8	9	Integrin alpha-3	586	613	122.53	7	9	7	10	2	2	6	1	714
KLFLSINVTNTPSR	361612	0	0	0	0	0	0	0	G3HJQ8	G3HJQ8	9	Integrin alpha-3	650	663	122.78	2								713
LFLSINVTNTPSR	658672	234676	379625	318921	0	0	0	0	G3HJQ8	G3HJQ8	9	Integrin alpha-3	651	663	130.1	1	1	1	1					713
VWNSTFIEDYR	7.15669e+06	0	7.23701e+06	3.31772e+06	0	0	0	0	G3HJQ8	G3HJQ8	9	Integrin alpha-3	933	943	188.28	3	2	3	2					717
IYLRNESEFR	1.46313e+07	2.25301e+07	1.62003e+07	1.86035e+07	0	0	0	0	G3I6C1	G3I6C1	6	Integrin alpha-5	268	277	227.94	6	6	7	6					1159
DKLSPIHIALNFSLDPK	0	0	0	1.02463e+06	0	0	0	0	G3I6C1	G3I6C1	6	Integrin alpha-5	278	294	69.935				1					1156
HPGNFSSLSCDYFAVNQSR	3.62087e+07	3.98463e+07	3.37263e+07	5.09848e+07	0	0	0	0	G3I6C1	G3I6C1	6	Integrin alpha-5	388	406	194.27	7	7	6	10					1157;1158
VTGLSNCTSNYTPNSQGLELDPESFPHHLQK	7.10515e+06	2.3981e+06	4.68287e+06	5.6517e+06	0	0	0	0	G3I6C1	G3I6C1	6	Integrin alpha-5	543	573	65.801	4	1	3	3					1163;1164;1165
LWNSTFLEEYIAVK	270910	0	484967	1.33377e+06	0	0	0	0	G3HRM0	G3HRM0	1	Integrin alpha-7	772	785	68.972	1		1	3					890
ANTTQPGIVEGGQVLK	3.40208e+07	4.52339e+07	4.62527e+07	4.09479e+07	0	0	0	0	G3HHR9	G3HHR9	6	Integrin alpha-V	10	25	78.326	3	3	3	3					651
YNNNTLLYILHYDIDGPMNCTADTEINPLR	0	0	0	0	0	0	0	0	G3HHR9	G3HHR9	6	Integrin alpha-V	734	763	80.117	1	2	4	4					656;657;658
IKIPEKNDTSTGQGDR	2.75172e+07	3.49985e+07	3.43739e+07	3.85668e+07	0	0	0	0	G3HHR9	G3HHR9	6	Integrin alpha-V	764	779	164.7	6	8	11	10					653
IPEKNDTSTGQGDR	0	0	147819	171384	0	0	0	0	G3HHR9	G3HHR9	6	Integrin alpha-V	766	779	51.771			1	1					653
ENQNHSYSLK	8.37845e+06	1.11326e+07	1.24085e+07	1.10163e+07	0	0	0	0	G3HHR9	G3HHR9	6	Integrin alpha-V	838	847	132.17	4	5	6	5					652
LRNPCTSEQNCTSPFSYK	2.93405e+07	3.26934e+07	2.39693e+07	3.227e+07	0	0	0	0	G3HZ55	G3HZ55	13	Integrin beta	203	220	130.27	8	6	6	6					1043
NPCTSEQNCTSPFSYK	2.83126e+07	2.96932e+07	3.45013e+07	2.97213e+07	0	0	0	0	G3HZ55	G3HZ55	13	Integrin beta	205	220	209.66	3	3	4	5					1043
NFTALIPGTTVEILHGDSK	324500	834910	906206	954590	0	0	0	0	G3GSN8	G3GSN8	13	Integrin beta	319	337	92.474	1	2	2	2					31
SYCKNGVNGTGENGR	0	0	0	1.0085e+06	0	0	0	0	G3HZ55	G3HZ55	13	Integrin beta	399	413	44.252				1					1044;1045;1046
NGVNGTGENGR	4.20204e+06	5.04111e+06	3.84311e+06	4.64373e+06	0	0	0	0	G3HZ55	G3HZ55	13	Integrin beta	403	413	160.18	7	9	7	9					1044;1045;1046
NGVNGTGENGRK	1.13653e+06	451333	461043	1.12043e+06	0	0	0	0	G3HZ55	G3HZ55	13	Integrin beta	403	414	122.18	4	2	2	4					1044;1045;1046
KDNETIK	2.85831e+06	1.2585e+06	957814	2.22001e+06	0	0	0	0	G3HZ55	G3HZ55	13	Integrin beta	438	444	171.73	3	2	2	3					1040
CHEGNGTFECGACR	412696	0	670799	229620	0	0	0	0	G3HZ55	G3HZ55	13	Integrin beta	477	490	102.73	2		3	1					1038
KENSSEICSNNGECVCGQCVCR	686634	2.41879e+06	0	4.39083e+06	0	0	0	0	G3HZ55	G3HZ55	13	Integrin beta	518	539	124.69	1	2		4					1041;1042
CHAGYIGDNCNCSTDISTCR	0	696859	735116	1.0298e+06	0	0	0	0	G3GSN8	G3GSN8	13	Integrin beta	548	567	80.316		3	3	3					30
KDTCAQECSHFNLTK	1.46247e+07	1.38416e+07	1.51231e+07	1.39383e+07	0	0	0	0	G3HZ55	G3HZ55	13	Integrin beta	658	672	205.18	9	9	10	8					1039
DTCAQECSHFNLTK	1.01247e+07	1.04336e+07	1.09417e+07	1.01332e+07	0	0	0	0	G3HZ55	G3HZ55	13	Integrin beta	659	672	128.95	6	6	6	6					1039
SNLTVLR	980770	947749	1.4148e+06	1.12275e+06	0	0	0	0	G3GSN8	G3GSN8	13	Integrin beta	676	682	130.04	3	3	3	3					32
ASEDQDVEFQMQIPAAAFITNFTMLIGDK	0	0	0	0	0	0	0	0	G3GR64	G3GR64	6	Inter-alpha-trypsin inhibitor heavy chain H5	38	66	74.604				1	2	2	1	2	6
KGSGIAEGDVGPPPSTVINQNETFAK	2.14112e+06	2.50146e+06	1.81399e+06	1.93271e+06	0	0	0	0	G3GR64	G3GR64	6	Inter-alpha-trypsin inhibitor heavy chain H5	172	197	147.11	3	3	3	3					7
GSGIAEGDVGPPPSTVINQNETFAK	8.36735e+06	7.35745e+06	6.50023e+06	6.32683e+06	0	0	0	0	G3GR64	G3GR64	6	Inter-alpha-trypsin inhibitor heavy chain H5	173	197	108.57	3	4	5	4					7
LVLPCNQSVVVGSR	7.29156e+06	5.26692e+06	5.03341e+06	3.71624e+06	0	0	0	0	G3GR64	G3GR64	6	Inter-alpha-trypsin inhibitor heavy chain H5	732	745	157.5	5	3	3	3					12
DDHGANFSCR	1.59308e+07	1.37947e+07	1.21326e+07	9.63412e+06	0	0	0	0	Q9ERF7	Q9ERF7	6	Intercellular adhesion molecule 1 (Intracellular adhesion molecule 1)	180	189	175.33	3	4	4	4					1374
TLSIYNFSAPVLTLSQQEVSEGSQVTVK	2.31017e+06	0	844048	676937	0	0	0	0	Q9ERF7	Q9ERF7	6	Intercellular adhesion molecule 1 (Intracellular adhesion molecule 1)	304	331	74.287	2		1	1					1377
VAGQELLKNQTLK	7.22152e+07	7.8068e+07	5.93088e+07	6.72651e+07	0	0	0	0	Q9ERF7	Q9ERF7	6	Intercellular adhesion molecule 1 (Intracellular adhesion molecule 1)	373	385	186.16	7	6	6	6					1380
TVTWAMNGTYVCHAVSSHGNITR	0	0	0	0	0	0	0	0	Q9ERF7	Q9ERF7	6	Intercellular adhesion molecule 1 (Intracellular adhesion molecule 1)	443	465	124.08	14	11	11	12	2	1	3	1	1378;1379
GGSLWLNCSTNCPRPER	0	0	418502	767504	0	0	0	0	G3H6D2	G3H6D2	3	Intercellular adhesion molecule 5	75	91	65.467			2	3					319
VEPPEFEVVGFTDHINVTMK	0	0	0	0	0	0	0	0	G3GT45	G3GT45	4	Interferon-alpha/beta receptor beta chain	133	152	91.64	3	4	2	3	30	31	28	7	41
FTEVNCTDITVTK	163702	0	0	0	0	0	0	0	G3GT52	G3GT52	1	Interferon-gamma receptor beta chain	79	91	65.043	1								42
SPDLNTTGYMNVTIHK	0	0	0	0	0	0	0	0	G3H6I5	G3H6I5	2	Interleukin-1 receptor-like 1	91	106	67.326						1	2		324;325
GSNFTAICVLK	470111	741394	694007	393724	0	0	0	0	G3HHX0	G3HHX0	3	Interleukin-6 receptor subunit beta	41	51	88.596	2	3	3	2					662
LTWNNSGTLR	927940	0	0	1.01305e+06	0	0	0	0	G3HHX0	G3HHX0	3	Interleukin-6 receptor subunit beta	240	249	142	3			3					663
EEAMLYHNQTSELR	0	0	0	0	0	0	0	0	G3HLU9	G3HLU9	1	Junction plakoglobin	320	333	191.53	8	6	6	6					745
EMNCPENITQIQK	0	0	0	0	0	0	0	0	G3IDW3	G3IDW3	3	KDEL motif-containing protein 1	150	162	125.03	3	3	3	3					1276
KNSTAVWR	1.72131e+06	531563	525160	1.47172e+06	0	0	0	0	G3IDW3	G3IDW3	3	KDEL motif-containing protein 1	301	308	133.12	3	1	1	3					1277
SNLSDLLEK	0	0	581231	528723	0	0	0	0	G3IDW3	G3IDW3	3	KDEL motif-containing protein 1	413	421	83.862			3	3					1278
IDGGPVILLQAGTPHNLTCR	2.43574e+06	3.47858e+06	3.66989e+06	2.06433e+06	0	0	0	0	G3HG54	G3HG54	2	Kin of IRRE-like protein 1	157	176	94.958	2	3	3	2					578
FLSYNVTR	1.05632e+06	1.29383e+06	1.37921e+06	1.37958e+06	0	0	0	0	G3I1J9	G3I1J9	1	KTEL motif-containing protein 1	310	317	138.54	3	3	3	3					1083
FIQNASGSGDK	2.3059e+07	1.41217e+07	2.18486e+07	1.47546e+07	0	0	0	0	G3IK05	G3IK05	1	Lactadherin (Fragment)	189	199	136.96	4	4	3	4					1330
TPLHYFDSQCMSAMNSQVMHNVTTETK	0	0	0	0	0	0	0	0	G3IAH7	G3IAH7	1	Lactosylceramide alpha-2,3-sialyltransferase	342	368	58.272				1					1234
LWLPVNLTWADLEDR	4.78198e+06	2.81063e+06	5.70175e+06	4.81938e+06	0	0	0	0	G3H2X8	G3H2X8	2	LAG1 longevity assurance-like 2 protein	14	28	156.24	4	3	3	3					246
LWLPVNLTWADLEDRDGR	1.11944e+06	0	715562	1.74664e+06	0	0	0	0	G3H2X8	G3H2X8	2	LAG1 longevity assurance-like 2 protein	14	31	141.86	3		2	4					246
FWLPHNVTWADLK	3.14989e+06	1.93492e+06	1.68837e+06	2.73268e+06	0	0	0	0	G3GU80	G3GU80	1	LAG1 longevity assurance-like 6 protein	13	25	82.069	4	3	5	3					76
TALINSTGEEVAMR	0	0	0	0	0	0	0	0	G3HG95	G3HG95	1	Lamin-A/C	528	541	69.92	1	3	3	3					581
WYPNISTVMFK	0	0	0	0	0	0	0	0	G3IEP6	G3IEP6	4	Laminin subunit alpha-2	295	305	42.843							1		1289
HTQNLTVEQPIQVK	3.57123e+06	2.88872e+06	2.94301e+06	1.22505e+06	0	0	0	0	G3IEP6	G3IEP6	4	Laminin subunit alpha-2	579	592	202.4	5	5	5	3					1286
KADILDVVGMLYVGGLPINYTTR	0	0	0	0	0	0	0	0	G3IEP6	G3IEP6	4	Laminin subunit alpha-2	807	829	59.912								1	1287
NASRPTEDLYCK	239028	436309	189402	822541	0	0	0	0	G3HGW6	G3HGW6	21	Laminin subunit alpha-5	79	90	71.176	1	2	1	4					627
LVGGPVAGGDPNQTIQGQYCDICTAANSNK	4.06897e+06	4.11852e+06	4.04518e+06	3.33349e+06	0	0	0	0	G3HGW6	G3HGW6	21	Laminin subunit alpha-5	91	120	52.721	1	1	1	1					626
IVPLENGEIVVSLVNGRPGAMNFSYSPLLR	0	0	0	0	0	0	0	0	G3HGW6	G3HGW6	21	Laminin subunit alpha-5	229	258	128.03			1	1	30	28	33	38	618;619;620
VWQGHANASFCPHGYGCR	396655	195058	0	193101	0	0	0	0	G3HGW6	G3HGW6	21	Laminin subunit alpha-5	1329	1346	60.489	2	1		1					634
HTTGPHCESCAPGFYGNALLPGNCTR	0	0	0	196247	0	0	0	0	G3HGW6	G3HGW6	21	Laminin subunit alpha-5	1999	2024	44.625				1					617
LHSLNASIADLK	1.87773e+07	2.23505e+07	1.73449e+07	1.57055e+07	0	0	0	0	G3HGW6	G3HGW6	21	Laminin subunit alpha-5	2207	2218	163.09	6	7	6	6					623
EALNHAVNTTR	2.53721e+07	2.07292e+07	2.37534e+07	1.53757e+07	0	0	0	0	G3HGW6	G3HGW6	21	Laminin subunit alpha-5	2388	2398	253.16	8	6	7	5					610;611
QELFRDNATIK	1.81632e+06	2.49963e+06	2.26278e+06	1.46218e+06	0	0	0	0	G3HGW6	G3HGW6	21	Laminin subunit alpha-5	2419	2429	202.72	4	4	5	3					628
VFDLQQNMGGVNVSIGCTPPQLIQTSR	0	0	0	0	0	0	0	0	G3HGW6	G3HGW6	21	Laminin subunit alpha-5	3280	3306	69.639						2		1	632;633
LEVDTQSNHTMGTSPVTLAAIPVPLHLGGLPK	0	0	0	0	0	0	0	0	G3HGW6	G3HGW6	21	Laminin subunit alpha-5	3616	3647	106.33	4	5	5	5	5	3	7	5	621
GMNYTVR	0	0	0	0	0	0	0	0	G3I278	G3I278	7	Laminin subunit beta-1	522	528	114.19	3	4	3	4					1099
RVNASTTDPNSTVEQSALTR	1.15855e+07	1.23061e+07	1.56412e+07	1.67142e+07	0	0	0	0	G3I278	G3I278	7	Laminin subunit beta-1	1165	1184	183.22	12	9	12	11					1104;1105
VNASTTDPNSTVEQSALTR	1.01456e+08	9.47497e+07	1.1008e+08	9.81413e+07	0	0	0	0	G3I278	G3I278	7	Laminin subunit beta-1	1166	1184	170.61	15	13	14	15					1104;1105
MEMPSTPQQLQNLTEDIR	0	0	0	0	0	0	0	0	G3I278	G3I278	7	Laminin subunit beta-1	1362	1379	198.04	10	6	7	8	6	6	6	6	1102
MEMPSTPQQLQNLTEDIRER	0	0	0	0	0	0	0	0	G3I278	G3I278	7	Laminin subunit beta-1	1362	1381	225.11					3	5	6	3	1102
DGLALNLTLR	0	646700	877470	0	0	0	0	0	G3IB69	G3IB69	3	Laminin subunit beta-2	1305	1314	133.23		2	3						1245
RANTSTLAVPSPVSNSADTR	3.31467e+06	2.90244e+06	2.11578e+06	1.65957e+06	0	0	0	0	G3IB69	G3IB69	3	Laminin subunit beta-2	1348	1367	107.72	5	4	3	4					1243;1244
ANTSTLAVPSPVSNSADTR	2.99651e+06	2.30571e+06	1.85938e+06	1.3835e+06	0	0	0	0	G3IB69	G3IB69	3	Laminin subunit beta-2	1349	1367	85.937	3	3	3	3					1243;1244
LLNNLTSIK	3.98914e+07	3.42233e+07	4.14795e+07	2.89665e+07	0	0	0	0	G3HG25	G3HG25	8	Laminin subunit gamma-1	597	605	126.07	10	10	12	10					566;567
VNSSLHSQISR	3.48798e+07	3.26614e+07	3.46456e+07	3.0534e+07	0	0	0	0	G3HG25	G3HG25	8	Laminin subunit gamma-1	1056	1066	192.6	6	8	7	6					576
MAAANVSIAQPESTGEPNNMTLLAEEAR	0	0	0	0	0	0	0	0	G3HG25	G3HG25	8	Laminin subunit gamma-1	1107	1134	46.399				1					568;569;570
TLEGENQTSLEIEDLNR	2.57669e+07	2.59316e+07	2.13768e+07	1.39027e+07	0	0	0	0	G3HG25	G3HG25	8	Laminin subunit gamma-1	1168	1184	282.55	8	7	6	5					572
TLEGENQTSLEIEDLNRK	4.83599e+06	6.22838e+06	4.01148e+06	4.06859e+06	0	0	0	0	G3HG25	G3HG25	8	Laminin subunit gamma-1	1168	1185	121.32	3	4	3	3					572
YEQAKNISQDLEK	0	182790	0	396210	0	0	0	0	G3HG25	G3HG25	8	Laminin subunit gamma-1	1186	1198	93.348		1		2					577
SHTNTSHVMQYGNK	0	0	0	0	0	0	0	0	G3I1H5	G3I1H5	1	Legumain	265	278	98.942		3	1	5					1078;1079
CIPVLEAQEYIANVTSSPSAR	3.76751e+06	1.71322e+06	5.18305e+06	3.74288e+06	0	0	0	0	G3I6U8	G3I6U8	1	LEM domain-containing protein 2	67	87	90.453	4	2	5	5					1170
KNQSTGLIQPVATNGK	1.70527e+06	1.6014e+06	3.68621e+06	3.45709e+06	0	0	0	0	G3H746	G3H746	13	Leucyl-cystinyl aminopeptidase	130	145	138.91	3	3	6	6					345;346
NQSTGLIQPVATNGK	865219	0	0	323983	0	0	0	0	G3H746	G3H746	13	Leucyl-cystinyl aminopeptidase	131	145	75.764	2			1					345;346
YELSLHPNLTSMTFK	0	0	0	0	0	0	0	0	G3H746	G3H746	13	Leucyl-cystinyl aminopeptidase	163	177	58.079	3	3	2	1					351
QVEVLEYPYHEQIAIVAPEALLAGHNYTLK	2.89884e+06	0	0	1.70306e+06	0	0	0	0	G3H746	G3H746	13	Leucyl-cystinyl aminopeptidase	217	246	73.936	3			3					349
EETLLYDNASSSVADR	2.54366e+07	2.44898e+07	2.49402e+07	1.68951e+07	0	0	0	0	G3H746	G3H746	13	Leucyl-cystinyl aminopeptidase	426	441	201.3	3	4	6	4					344
EETLLYDNASSSVADRK	3.85474e+06	5.26441e+06	2.61648e+06	3.36112e+06	0	0	0	0	G3H746	G3H746	13	Leucyl-cystinyl aminopeptidase	426	442	138.33	5	5	3	5					344
KDSLNSSHPISSSVQSSEQIEEMFDSLSYFK	0	0	0	0	0	0	0	0	G3H746	G3H746	13	Leucyl-cystinyl aminopeptidase	507	537	105.9	5	4	4	6					343
DSLNSSHPISSSVQSSEQIEEMFDSLSYFK	0	0	0	0	0	0	0	0	G3H746	G3H746	13	Leucyl-cystinyl aminopeptidase	508	537	107.17	2	3	4	3	3	3	5	3	343
KSDIINLTEQVQWVK	168562	965585	224319	182835	0	0	0	0	G3H746	G3H746	13	Leucyl-cystinyl aminopeptidase	663	677	107.74	1	3	1	1					347
SDIINLTEQVQWVK	1.90801e+06	2.53656e+06	1.66868e+06	1.07472e+06	0	0	0	0	G3H746	G3H746	13	Leucyl-cystinyl aminopeptidase	664	677	111.83	3	3	3	2					347
VNTNMTGYYIVHYADDDWAALINQLK	0	0	0	0	0	0	0	0	G3H746	G3H746	13	Leucyl-cystinyl aminopeptidase	678	703	75.539	2	3	2	3	2	2		2	350
VNTNMTGYYIVHYADDDWAALINQLKR	0	0	0	0	0	0	0	0	G3H746	G3H746	13	Leucyl-cystinyl aminopeptidase	678	704	94.389				1	2	3	3	2	350
NETHTAPITEALFQTDLIYNLLEK	713087	636798	1.66394e+06	461076	0	0	0	0	G3H746	G3H746	13	Leucyl-cystinyl aminopeptidase	744	767	99.078	1	2	2	1					348
MVAYLSASLGNVTR	0	0	0	0	0	0	0	0	G3I136	G3I136	1	Leukemia inhibitory factor (Leukemia inhibitory factor-like protein)	64	77	175.21					5	3	7	3	1067
NNSTVETNFTSAK	476689	561588	499340	2.55704e+06	0	0	0	0	G3HDA3	G3HDA3	2	Leukocyte surface antigen CD47	20	32	88.075	1	1	1	3					489;490;491
QQAVLGNYTCEVTELSR	8.76884e+06	7.42937e+06	9.54928e+06	9.74819e+06	0	0	0	0	G3HDA3	G3HDA3	2	Leukocyte surface antigen CD47	50	66	135.09	4	4	5	4					492
INCSDGYIENYICR	1.45412e+06	1.14828e+06	1.63298e+06	1.31791e+06	0	0	0	0	G3HHX6	G3HHX6	1	Lipid phosphate phosphohydrolase 1 (Fragment)	123	136	186.13	2	3	3	3					667
GSPANVTEAR	498652	623215	847239	638574	0	0	0	0	G3HF28	G3HF28	1	Lipid phosphate phosphohydrolase 2	151	160	128.91	2	3	1	2					548
DMSDELGCINVTQCDGPNK	0	0	0	0	0	0	0	0	P35950	P35950	2	Low-density lipoprotein receptor (LDL receptor)	264	282	177.67	8	6	6	6					1368
SSPANCTWVILGSK	261324	0	0	0	0	0	0	0	G3HRD1	G3HRD1	2	Low-density lipoprotein receptor-related protein 10	55	68	43.592	1			1					873
GFNATYHVR	734016	671751	684383	454241	0	0	0	0	G3HRD1	G3HRD1	2	Low-density lipoprotein receptor-related protein 10	300	308	121.09	3	3	3	2					872
IEVANLNGTSR	533885	936829	818797	980879	0	0	0	0	G3I5B4	G3I5B4	1	Low-density lipoprotein receptor-related protein 5	125	135	134.3	3	3	3	3					1149
YSGFLNTSYHR	1.35664e+07	9.85125e+06	9.19558e+06	1.10056e+07	0	0	0	0	G3GYK2	G3GYK2	4	Lysosomal acid phosphatase	87	97	242.49	9	6	6	6					145
FNANISWQPIPVHTVPVTEDR	1.20857e+07	9.05307e+06	1.31087e+07	1.26818e+07	0	0	0	0	G3GYK2	G3GYK2	4	Lysosomal acid phosphatase	130	150	111.57	4	3	5	5					140;141
YEQLQNETR	1.21436e+07	9.22126e+06	1.07827e+07	1.13612e+07	0	0	0	0	G3GYK2	G3GYK2	4	Lysosomal acid phosphatase	162	170	157.96	3	3	3	3					144
NLTQMATTSQFPK	0	0	0	0	0	0	0	0	G3GYK2	G3GYK2	4	Lysosomal acid phosphatase	267	279	76.073	5	4	4	6					142
LENLSSTEMGYTATLTR	0	0	0	0	0	0	0	0	G3HTE5	G3HTE5	7	Lysosomal alpha-glucosidase	132	148	123.08	8	7	8	8	8	8	7	4	916
QVVENMTR	0	0	0	0	0	0	0	0	G3HTE5	G3HTE5	7	Lysosomal alpha-glucosidase	380	387	113.94	4	3	4	5					917
RGVFITNSTGQPLIGK	2.8044e+06	3.27072e+06	2.54487e+06	1.02223e+06	0	0	0	0	G3HTE5	G3HTE5	7	Lysosomal alpha-glucosidase	458	473	65.374	2	2	2	1					913
GVFITNSTGQPLIGK	2.07335e+08	1.57647e+08	1.31508e+08	1.43073e+08	0	0	0	0	G3HTE5	G3HTE5	7	Lysosomal alpha-glucosidase	459	473	146.96	5	3	4	5					913
GNHSVFGLEVATVGTGPDCPSVK	1.35237e+07	1.85283e+07	9.08891e+06	9.71878e+06	0	0	0	0	G3HG87	G3HG87	1	Lysosomal protein NCU-G1	227	249	151.3	4	5	3	3					580
DHPNATAWR	1.64414e+06	2.15662e+06	814943	1.17942e+06	0	0	0	0	G3HZC7	G3HZC7	2	Lysosomal thioesterase PPT2	203	211	116.37	3	4	2	3					1052
ANIQFGENGTTISAVSNK	3.01701e+07	3.88082e+07	2.61153e+07	3.81613e+07	0	0	0	0	G3ID21	G3ID21	7	Lysosome membrane protein 2	58	75	159.81	9	7	7	8					1258
AYVFERNQSVGDTNVDLIR	941114	3.99012e+06	285351	2.33924e+06	0	0	0	0	G3ID21	G3ID21	7	Lysosome membrane protein 2	76	94	97.69	2	3	1	3					1259
NQSVGDTNVDLIR	5.21973e+06	7.04097e+06	4.8543e+06	4.95866e+06	0	0	0	0	G3ID21	G3ID21	7	Lysosome membrane protein 2	82	94	223.22	3	3	3	2					1259
NGTNDGDYVFLTGEDNYLNFTK	1.07331e+06	0	0	397181	0	0	0	0	G3ID21	G3ID21	7	Lysosome membrane protein 2	166	187	76.693	2			1					1260;1261;1262
TSLDWWTTDECNMINGTDGDSFHPLITK	0	0	0	0	0	0	0	0	G3ID21	G3ID21	7	Lysosome membrane protein 2	195	222	79.382	2	4	3	6					1264;1265
TMVFPVMYLNESVLIDK	0	0	0	0	0	0	0	0	G3ID21	G3ID21	7	Lysosome membrane protein 2	363	379	86.488	6	8	7	7					1263
TMVFPVMYLNESVLIDKETASR	0	0	0	0	0	0	0	0	G3ID21	G3ID21	7	Lysosome membrane protein 2	363	384	132.83	4	3	3	4	2	1	2		1263
ANFSASFFTIYETGHGSK	328591	200318	490348	0	0	0	0	0	G3HK56	G3HK56	9	Lysosome-associated membrane glycoprotein 1	2	19	56.121	1	1	2						724
NSTFELPSSAEVLNSNSSCGR	1.27121e+07	6.68767e+06	1.53758e+07	9.45857e+06	0	0	0	0	G3HK56	G3HK56	9	Lysosome-associated membrane glycoprotein 1	20	40	172.3	7	4	10	6					732;733;734
YSVQDMYFAYNLSDTQHFLNASNK	0	0	0	0	0	0	0	0	G3HK56	G3HK56	9	Lysosome-associated membrane glycoprotein 1	69	92	139.28	10	13	13	21	4	5	5	3	735;736
CLSAIQVHMGNVTVTLSDATIQAYLLNSNFSK	0	0	0	0	0	0	0	0	G3HK56	G3HK56	9	Lysosome-associated membrane glycoprotein 1	113	144	80.729	1			2					725;726
KDNMTVTR	0	0	0	0	0	0	0	0	G3HK56	G3HK56	9	Lysosome-associated membrane glycoprotein 1	202	209	154.12	2	3	3	3					727
DNMTVTR	0	0	0	0	0	0	0	0	G3HK56;G3I7Y3	G3HK56	9	Lysosome-associated membrane glycoprotein 1	203	209	92.47	4	4	3	5					727
FGMNGSSSLFFLQEVR	0	0	0	0	0	0	0	0	G3HK56	G3HK56	9	Lysosome-associated membrane glycoprotein 1	243	258	213.67	13	17	21	34	3	3	6	2	728
LNMTLPDANVSSLMASNQSLR	0	0	0	0	0	0	0	0	G3HK56	G3HK56	9	Lysosome-associated membrane glycoprotein 1	259	279	103.54	14	12	15	14					729;730;731
TVTISEPHNVTYNGSSCGDDQGVAK	1.7158e+08	1.75621e+08	1.57043e+08	1.56342e+08	0	0	0	0	G3HYW4	G3HYW4	7	Lysosome-associated membrane glycoprotein 2	31	55	135.3	11	9	9	9					1025;1026
TGNVVQNYWDIHLQAFVQNGTVSK	1.14441e+07	6.69213e+06	1.20989e+07	1.37735e+07	0	0	0	0	G3HYW4	G3HYW4	7	Lysosome-associated membrane glycoprotein 2	129	152	107.88	6	4	7	9				1	1023;1024
VGNYSVSNGNATCLLATMGLQLNVTEEK	0	0	0	0	0	0	0	0	G3HYW4	G3HYW4	7	Lysosome-associated membrane glycoprotein 2	188	215	45.941		1							1027;1028;1029;1030
LNNSQIK	1.30738e+07	2.24855e+07	1.49715e+07	2.12608e+07	0	0	0	0	G3HYW4	G3HYW4	7	Lysosome-associated membrane glycoprotein 2	242	248	145.04	3	4	3	5					1022
LGNVTVAHMGTADGR	0	0	0	0	0	0	0	0	G3H8D6	G3H8D6	2	Macrophage-stimulating protein receptor	444	458	66.674	1	2	1	3					370
AVLVNGTQCQLK	1.00241e+06	1.76444e+06	1.76082e+06	451167	0	0	0	0	G3H8D6	G3H8D6	2	Macrophage-stimulating protein receptor	704	715	120.77	2	3	3	1					369
GENFTETDVK	1.04854e+07	9.60028e+06	8.34003e+06	6.85171e+06	0	0	0	0	G3H416	G3H416	2	Major prion protein	195	204	102.52	4	3	3	3					272
NLDELHWAPELGVFADFGNHTK	9.37536e+06	1.48283e+07	1.72691e+07	1.37646e+07	0	0	0	0	G3I7V6	G3I7V6	1	Mannosyl-oligosaccharide glucosidase	532	553	129.43	6	8	10	8					1191
TSNSSPVSVEQEK	2.3693e+06	2.06321e+06	2.48212e+06	2.53966e+06	0	0	0	0	G3GRB9	G3GRB9	1	Melanoma inhibitory activity protein 3	210	222	153.81	3	3	3	3					15
FAESDPIVPCNETR	1.57561e+06	1.48901e+06	1.75945e+06	1.74601e+06	0	0	0	0	Q9Z2A8	Q9Z2A8	1	Membrane-bound transcription factor site-1 protease (EC 3.4.21.112) (Endopeptidase S1P) (Sterol-regulated luminal protease) (Subtilisin/kexin-isozyme 1) (SKI-1)	138	151	109.83	3	3	3	4					1381
IILNFTSMDLYR	0	0	0	0	0	0	0	0	G3GUX9	G3GUX9	2	Metalloendopeptidase (EC 3.4.24.-)	393	404	122.33	1	4	3	3	3	3	4	3	91
LNGSITSPGWPK	2.74916e+06	3.14014e+06	2.30111e+06	1.59737e+06	0	0	0	0	G3GUX9	G3GUX9	2	Metalloendopeptidase (EC 3.4.24.-)	631	642	105.65	3	3	3	4					92
WLVSDNHLNITNVAFDDR	0	235705	0	182372	0	0	0	0	G3HFV5	G3HFV5	1	Microfibril-associated glycoprotein 3	95	112	49.537		1		1					562
GGGGPWANGSALALCQQYYHR	0	0	0	233648	0	0	0	0	G3HWW2	G3HWW2	2	Mucolipin-1	103	123	65.175				1					997
GHVDPANDTFDIDPR	2.43688e+06	384583	2.62459e+06	2.07119e+06	0	0	0	0	G3HWW2	G3HWW2	2	Mucolipin-1	124	138	74.789	5	1	5	4					998
VNSTELFHVDR	140884	145985	342486	250865	0	0	0	0	G3I0M1	G3I0M1	2	Multiple epidermal growth factor-like domains 8	890	900	87.184	1	1	2	2					1066
ALLTNVSSVALGSR	0	166040	0	491892	0	0	0	0	G3I0M1	G3I0M1	2	Multiple epidermal growth factor-like domains 8	1535	1548	113.76		1		2					1065
EIFVVNGTQGK	725559	904666	2.64333e+06	658526	0	0	0	0	G3HE64	G3HE64	2	Myelin protein zero-like protein 1	11	21	160.77	1	1	3	1					510
DASINIENIQAVHNGTYICDVK	1.97388e+06	1.59225e+06	1.61898e+06	480744	0	0	0	0	G3HE64	G3HE64	2	Myelin protein zero-like protein 1	83	104	105.38	3	3	3	1					509
NATDAAWR	487718	643213	594657	385008	0	0	0	0	G3HGM6	G3HGM6	1	N(4)-(Beta-N-acetylglucosaminyl)-L-asparaginase	39	46	119.29	2	3	3	3					584
VPMLVLDPPLPANSTLK	0	0	0	0	0	0	0	0	G3H678	G3H678	6	N-acetylglucosamine-1-phosphotransferase subunits alpha/beta (Fragment)	83	99	95.197	4	3	4	4					310
NPSTNVSVVVFDSTK	2.07497e+06	2.21687e+06	1.79514e+06	1.36407e+06	0	0	0	0	G3H678	G3H678	6	N-acetylglucosamine-1-phosphotransferase subunits alpha/beta (Fragment)	122	136	103.43	3	3	3	2					308
VTLLPNQTHYVIPK	0	640880	902995	634858	0	0	0	0	G3H678	G3H678	6	N-acetylglucosamine-1-phosphotransferase subunits alpha/beta (Fragment)	448	461	49.298		1	2	1					311
IPLVNISLLPK	909782	1.26193e+06	1.18841e+06	954590	0	0	0	0	G3H678	G3H678	6	N-acetylglucosamine-1-phosphotransferase subunits alpha/beta (Fragment)	597	607	93.345	3	3	3	2					307
TNVSHVVGQLDDIR	732213	1.06005e+06	774298	551928	0	0	0	0	G3H678	G3H678	6	N-acetylglucosamine-1-phosphotransferase subunits alpha/beta (Fragment)	973	986	133.47	2	3	3	2					309
TNVSHVVGQLDDIRK	779785	242119	683288	525408	0	0	0	0	G3H678	G3H678	6	N-acetylglucosamine-1-phosphotransferase subunits alpha/beta (Fragment)	973	987	117	3	1	3	2					309
YPHNHHVVNNTLEGNCSSK	292627	820343	249812	795013	0	0	0	0	G3I8P7	G3I8P7	7	N-acetylglucosamine-6-sulfatase (EC 3.1.6.14) (Glucosamine-6-sulfatase)	25	43	59.372	1	3	1	3					1203;1204;1205
TPMTNSSIQFLDDAFR	0	0	0	0	0	0	0	0	G3I8P7	G3I8P7	7	N-acetylglucosamine-6-sulfatase (EC 3.1.6.14) (Glucosamine-6-sulfatase)	197	212	240.2	8	8	7	8	6	6	8	5	1202
TPMTNSSIQFLDDAFRR	0	0	0	0	0	0	0	0	G3I8P7	G3I8P7	7	N-acetylglucosamine-6-sulfatase (EC 3.1.6.14) (Glucosamine-6-sulfatase)	197	213	207.4	1	3		3	4	3	5	3	1202
GPGIKPNQTSK	789153	1.14071e+06	550442	1.18504e+06	0	0	0	0	G3I8P7	G3I8P7	7	N-acetylglucosamine-6-sulfatase (EC 3.1.6.14) (Glucosamine-6-sulfatase)	278	288	190.53	3	4	2	3					1198
GASNLTWR	1.80986e+06	5.51435e+06	4.92706e+06	5.68049e+06	0	0	0	0	G3I8P7	G3I8P7	7	N-acetylglucosamine-6-sulfatase (EC 3.1.6.14) (Glucosamine-6-sulfatase)	324	331	157.33	1	3	3	3					1197
FFGNESER	417784	388173	111080	94282.7	0	0	0	0	G3ID19	G3ID19	2	NAD(P)(+)--arginine ADP-ribosyltransferase (EC 2.4.2.31) (Mono(ADP-ribosyl)transferase)	167	174	101.54	3	3	1	1					1256
GSSVILNCSAYSEPSPK	3.99161e+06	3.90586e+06	4.03191e+06	3.63176e+06	0	0	0	0	G3HEJ4	G3HEJ4	8	Neogenin	53	69	140.22	3	3	3	3					534
LPSGTLVISNVTEGDGGLYR	4.11215e+06	3.81222e+06	4.17586e+06	3.00029e+06	0	0	0	0	G3HEJ4	G3HEJ4	8	Neogenin	187	206	166.6	4	4	7	3					535
ERIENTSQPGEMQVTIQNLMPATVYIFR	0	0	0	0	0	0	0	0	G3HEJ4	G3HEJ4	8	Neogenin	471	498	99.396	2		2	2	5	7	4	6	533
TLSDVPSAAPQNLSLEVR	1.89804e+06	1.93366e+06	1.58433e+06	2.23774e+06	0	0	0	0	G3HEJ4	G3HEJ4	8	Neogenin	614	631	120.9	3	3	2	3					537
YKNANATTLSYLVTGLKPNTLYEFSVMVTK	0	0	0	0	0	0	0	0	G3HEJ4	G3HEJ4	8	Neogenin	891	920	42.367								1	536
NANATTLSYLVTGLKPNTLYEFSVMVTK	0	0	0	0	0	0	0	0	G3HEJ4	G3HEJ4	8	Neogenin	893	920	50.029					1	1		2	536
GTPSHELNTTSSGAEVIR	2.54338e+06	2.56137e+06	3.54996e+06	2.91661e+06	0	0	0	0	G3HWW4	G3HWW4	1	Neuropathy target esterase	2	19	161.86	12	11	12	12					999
RGPECSQNYTAPSGVIK	499744	725970	0	1.2697e+06	0	0	0	0	G3HZ57	G3HZ57	4	Neuropilin-1	143	159	82.349	3	3		3					1048
GPECSQNYTAPSGVIK	0	437715	250760	0	0	0	0	0	G3HZ57	G3HZ57	4	Neuropilin-1	144	159	57.148		2	1						1048
IAYSNNGSDWK	522543	643007	445406	497800	0	0	0	0	G3HZ57	G3HZ57	4	Neuropilin-1	517	527	91.313	3	3	3	3					1049;1050
KNASNMEYR	0	0	0	0	0	0	0	0	G3HEJ1	G3HEJ1	5	Neuroplastin	17	25	74.424	3			2					532
ANATIEVK	8.17144e+06	9.81112e+06	9.00373e+06	1.01367e+07	0	0	0	0	G3HEJ1	G3HEJ1	5	Neuroplastin	49	56	99.442	4	4	4	4					528
KKENGVFQEISNNSGR	1.45459e+07	1.57533e+07	1.6154e+07	2.09962e+07	0	0	0	0	G3HEJ1	G3HEJ1	5	Neuroplastin	94	109	208.43	8	9	10	14					529;530;531
KENGVFQEISNNSGR	1.54666e+06	2.53462e+06	2.69924e+06	2.3674e+06	0	0	0	0	G3HEJ1	G3HEJ1	5	Neuroplastin	95	109	131.86	5	7	8	8					529;530;531
ENGVFQEISNNSGR	4.56215e+06	3.85452e+06	5.55865e+06	3.92155e+06	0	0	0	0	G3HEJ1	G3HEJ1	5	Neuroplastin	96	109	167.89	6	6	7	6					529;530;531
AWNYTVDTPHGMFVSGTPYEQSVWITDVGSGAYGHTVK	0	0	0	0	0	0	0	0	G3HVP7	G3HVP7	2	NHL repeat-containing protein 3	99	136	48.65					2	1		2	941
VIYNLTEK	6.95471e+06	8.19794e+06	9.643e+06	8.70154e+06	0	0	0	0	G3HSJ1	G3HSJ1	1	Nicalin	425	432	118.74	3	3	3	3					901
TSLDLWMHTDPMSQKNESVK	0	0	0	0	0	0	0	0	G3H7X9	G3H7X9	7	Nicastrin	278	297	104.76	3	2	3	3					364
RQNQSQALPPSSLQR	2.44191e+06	3.21583e+06	3.93525e+06	4.43521e+06	0	0	0	0	G3H7X9	G3H7X9	7	Nicastrin	321	335	195.23	5	6	6	6					361
QNQSQALPPSSLQR	603601	482638	751027	634590	0	0	0	0	G3H7X9	G3H7X9	7	Nicastrin	322	335	113.54	3	3	3	3					361
NISGVVLADHSGSFHNR	0	0	0	0	0	0	0	0	G3H7X9	G3H7X9	7	Nicastrin	341	357	46.892			1						360
YYQSIYDTAENINVTYPER	1.10217e+07	7.19487e+06	1.00882e+07	1.29625e+07	0	0	0	0	G3H7X9	G3H7X9	7	Nicastrin	358	376	154.49	7	5	6	7					365
SYLDDGPLQHYIAVTSPTNTTYVVQYALANLTGK	1.38825e+07	5.9829e+06	1.23474e+07	2.01906e+07	0	0	0	0	G3H7X9	G3H7X9	7	Nicastrin	450	483	63.913	4	3	4	6					362;363
CVANYTGNGR	1.71286e+06	1.87604e+06	2.08545e+06	1.43652e+06	0	0	0	0	G3HWE4	G3HWE4	2	Nidogen-1	413	422	168.83	3	3	3	3					985;986
DASACNATNWIEYMFNK	0	0	0	0	0	0	0	0	G3HT60	G3HT60	4	Niemann-Pick C1 protein (Fragment)	161	177	89.506	4	6	5	8					902;903
MEQLIIQAPNTSEHIYEPYPSGSDVSFGPPLNK	0	0	0	0	0	0	0	0	G3HT60	G3HT60	4	Niemann-Pick C1 protein (Fragment)	386	418	55.022	1	2	1						906
SYKNPNLTISFIAER	680711	901339	0	664461	0	0	0	0	G3HT60	G3HT60	4	Niemann-Pick C1 protein (Fragment)	574	588	84.508	2	2		3					907
LYNATHQFCNASVIDPTCIR	1.1314e+07	1.30538e+07	7.70391e+06	1.33635e+07	0	0	0	0	G3HT60	G3HT60	4	Niemann-Pick C1 protein (Fragment)	875	894	135.09	6	5	4	6					904;905
LENITTGTYTIHAQK	1.19727e+07	1.32093e+07	1.34541e+07	1.35792e+07	0	0	0	0	G3IBB9	G3IBB9	1	Nodal modulator 1 (Fragment)	312	326	111.12	6	6	6	6					1247
LINKFNSSSSSLEEK	4.59034e+06	6.59266e+06	7.54712e+06	7.48353e+06	0	0	0	0	G3HEY8	G3HEY8	2	Nucleotide exchange factor SIL1	84	98	142.45	6	7	8	6					546;547
FNSSSSSLEEK	9.82573e+06	9.97817e+06	1.65752e+07	1.20161e+07	0	0	0	0	G3HEY8	G3HEY8	2	Nucleotide exchange factor SIL1	88	98	155.48	3	3	3	3					546
ENPGFDFSGAEISGNYTK	2.68385e+06	2.32458e+06	1.25433e+06	1.23236e+06	0	0	0	0	G3H9Y7	G3H9Y7	1	NudC domain-containing protein 2	130	147	111.01	3	3	3	3					418
VDKLEEEVSKNLTK	815416	1.45448e+06	811289	1.13558e+06	0	0	0	0	G3HU02	G3HU02	3	Olfactomedin-like protein 2B	178	191	164.15	3	3	3	3					930
GKENCSDTILDSMPDIR	0	0	0	0	0	0	0	0	G3HU02	G3HU02	3	Olfactomedin-like protein 2B	211	227	96.096	4	3	3	4					925
VLEEPKNFSCETQDFK	5.01936e+06	6.16092e+06	6.52624e+06	7.76442e+06	0	0	0	0	G3HGU9	G3HGU9	7	Oncostatin-M specific receptor subunit beta	233	248	143.05	4	6	5	6					609
EVIHEHNVSVHMSASYLFSDLEPDTK	0	0	0	0	0	0	0	0	G3HGU9	G3HGU9	7	Oncostatin-M specific receptor subunit beta	372	397	86.791				1	1	1			600
NLGPNTTSTNITSGAFKPGVR	7.4029e+06	7.74185e+06	8.276e+06	9.92018e+06	0	0	0	0	G3HGU9	G3HGU9	7	Oncostatin-M specific receptor subunit beta	574	594	151.95	3	3	4	5					603;604
AFTVENLRPESHYEFLVTPYTSAGQGPNETFTK	0	0	756629	3.86443e+06	0	0	0	0	G3HGU9	G3HGU9	7	Oncostatin-M specific receptor subunit beta	696	728	98.002			1	3					599
AEPGTHLCIDVEDAMNITR	0	0	0	0	0	0	0	0	G3GXK3	G3GXK3	1	Osteopetrosis-associated transmembrane protein 1	101	119	67.928	1	1	2	2					132
GLEQLHMDIAVNFSQGGLLSPHLHNVCAEATDAIYTR	0	0	0	0	0	0	0	0	G3IEB7	G3IEB7	1	Out at first protein-like	20	56	142.16					5	4	1	8	1280;1281
GVAVTNTSELGFR	9.22378e+06	9.89653e+06	8.01581e+06	7.22492e+06	0	0	0	0	G3H241	G3H241	4	P2X purinoceptor 7	482	494	194.96	3	3	3	3					227
CVPFNESVK	529661	503139	593404	443155	0	0	0	0	G3H241	G3H241	4	P2X purinoceptor 7	563	571	66.568	3	3	3	3					226
AAENFTLLVK	8.1797e+06	7.46905e+06	8.47639e+06	6.99688e+06	0	0	0	0	G3H241	G3H241	4	P2X purinoceptor 7	595	604	103.55	5	3	5	4					225
NILPNITTSYLK	8.54199e+06	6.08477e+06	7.26755e+06	6.74709e+06	0	0	0	0	G3H241	G3H241	4	P2X purinoceptor 7	618	629	98.105	4	4	4	4					228
NHSIFLADINQER	930189	1.22901e+06	1.42354e+06	1.50621e+06	0	0	0	0	G3HN89	G3HN89	3	Palmitoyl-protein thioesterase 1	197	209	129.54	2	3	3	3					802
NNSIYVVANMGDK	0	0	0	0	0	0	0	0	G3I740	G3I740	4	Pantetheinase	131	143	64.104	3	3	3	3					1174;1175
KPCNTSDPQCPPDGR	1.4656e+06	3.37259e+06	2.70472e+06	3.55467e+06	0	0	0	0	G3I740	G3I740	4	Pantetheinase	144	158	144.73	4	6	5	6					1173
SVVNWTSYASSIEVPSTGNK	4.14575e+06	5.9502e+06	3.88607e+06	3.66473e+06	0	0	0	0	G3I740	G3I740	4	Pantetheinase	312	331	88.176	3	3	3	3					1176
GISGNHTVCQNDLCCHLSYQMSEK	0	0	0	0	0	0	0	0	G3I740	G3I740	4	Pantetheinase	349	372	46.558		1							1172
HTGPGILSMANAGPNTNGSQFFICTAK	0	0	0	0	0	0	0	0	G3IED5;G3HMB8;G3I1A7;G3HIQ1;G3HLP7	G3HIQ1	2	Peptidyl-prolyl cis-trans isomerase (PPIase) (EC 5.2.1.8)	92	118	83.465	1			3					684
DTNGSQFFITTVK	1.74627e+06	2.45607e+06	1.93319e+06	1.78193e+06	0	0	0	0	G3H533	G3H533	2	Peptidyl-prolyl cis-trans isomerase (PPIase) (EC 5.2.1.8)	146	158	95.264	3	3	3	4					286
VNNCSDMCFHQK	0	0	0	0	0	0	0	0	G3HBI1	G3HBI1	6	Peroxidasin-like	726	737	51.286				1					446
ILCDNSDNITR	1.12144e+07	1.38873e+07	1.07216e+07	1.14351e+07	0	0	0	0	G3HBI1	G3HBI1	6	Peroxidasin-like	1270	1280	169.58	6	6	6	6					442;443
HLSNATSATHK	3.12816e+06	2.4699e+06	1.96446e+06	2.97703e+06	0	0	0	0	G3HBI1	G3HBI1	6	Peroxidasin-like	1361	1371	157.22	3	3	3	3					441
LSTTECVDDSGESHSNNTK	7.60536e+06	8.43759e+06	6.2333e+06	7.84641e+06	0	0	0	0	G3HBI1	G3HBI1	6	Peroxidasin-like	1406	1424	149.73	5	6	5	5					444;445
NDFHGNLTMFIR	0	0	0	0	0	0	0	0	G3HDW7	G3HDW7	1	Phosphatidylinositol-glycan-specific phospholipase D (Fragment)	231	242	60.08					3	2	1		500
DNHTHSDIQVK	2.78371e+06	3.99378e+06	3.44455e+06	5.05927e+06	0	0	0	0	G3HNQ5	G3HNQ5	1	Phospholipase D3 (Phospholipase D3-like protein) (EC 3.1.4.4)	384	394	151.55	5	6	5	7					816
VSNVSCDASVSR	8.22592e+06	1.01228e+07	1.16872e+07	9.586e+06	0	0	0	0	G3H8V4	G3H8V4	7	Phospholipid transfer protein	141	152	188.91	3	3	5	4					386
NVSCLWCNENK	0	0	0	135159	0	0	0	0	G3H8Z6	G3H8Z6	1	Pituitary tumor-transforming gene 1 protein-interacting protein	51	61	48.568				1					398
INSTEAQTAHDEYWHAHVDK	3.53288e+06	5.5299e+06	6.77307e+06	7.38934e+06	0	0	0	0	G3GXE8	G3GXE8	1	PKHD domain-containing transmembrane protein C17orf101-like	100	119	84.249	5	7	8	9					131
AVNQNKPVGSWVGATQECNDSSVLYR	3.3551e+07	4.70518e+07	4.07782e+07	4.43806e+07	0	0	0	0	G3H2I4	G3H2I4	3	Placenta-expressed transcript 1 protein	78	103	211.06	9	11	9	10					231;232;233
VNLHVFLATGNGTAAMTSVNLGEQK	0	0	0	0	0	0	0	0	G3H2I4	G3H2I4	3	Placenta-expressed transcript 1 protein	127	151	136.57				1	1	1	4	2	235
TPVTVNPTPEISETNQTTAMTTDR	0	0	0	0	0	0	0	0	G3H2I4	G3H2I4	3	Placenta-expressed transcript 1 protein	152	175	82.267	3	3	3	2					234
FNYTEFTTPDGHYYDILELPYHGETLSMFIAAPFKK	0	0	0	0	0	0	0	0	G3HA54	G3HA54	1	Plasminogen activator inhibitor 1	99	134	62.958						1		1	420
NYIVPILWLNETGTIGDEKAEMFR	0	0	0	0	0	0	0	0	G3HMH7	G3HMH7	5	Platelet glycoprotein 4	284	307	50.271					1	2			767;768
LSGNLTLLR	1.39793e+06	2.3678e+06	1.71417e+06	2.70648e+06	0	0	0	0	G3GRZ4	G3GRZ4	1	Plexin-A1	72	80	199.86	3	3	3	3					22
LSHDTNETLPLHLYVK	9.57705e+06	1.12462e+07	8.80113e+06	8.09744e+06	0	0	0	0	G3IP74	G3IP74	7	Plexin-B2	79	94	113.67	7	7	6	7					1365
LQVTLYNCSFGR	3.27955e+06	1.15892e+06	3.70085e+06	2.41357e+06	0	0	0	0	G3IP74	G3IP74	7	Plexin-B2	104	115	234.61	3	2	4	3					1364
EAESLEPMTVTGTEYVFYNDTK	0	0	0	0	0	0	0	0	G3IP74	G3IP74	7	Plexin-B2	244	265	84.946	3	3	4	3					1363
IKQDLALSGNLSSLYAMTHDK	0	0	0	0	0	0	0	0	G3I2V6	G3I2V6	7	Plexin-B2	473	493	82.916	4	2	3	4	1				1113
QDLALSGNLSSLYAMTHDK	0	0	0	0	0	0	0	0	G3I2V6	G3I2V6	7	Plexin-B2	475	493	115.47	3	3	3	3					1113
ATLNNVTFLCNVTNALGSGQAQK	0	0	771170	491865	0	0	0	0	G3HPC6	G3HPC6	1	Poliovirus receptor (Fragment)	196	218	82.635			1	1					818;819;820;821
SFGNISER	0	104441	0	0	0	0	0	0	G3HB53	G3HB53	3	Polypeptide N-acetylgalactosaminyltransferase (EC 2.4.1.-) (Protein-UDP acetylgalactosaminyltransferase)	425	432	73.573		2		1					437
IFMNTCNPSSLTQQWLFEHTNSTVLEEFNR	0	0	0	0	0	0	0	0	G3HFV4	G3HFV4	3	Polypeptide N-acetylgalactosaminyltransferase (EC 2.4.1.-) (Protein-UDP acetylgalactosaminyltransferase)	464	493	95.652					2	3		3	561
IFMNTCNPSSLTQQWLFEHTNSTVLEEFNRN	0	0	0	0	0	0	0	0	G3HFV4	G3HFV4	3	Polypeptide N-acetylgalactosaminyltransferase (EC 2.4.1.-) (Protein-UDP acetylgalactosaminyltransferase)	464	494	75.661					1	3		1	561
LECLPVPANSTTGPPIK	0	0	294080	0	0	0	0	0	G3HWL9	G3HWL9	1	Porcine endogenous retrovirus A receptor 2-like	170	186	72.433			1						996
LLNQTLR	1.3555e+07	1.68578e+07	2.38945e+07	2.42872e+07	0	0	0	0	G3HXK8	G3HXK8	2	Prenylcysteine oxidase	194	200	166.34	5	3	3	3					1011
GELNSTLFSSRPK	1.35322e+07	2.43309e+07	2.29921e+07	2.91768e+07	0	0	0	0	G3HXK8	G3HXK8	2	Prenylcysteine oxidase	350	362	198.03	6	6	6	6					1010
YIHENYTK	1.51885e+07	1.603e+07	1.96025e+07	2.28569e+07	0	0	0	0	G3IIE7	G3IIE7	1	Procollagen-lysine,2-oxoglutarate 5-dioxygenase 1	499	506	126.24	4	4	5	5					1324
YFNYTVK	4.18628e+06	4.76567e+06	4.06108e+06	4.95109e+06	0	0	0	0	G3HVR6	G3HVR6	4	Procollagen-lysine,2-oxoglutarate 5-dioxygenase 2	6	12	91.626	4	3	3	3					945
IVGPEENLSQAEAR	0	120054	0	0	0	0	0	0	G3HVR6	G3HVR6	4	Procollagen-lysine,2-oxoglutarate 5-dioxygenase 2	304	317	46.318		1							944
YNCSIESPR	2.49165e+06	2.63352e+06	2.61048e+06	2.64687e+06	0	0	0	0	G3HVR6	G3HVR6	4	Procollagen-lysine,2-oxoglutarate 5-dioxygenase 2	545	553	163.32	3	3	3	3					946
EQYIHENYSR	2.79443e+07	2.45138e+07	2.71641e+07	2.1088e+07	0	0	0	0	G3HA51	G3HA51	2	Procollagen-lysine,2-oxoglutarate 5-dioxygenase 3	126	135	171.87	6	6	7	6					419
DGSCIGNSSR	243289	923143	1.15492e+06	853071	0	0	0	0	G3HW34	G3HW34	11	Prolow-density lipoprotein receptor-related protein 1	287	296	160.75	1	3	3	2					967
KLNLDGSNYTLLK	3.88303e+06	5.41739e+06	4.28589e+06	5.27377e+06	0	0	0	0	G3HW34	G3HW34	11	Prolow-density lipoprotein receptor-related protein 1	714	726	161.21	6	6	6	6					971
LNLDGSNYTLLK	6.38027e+06	4.95192e+06	7.46762e+06	1.90918e+06	0	0	0	0	G3HW34	G3HW34	11	Prolow-density lipoprotein receptor-related protein 1	715	726	115.33	3	3	3	3					971
MHLNGSNVQVLHR	0	0	0	0	0	0	0	0	G3HW34	G3HW34	11	Prolow-density lipoprotein receptor-related protein 1	759	771	186.46	6	6	6	6					973
TCVSNCTASQFVCK	5.23976e+06	0	3.02894e+06	5.99773e+06	0	0	0	0	G3HW34	G3HW34	11	Prolow-density lipoprotein receptor-related protein 1	1002	1015	72.209	1		2	2					977
TCPLDEFQCNNTLCKPLAWK	1.139e+06	1.06791e+06	1.80104e+06	1.26996e+06	0	0	0	0	G3HW34	G3HW34	11	Prolow-density lipoprotein receptor-related protein 1	1326	1345	66.152	2	2	3	2					975;976
LTSCATNASICGDEAR	3.72224e+06	6.23341e+06	6.88489e+06	6.52761e+06	0	0	0	0	G3HW34	G3HW34	11	Prolow-density lipoprotein receptor-related protein 1	1455	1470	168.41	4	3	3	3					972
FGTCSQLCNNTK	5.71406e+06	5.5012e+06	6.04987e+06	8.31907e+06	0	0	0	0	G3HW34	G3HW34	11	Prolow-density lipoprotein receptor-related protein 1	1504	1515	190.53	3	3	3	4					969
GVTHLNISGLK	2.0986e+06	3.34927e+06	2.21529e+06	2.65596e+06	0	0	0	0	G3HW34	G3HW34	11	Prolow-density lipoprotein receptor-related protein 1	1621	1631	149.49	3	3	3	3					970
QTGDVTCNCTDGR	716665	1.55075e+06	1.84263e+06	1.94046e+06	0	0	0	0	G3HW34	G3HW34	11	Prolow-density lipoprotein receptor-related protein 1	2030	2042	116.19	2	3	3	3					974
VPLQSAHMYYNVTEK	0	0	0	0	0	0	0	0	G3IEX0	G3IEX0	2	Prolyl 3-hydroxylase 1	435	449	112.57	6	6	6	6	1		2		1293
RLQEAYAQVGNVSK	1.05784e+06	1.01352e+06	1.48872e+06	1.37922e+06	0	0	0	0	G3GUP2	G3GUP2	3	Prolyl 3-hydroxylase 3	127	140	129.38	6	5	6	6					81
LQEAYAQVGNVSK	1.50034e+07	1.18842e+07	2.39135e+07	1.59122e+07	0	0	0	0	G3GUP2	G3GUP2	3	Prolyl 3-hydroxylase 3	128	140	106.58	4	3	3	3					81
DMSDGFISNLTIQR	0	0	0	0	0	0	0	0	G3HJ24	G3HJ24	1	Prolyl 4-hydroxylase subunit alpha-1	78	91	208.27	9	11	12	8	3	2	3		690
DLDLSCNITTDR	1.05234e+07	1.1193e+07	1.25612e+07	9.85602e+06	0	0	0	0	G3H902	G3H902	6	Prostaglandin F2 receptor negative regulator	280	291	197.3	3	3	3	3					399
QRNNSWVK	0	0	0	0	0	0	0	0	G3H902	G3H902	6	Prostaglandin F2 receptor negative regulator	510	517	60.436	1								401
LENWTDASR	2.37424e+06	8.6219e+06	1.10038e+07	4.67065e+06	0	0	0	0	G3H902	G3H902	6	Prostaglandin F2 receptor negative regulator	603	611	171.56	6	4	4	4					400
SWEAFSNLSYYTR	682600	695648	698651	566819	0	0	0	0	G3GWV6	G3GWV6	2	Prostaglandin G/H synthase 2	124	136	116.51	3	3	3	2					127
AATINASASHSR	93528.6	102717	95098	87142.9	0	0	0	0	G3GWV6	G3GWV6	2	Prostaglandin G/H synthase 2	576	587	81.92	1	2	1	1					126
SGLNASDSLK	0	0	94348.2	0	0	0	0	0	G3GZK4	G3GZK4	2	Protein C1orf9-like	136	145	54.486			1						172
ALEVNMSLSGR	0	0	0	0	0	0	0	0	G3GZK4	G3GZK4	2	Protein C1orf9-like	820	830	85.813	1	2	3	3					171
VVMDIPYELWNETSAEVADLKK	0	0	0	0	0	0	0	0	G3HR63	G3HR63	2	Protein canopy-like 3	139	160	160.3	8	7	14	10	9	8	11	11	860
VVMDIPYELWNETSAEVADLK	0	0	0	0	0	0	0	0	G3HR63	G3HR63	2	Protein canopy-like 3	139	159	104.84	8	8	9	6	7	5	8	6	860
LQNNISYQMADIHHLK	0	0	0	0	0	0	0	0	G3H0T4	G3H0T4	2	Protein CASC4	98	113	50.305	1	2	2	3					197;198
KNNTYLVK	434375	0	0	241045	0	0	0	0	G3H0T4	G3H0T4	2	Protein CASC4	135	142	130.31	2			1					196
QELYNGTADITLR	164386	0	0	190900	0	0	0	0	G3GRT2	G3GRT2	2	Protein FAM38A	1483	1495	65.895	1			1					21
HTLELAPNSTAR	688039	713621	710592	865182	0	0	0	0	G3GRT2	G3GRT2	2	Protein FAM38A	1517	1528	129.34	3	3	3	3					20
NTNSSNNFTR	1.13406e+06	0	307158	964036	0	0	0	0	G3HBS0	G3HBS0	3	Protein ITFG3	114	123	119.34	3		1	3					452;453;454
DGQLKEDSYWENMLNSSAHR	0	0	0	0	0	0	0	0	G3HBS0	G3HBS0	3	Protein ITFG3	300	319	95.5	7	8	5	7					450
EDSYWENMLNSSAHR	0	0	0	0	0	0	0	0	G3HBS0	G3HBS0	3	Protein ITFG3	305	319	68.044	1		3	1					450
SEPALPRNTSR	0	8.43096e+06	7.97558e+06	4.87472e+06	0	0	0	0	G3IKT9	G3IKT9	1	Protein KIAA0649	899	909	57.532		2	2	1					1335
FMHVNTSAILK	0	0	0	0	0	0	0	0	G3IBJ3	G3IBJ3	1	Protein O-mannosyl-transferase 1	414	424	78.342	1		2	3					1251
GQTALGFLYASGLGVNSSQAK	3.48324e+06	2.74568e+06	2.89268e+06	2.95582e+06	0	0	0	0	G3HA80	G3HA80	3	Protein sel-1-like 1	257	277	143.04	5	5	5	5					422
MYSEGSDIVPQSNETALHYFK	0	0	0	0	0	0	0	0	G3HA80	G3HA80	3	Protein sel-1-like 1	419	439	121.26	4	6	6	8					423
EATIVGENETYPR	1.61234e+07	1.58585e+07	1.85674e+07	1.69548e+07	0	0	0	0	G3HA80	G3HA80	3	Protein sel-1-like 1	601	613	168.98	4	3	3	3					421
VLSAGGNDSR	0	0	183547	0	0	0	0	0	G3GTI1	G3GTI1	10	Protein sidekick-2	502	511	63.694			1						58
AINLTWAKPFDGNSPLMR	0	0	0	0	0	0	0	0	G3GTI1	G3GTI1	10	Protein sidekick-2	538	555	43.208				2	1	1			51
TNQSIMIQWQPPPESHQNGILK	0	0	0	0	0	0	0	0	G3GTI1	G3GTI1	10	Protein sidekick-2	634	655	84.159	3	3	2	3					56;57
VTEWTLQGVPTVPPGNVHAEATNSTTIR	0	737643	0	0	0	0	0	0	G3GTI1	G3GTI1	10	Protein sidekick-2	713	740	51.966		1							59
VTHYLPNVTLEYR	1.25897e+06	1.48238e+06	1.12649e+06	2.42319e+06	0	0	0	0	G3GTI1	G3GTI1	10	Protein sidekick-2	873	885	122.46	3	3	3	3					60
KIQTLQAPPDMAPANVTLR	0	0	0	0	0	0	0	0	G3GTI1	G3GTI1	10	Protein sidekick-2	1019	1037	73.688	2	3	3	3					54
IQTLQAPPDMAPANVTLR	0	0	0	0	0	0	0	0	G3GTI1	G3GTI1	10	Protein sidekick-2	1020	1037	84.581	3	3	3	3					54
ESVPSSGPTNVSALATTSSSMLVR	0	0	0	0	0	0	0	0	G3GTI1	G3GTI1	10	Protein sidekick-2	1127	1150	70.994		3	1	5					52
FWLVEGNSSR	921106	1.27565e+06	1.54927e+06	1.76107e+06	0	0	0	0	G3GTI1	G3GTI1	10	Protein sidekick-2	1181	1190	157.66	3	3	3	3					53
WALHSASVSHNASAFTVDR	0	577126	475911	802472	0	0	0	0	G3GTI1	G3GTI1	10	Protein sidekick-2	1378	1396	90.718		3	2	3					61
VQEVLNGTEVNLQHLTALVDCR	1.22613e+06	1.30355e+06	2.09788e+06	2.99486e+06	0	0	0	0	G3GVE9	G3GVE9	1	Protein tweety homolog	265	286	172.83	3	3	3	3					105
LMFSEDQHNGSLEWLLQK	0	0	0	0	0	0	0	0	G3HUQ1	G3HUQ1	2	Protein unc-84-like A	651	668	68.576	2	2	2	3					935
TLSPTGNISSAPR	5.35451e+06	7.48139e+06	7.45899e+06	8.124e+06	0	0	0	0	G3HUQ1	G3HUQ1	2	Protein unc-84-like A	831	843	142.83	3	4	3	3					936
ALSPNSTISSAPK	1.51989e+07	1.51679e+07	1.63688e+07	1.71509e+07	0	0	0	0	G3I2J5	G3I2J5	1	Protein unc-84-like B	645	657	86.803	3	3	3	3					1110
NPGENTFELIPLGDEEEKNESTLPEGR	1.29248e+07	9.7958e+06	8.3514e+06	9.48976e+06	0	0	0	0	G3H330	G3H330	1	Proteinase-activated receptor 1	15	41	143.36	4	3	4	3					248
FLHIPWNHSVLHHEEMIGK	0	0	0	0	0	0	0	0	G3IDU4	G3IDU4	1	Protein-tyrosine sulfotransferase 1	256	274	42.068					1				1272
LGYDPYANPPNYGNPDPIVINNTHR	1.41976e+06	2.10368e+06	1.27465e+06	2.74908e+06	0	0	0	0	G3HTC1	G3HTC1	1	Protein-tyrosine sulfotransferase 2	336	360	66.017	2	3	2	3					909
QVYNLTIR	602956	587039	277201	0	0	0	0	0	G3HVZ2	G3HVZ2	13	Protocadherin Fat 1	996	1003	99.755	3	3	3						962
IIVNVSDMNDHAPWFTSSSYEGR	0	0	0	0	0	0	0	0	G3HVZ2	G3HVZ2	13	Protocadherin Fat 1	1549	1571	102.45	3	3	3	3	3	3	3	3	957
TGTITIQNTTQLR	1.63474e+06	1.97082e+06	837772	611839	0	0	0	0	G3HVZ2	G3HVZ2	13	Protocadherin Fat 1	1934	1946	67.997	2	3	2	2					963
GVSYQMFGNHSK	0	0	0	0	0	0	0	0	G3HVZ2	G3HVZ2	13	Protocadherin Fat 1	2318	2329	88.338	4	6	3	5					954
VNTTTVNIDVSDVNDNAPLFSR	402122	358091	364346	1.01465e+06	0	0	0	0	G3HVZ2	G3HVZ2	13	Protocadherin Fat 1	3422	3443	82.635	1	1	1	2					964
ITVLDANDNAPTFNQSLYR	396788	404706	479049	1.60423e+06	0	0	0	0	G3HYE5	G3HYE5	1	Protocadherin gamma-C3	232	250	112.82	1	1	1	3					1017
DGGLPSLQSNATVR	282632	0	0	178709	0	0	0	0	G3H5Y7	G3H5Y7	1	Protocadherin-19	432	445	46.318	1			1					303
FSTELGYNGTR	859942	802541	961404	878210	0	0	0	0	G3GTP5	G3GTP5	1	Proton-coupled folate transporter	51	61	126.19	3	3	3	3					65
LNVSHAGAPLGEEYILVFSR	2.84588e+06	4.23709e+06	3.78625e+06	4.48556e+06	0	0	0	0	G3H976	G3H976	2	Putative glycosyltransferase AGO61-like protein (EC 2.4.1.255) (Uncharacterized glycosyltransferase AGO61)	275	294	138.03	3	3	3	3					404
LVSNASMLVSMHGAQLVTALFLPR	0	0	0	0	0	0	0	0	G3H976	G3H976	2	Putative glycosyltransferase AGO61-like protein (EC 2.4.1.255) (Uncharacterized glycosyltransferase AGO61)	334	357	76.492	1	4	1	4					405
LLTNNASLEDGLR	927864	1.0478e+06	238271	187033	0	0	0	0	G3HAV2	G3HAV2	1	Putative G-protein coupled receptor 126	348	360	124.12	3	3	1	1					436
QETNMANFSYR	0	0	0	977938	0	0	0	0	G3GYW2	G3GYW2	1	Ras-associated and pleckstrin-likey domains-containing protein 1	58	68	60.167				1					156;157
DVANITLNDEK	7.79101e+06	6.18745e+06	6.25204e+06	6.52458e+06	0	0	0	0	G3GTA7	G3GTA7	1	Ras-specific guanine nucleotide-releasing factor 1	1524	1534	170.52	6	5	5	6					44;45
SPVANLSQVHR	1.04237e+06	1.23381e+06	883851	1.09138e+06	0	0	0	0	G3GYM1	G3GYM1	6	Receptor-type tyrosine-protein phosphatase eta	9	19	153.33	5	6	6	6					150
AVSISATNMTLTWK	0	0	0	0	0	0	0	0	G3GYM1	G3GYM1	6	Receptor-type tyrosine-protein phosphatase eta	82	95	97.69	2	3	3	3					146
INNNESSFCYTYK	456443	0	0	228702	0	0	0	0	G3GYM1	G3GYM1	6	Receptor-type tyrosine-protein phosphatase eta	96	108	58.32	2			1					147;148
VGNVTESLVPGWK	0	332606	0	262904	0	0	0	0	G3GYM1	G3GYM1	6	Receptor-type tyrosine-protein phosphatase eta	430	442	50.088		1		1					151
MAAPTQSTCTTGITDPPSPDGSPNITSVSHNSVK	0	0	0	0	0	0	0	0	G3GYM1	G3GYM1	6	Receptor-type tyrosine-protein phosphatase eta	530	563	40.43				1					149
YEIDVGNQSTTLGYYNGR	0	163753	0	0	0	0	0	0	G3GYM1	G3GYM1	6	Receptor-type tyrosine-protein phosphatase eta	633	650	56.817		1							152;153
VNNGPLGNPIWNMSGDPTR	0	0	0	0	0	0	0	0	G3HIV1	G3HIV1	4	Receptor-type tyrosine-protein phosphatase mu	52	70	52.185	1		1						687;688
FIASFNVVNTTK	1.82116e+06	1.75918e+06	1.83358e+06	1.70252e+06	0	0	0	0	G3HIV1	G3HIV1	4	Receptor-type tyrosine-protein phosphatase mu	173	184	110.31	3	3	3	3					686
WEPFGYNVTR	0	219092	0	0	0	0	0	0	G3HIV1	G3HIV1	4	Receptor-type tyrosine-protein phosphatase mu	332	341	79.659		1							689
AVSSFDPEIDLSNQSGR	0	0	0	283454	0	0	0	0	G3HIV1	G3HIV1	4	Receptor-type tyrosine-protein phosphatase mu	454	470	131.4				1					685
FSILPMSHEIMPGGNVNITCVAVGSPMPYVK	0	0	0	0	0	0	0	0	G3HCI6	G3HCI6	1	Receptor-type tyrosine-protein phosphatase S	234	264	42.909					1	1			463;464
NATYGHYEPGEEFHDVEDAETYKK	1.49949e+08	1.54755e+08	1.68247e+08	1.44187e+08	0	0	0	0	G3ILN5	G3ILN5	2	Reticulocalbin-3	139	162	145.14	12	9	11	10					1338
NATYGHYEPGEEFHDVEDAETYK	3.3738e+07	1.87146e+07	3.57007e+07	2.70497e+07	0	0	0	0	G3ILN5	G3ILN5	2	Reticulocalbin-3	139	161	163.74	6	4	7	7					1338
NCTEPGEQLSSK	2.33893e+06	1.98191e+06	1.98026e+06	1.16276e+06	0	0	0	0	G3I4D4	G3I4D4	5	Ribonuclease T2	216	227	104.24	3	3	3	3					1137
HKANITFNDNDTVSFVEHR	6.11717e+06	5.73467e+06	3.98874e+06	5.82467e+06	0	0	0	0	G3HX53	G3HX53	3	Scavenger receptor class B member 1	99	117	180.31	7	6	5	6					1005;1006
ANITFNDNDTVSFVEHR	1.79449e+06	1.87318e+06	2.46938e+06	1.97548e+06	0	0	0	0	G3HX53	G3HX53	3	Scavenger receptor class B member 1	101	117	151.38	3	3	3	3					1005;1006
EHSLFLDIHPVTGIPMNCSVK	0	0	0	0	0	0	0	0	G3HX53	G3HX53	3	Scavenger receptor class B member 1	367	387	78.917	3	3	3	4					1007
NWTTAASPTAEFAAR	1.81186e+06	636947	2.14863e+06	2.15915e+06	0	0	0	0	G3I6A1	G3I6A1	1	Selenoprotein N	72	86	145.49	3	1	3	3					1155
LENQGYSNISYIIVNHQGSPSQLK	1.70859e+06	2.34928e+06	2.94922e+06	2.09169e+06	0	0	0	0	G3ID68	G3ID68	2	Selenoprotein P	37	60	106.63	3	3	3	3					1266;1267
EMLESNNVITFNGLANSSSYHTFLLDEER	0	0	0	0	0	0	0	0	G3HN27	G3HN27	1	Semaphorin-3A (Semaphorin-3A-like protein)	38	66	125					1		2	2	792;793;794;795
ICPNDTGGQR	121825	0	0	0	0	0	0	0	G3HMI3	G3HMI3	3	Semaphorin-3C	265	274	67.334	1								775
KINSSLQLPDR	0	434914	593509	0	0	0	0	0	G3IHT7	G3IHT7	6	Semaphorin-4B	363	373	86.911		2	3						1316
LWLYNGDPVNASASCR	191237	0	0	0	0	0	0	0	G3IHT7	G3IHT7	6	Semaphorin-4B	575	590	62.861	1								1317;1318
DGIPVIINTSR	1.46342e+06	1.1835e+06	1.48609e+06	1.07347e+06	0	0	0	0	G3IHT7	G3IHT7	6	Semaphorin-4B	642	652	113.69	3	3	3	3					1311
NTNFTHMAADR	0	0	0	0	0	0	0	0	G3H1Q9	G3H1Q9	2	Semaphorin-4C	417	427	69.148				1					214
DPYCAWNVNTSR	191674	141412	1.45418e+06	1.48455e+06	0	0	0	0	G3H1Q9	G3H1Q9	2	Semaphorin-4C	514	525	149.23	1	1	3	3					213
ETIQQLLNDTCPQVLYGLLEAGK	0	599067	766537	1.00681e+06	0	0	0	0	G3HKH3	G3HKH3	1	Serine/threonine-protein kinase DCLK2	174	196	78.272		1	2	2					737
DFDLATANHTIQK	4.90157e+06	4.52419e+06	4.2543e+06	3.45656e+06	0	0	0	0	G3HD16	G3HD16	4	Serine/threonine-protein kinase N1 (Fragment)	189	201	131.32	6	6	6	5					478
LLADASMHLNQSR	0	0	0	0	0	0	0	0	G3HD16	G3HD16	4	Serine/threonine-protein kinase N1 (Fragment)	314	326	123.28	6	6	6	6					481
KLASNVTFNFSHPAR	690402	239135	0	462752	0	0	0	0	G3HD16	G3HD16	4	Serine/threonine-protein kinase N1 (Fragment)	360	374	53.565	3	1		2					479;480
SLSNSTAR	4.79109e+07	6.27297e+07	5.46325e+07	4.77019e+07	0	0	0	0	G3IDD4	G3IDD4	1	Serpin H1	116	123	164.53	4	7	7	5					1270
QTFGITNVTLR	169017	0	365599	0	0	0	0	0	G3IIB1	G3IIB1	4	Sialate O-acetylesterase	102	112	78.903	1		2						1323
MTVLQIFNASK	0	0	0	0	0	0	0	0	G3IIB1	G3IIB1	4	Sialate O-acetylesterase	132	142	122.33	3	3	3	3	4	4	4	1	1322
DDGISWSPPRNLSVDIGTEMFAPGPGSGIQK	0	0	0	0	0	0	0	0	G3HZE3	G3HZE3	3	Sialidase-1 (EC 3.2.1.18)	117	147	76.573					1	3	2		1058
NLSVDIGTEMFAPGPGSGIQK	0	0	0	0	0	0	0	0	G3HZE3	G3HZE3	3	Sialidase-1 (EC 3.2.1.18)	127	147	68.189		1							1058
FNSSGQCEAPLVR	414148	167618	223140	166465	0	0	0	0	G3GZ55	G3GZ55	1	Smoothened-like (Fragment)	380	392	62.287	2	1	1	1					160
LSFSPSTLLVNITDQVYEYK	5.01424e+06	1.10342e+06	851840	1.39125e+06	0	0	0	0	G3GSZ6	G3GSZ6	1	Sodium/hydrogen exchanger	86	105	79.489	2	3	1	2					37
FLEPYSLEEQKNLTNCPDGAPFK	9.63305e+07	1.33099e+08	8.98435e+07	7.37366e+07	0	0	0	0	G3GSY1	G3GSY1	1	Sodium/potassium-transporting ATPase subunit beta	116	138	125.79	5	8	6	6					35;36
RVSLEHVSHYNDTYPLSPPQR	0	577183	0	0	0	0	0	0	G3H3E3	G3H3E3	2	Soluble calcium-activated nucleotidase 1	77	97	75.334		2							253
VSLEHVSHYNDTYPLSPPQR	7.15982e+06	8.14363e+06	7.75382e+06	7.25371e+06	0	0	0	0	G3H3E3	G3H3E3	2	Soluble calcium-activated nucleotidase 1	78	97	111.57	6	6	6	6					253
LAPRPGSNASSVPPR	0	314323	0	103925	0	0	0	0	G3IGS7	G3IGS7	2	Solute carrier family 12 member 9	221	235	44.252		2		1					1298
YGHFTGFNSSTLK	1.15893e+06	1.72706e+06	1.07469e+06	590898	0	0	0	0	G3IGS7	G3IGS7	2	Solute carrier family 12 member 9	236	248	65.043	3	4	3	2					1299
VIEEFYNQTWVHR	7.40252e+06	8.38443e+06	6.20898e+06	6.92559e+06	0	0	0	0	G3HFF0	G3HFF0	1	Solute carrier family 2, facilitated glucose transporter member 1 (Fragment)	33	45	186.81	4	3	3	4					551
VIFEGDPQASSNSTK	0	0	149925	283597	0	0	0	0	G3IDA5	G3IDA5	1	Solute carrier family 45 member 4	486	500	65.038			1	2					1269
HLYTTTGGETDFTNVTSLR	8.88692e+06	6.90491e+06	7.74614e+06	7.80283e+06	0	0	0	0	G3I7A8	G3I7A8	3	Sortilin (Fragment)	489	507	132.79	6	3	6	6					1178
SMNISIWGFTESFITR	0	0	0	0	0	0	0	0	G3I7A8	G3I7A8	3	Sortilin (Fragment)	676	691	57.525		2	1	1					1179
GNQSSQWLYEAMAK	0	0	0	0	0	0	0	0	G3IMH4	G3IMH4	2	Sphingomyelin phosphodiesterase (EC 3.1.4.12)	298	311	73.722	3	3	2	2	1	1	3		1339
LPENQTVPGELPEHAAPAEGVHDSR	1.43048e+06	1.59363e+06	2.43631e+06	2.26617e+06	0	0	0	0	G3HKR2	G3HKR2	1	Sterol regulatory element-binding protein cleavage-activating protein	587	611	63.372	2	2	3	3					738
LAVTNTTMTGTVLK	0	0	0	0	0	0	0	0	G3I3B6	G3I3B6	1	Stromal interaction molecule 1	167	180	111.12	3	4	3	5					1114
FVNSTGYLTEAEK	1.46911e+07	1.23003e+07	1.40343e+07	1.61662e+07	0	0	0	0	G3H343	G3H343	1	Sulfatase-modifying factor 1	49	61	156.81	4	3	4	4					249
KLVSYLEHNLEKNSTK	980485	2.43537e+06	1.067e+06	1.90232e+06	0	0	0	0	G3I1Y9	G3I1Y9	4	Sulfated glycoprotein 1	139	154	157.74	3	6	4	6					1096;1097
LVSYLEHNLEKNSTK	3.07035e+07	3.51791e+07	2.81402e+07	2.73758e+07	0	0	0	0	G3I1Y9	G3I1Y9	4	Sulfated glycoprotein 1	140	154	207.85	13	9	9	10					1096;1097
VTNENFLDAYENSNSTEFK	148373	0	0	0	0	0	0	0	G3GTX3	G3GTX3	1	Suppressor of tumorigenicity 14 protein homolog (EC 3.4.21.109) (Serine protease 14)	68	86	42.639	1								66
NTSGSNQQAFLLENVPCNNASCEEVHR	0	0	0	341646	0	0	0	0	G3I1I2	G3I1I2	1	T-cell immunomodulatory protein	239	265	45.489				1					1080;1081
EDLNSTDAIPATLRPSGSPR	382323	695487	893612	402591	0	0	0	0	G3H2A1	G3H2A1	2	Tectonic-1	4	23	52.19	1	2	2	1					230
AAIYSMNLTADPPHR	0	0	0	0	0	0	0	0	G3H2A1	G3H2A1	2	Tectonic-1	94	108	46.318				1					229
HDFTMAMNAFGDLNNTEFR	0	0	0	0	0	0	0	0	G3IEV8	G3IEV8	2	Testin-2	139	157	62.203					1	2			1291
HDFTMAMNAFGDLNNTEFRK	0	0	0	0	0	0	0	0	G3IEV8	G3IEV8	2	Testin-2	139	158	47.088							1		1291
NNYENALKEYNATR	769059	1.54972e+06	376287	971343	0	0	0	0	G3H5Y9	G3H5Y9	7	Tetraspanin	124	137	109	3	4	2	3					304
EFECCGANNYTDWENITGMPK	0	0	0	0	0	0	0	0	G3HRL6	G3HRL6	7	Tetraspanin	136	156	74.325	6	4	4	3					886;887;888
VPDSCCINITVGCGIDFK	1.0623e+06	0	308896	0	0	0	0	0	G3HRL6	G3HRL6	7	Tetraspanin	159	176	60.062	3		1						885
TYNGTNPDAASR	1.04911e+07	1.08874e+07	4.443e+06	5.96138e+06	0	0	0	0	G3H0D6	G3H0D6	7	Tetraspanin	176	187	140.91	3	4	3	4					180
NTTTPLWR	0	273265	253592	213794	0	0	0	0	G3GUJ2	G3GUJ2	7	Tetraspanin	180	187	78.77		1	1	1					77
NQSVPLSCCR	0	489761	291290	607393	0	0	0	0	G3H0D6	G3H0D6	7	Tetraspanin	218	227	140.16		3	2	3					179
VSNSSSDAIFHEEWPVYK	0	367067	0	2.07627e+06	0	0	0	0	G3GYG8	G3GYG8	1	Tetraspanin (Fragment)	178	195	57.173		1		3					138
VNLSAPLLPK	1.22898e+06	327426	1.17177e+06	0	0	0	0	0	G3HWX6	G3HWX6	2	Tetratricopeptide repeat protein 17	183	192	48.981	4	1	3						1001
LESTVVEESNGSDEVEK	0	0	143586	0	0	0	0	0	G3HWX6	G3HWX6	2	Tetratricopeptide repeat protein 17	806	822	44.391			1						1000
LFLVPEGSMVQFSSENFSSTAETR	0	0	0	0	0	0	0	0	G3HEB6	G3HEB6	2	TGF-beta receptor type III	127	150	71.651	1		2	1	2	2	3		513
MNGTHFVLESPLNGCGTR	0	0	0	0	0	0	0	0	G3HEB6	G3HEB6	2	TGF-beta receptor type III	490	507	67.644	1								514;515
KNDENITLETVCHDPK	0	0	0	271843	0	0	0	0	G3GV87	G3GV87	1	TGF-beta receptor type-2 (TGFR-2) (EC 2.7.11.30) (TGF-beta type II receptor) (Transforming growth factor-beta receptor type II)	115	130	54.073				1					103
VGGFPEREEEYYAEPGAAEAEPVATEDANSTDSLK	0	0	0	3.89455e+06	0	0	0	0	G3H158	G3H158	2	Thioredoxin domain-containing protein 15	109	143	43.462				2					203
TFIFNQTGIEAR	2.72097e+06	2.79736e+06	2.81528e+06	3.89972e+06	0	0	0	0	G3H158	G3H158	2	Thioredoxin domain-containing protein 15	261	272	140.14	3	3	3	4					202
QNVTAFPAVK	277013	0	462011	0	0	0	0	0	G3IAN8	G3IAN8	1	Thioredoxin domain-containing protein 16	209	218	60.102	2		3						1237
SDGVNVTGGCLVVSQPDADR	572146	226775	457336	192415	0	0	0	0	G3GW38	G3GW38	1	Thrombospondin type-1 domain-containing protein 7A	383	402	81.884	3	1	2	1					112
LGFLGNQSQGCLPAR	9.65109e+06	6.58362e+06	1.1187e+07	8.77141e+06	0	0	0	0	G3HC49	G3HC49	1	Thrombospondin-3	402	416	196.11	3	3	3	3					460
VLSVPENNTYLK	453785	902117	627310	435019	0	0	0	0	G3IJA0	G3IJA0	1	Tissue factor	109	120	91.961	2	3	3	2					1325
LSITNETFR	2.6139e+06	2.31509e+06	2.77801e+06	2.63644e+06	0	0	0	0	G3GZE3	G3GZE3	1	TM2 domain-containing protein 1	90	98	201.07	3	3	3	3					168
NFIINMTCR	0	0	0	0	0	0	0	0	G3H5A4	G3H5A4	2	TM2 domain-containing protein 3	53	61	91.087	3	3	3	3					293
YLANCTVR	0	682259	752638	756828	0	0	0	0	G3H5A4	G3H5A4	2	TM2 domain-containing protein 3	89	96	117.4		1	1	1					294
LTHIPDDLPANITALNLSHNQLR	649332	428808	715625	423381	0	0	0	0	G3IHU2	G3IHU2	1	Toll-like receptor 3	43	65	82.635	2	2	2	2					1319;1320
HLNSSVPRPQPAILLLTAAQDAK	4.63505e+06	7.07767e+06	6.84351e+06	8.32343e+06	0	0	0	0	G3H7I9	G3H7I9	1	Torsin-1A-interacting protein 1	407	429	224.83	6	7	10	6					354
HLNVSNPTEPATIIFTAAQEGK	1.26533e+07	1.58288e+07	2.12536e+07	2.06076e+07	0	0	0	0	G3H7J2	G3H7J2	1	Torsin-1A-interacting protein 2	293	314	213.5	5	8	7	6					355
ISNNFTGLESDLR	1.69777e+07	1.55121e+07	1.67415e+07	1.87639e+07	0	0	0	0	G3HW13	G3HW13	1	Torsin-3A	119	131	223.31	7	6	6	7					965;966
KDFEDLKYPVNGSLVIVR	4.78226e+06	4.14413e+06	3.18288e+06	2.51115e+06	0	0	0	0	G3GSM5	G3GSM5	5	Transferrin receptor protein 1	238	255	115.53	6	6	6	6					27
YPVNGSLVIVR	4.28044e+06	2.56514e+06	3.99064e+06	1.82283e+06	0	0	0	0	G3GSM5	G3GSM5	5	Transferrin receptor protein 1	245	255	139.86	3	3	3	3					27
QKNSSAFNETLFR	644045	425927	571933	0	0	0	0	0	G3GSM5	G3GSM5	5	Transferrin receptor protein 1	717	729	80.69	3	3	3						28;29
NSSAFNETLFR	7.59444e+06	5.44426e+06	5.49884e+06	3.61687e+06	0	0	0	0	G3GSM5	G3GSM5	5	Transferrin receptor protein 1	719	729	186.74	4	4	3	3					28;29
LTSPPEPSVMTHVPYQVLALYNSTR	0	0	0	0	0	0	0	0	G3HFS5	G3HFS5	2	Transforming growth factor beta-3	51	75	48.773			1	2					560
FNVSSVEK	319441	233075	338443	217189	0	0	0	0	G3HFS5	G3HFS5	2	Transforming growth factor beta-3	132	139	87.639	3	2	3	2					559
IAPASNVSHTVVLRPLK	1.61661e+08	1.22009e+08	1.23148e+08	1.44748e+08	0	0	0	0	G3HGA2	G3HGA2	1	Translocon-associated protein subunit beta (TRAP-beta) (Signal sequence receptor subunit beta)	83	99	211.06	16	12	10	9					582
IIFANVSVR	1.09742e+06	1.76719e+06	1.00812e+06	1.72641e+06	0	0	0	0	G3HDD7	G3HDD7	1	Transmembrane 9 superfamily member 1	174	182	162.49	3	4	2	3					493
IVDVNLTSEGK	1.76108e+07	2.66382e+07	2.32269e+07	2.26394e+07	0	0	0	0	G3GZU9	G3GZU9	1	Transmembrane 9 superfamily member 3	319	329	134.3	3	3	3	3					173
ELNESENSVFQAIYGLQR	0	0	0	490297	0	0	0	0	G3HK52	G3HK52	1	Transmembrane and coiled-coil domain-containing protein 3	102	119	70.197				2					721;722
ANESRLEEADQLYR	0	0	0	661280	0	0	0	0	G3HII2	G3HII2	1	Transmembrane and TPR repeat-containing protein 3	540	553	118.16				2					673
FTFTSHTPGDHQICLHSNSTR	1.01257e+07	1.16086e+07	9.32942e+06	1.02178e+07	0	0	0	0	G3HMB2	G3HMB2	1	Transmembrane emp24 domain-containing protein 4	100	120	142.88	9	9	9	9					763
FTFTSHTPGEHQICLHSNSTK	1.32683e+07	1.31579e+07	1.05394e+07	1.09512e+07	0	0	0	0	G3H162	G3H162	1	Transmembrane emp24 domain-containing protein 9	104	124	126.26	9	9	9	9					204
VSVNTANMTLGHQVMEVAVFR	0	0	0	0	0	0	0	0	G3HVX3	G3HVX3	3	Transmembrane glycoprotein NMB	194	214	109.5	3	4	3	3	7	5	7	3	950;951
NDRNSSDETFLR	8.43844e+06	5.97615e+06	5.75261e+06	5.00554e+06	0	0	0	0	G3HVX3	G3HVX3	3	Transmembrane glycoprotein NMB	246	257	227.56	11	8	11	9					948;949
LVANESAPFETSCR	0	1.9539e+06	753312	960739	0	0	0	0	G3IB78	G3IB78	1	Transmembrane prolyl 4-hydroxylase	281	294	122.66	1	3	1	1					1246
LNNITNIGPLDMK	0	0	0	0	0	0	0	0	G3GW36	G3GW36	1	Transmembrane protein 106B	182	194	137.62	12	9	9	9					110;111
VVNCQEFALSANTSR	0	219584	0	0	0	0	0	0	G3H1Q4	G3H1Q4	1	Transmembrane protein 131	498	512	78.69		1	1						212
NALPLQFEPVLLHTSTTNFTK	770616	452167	1.80283e+06	1.25384e+06	0	0	0	0	G3H5J2	G3H5J2	1	Transmembrane protein 131-like	255	275	72.09	2	1	3	3					298
VQQVGHYPPANSSLGSR	1.52929e+06	1.74546e+06	1.1465e+06	1.0814e+06	0	0	0	0	G3IE06	G3IE06	1	Transmembrane protein 132A	61	77	86.488	3	3	3	3					1279
VIQTSAANFSLNNSK	3.65152e+06	2.22556e+06	2.67713e+06	878611	0	0	0	0	G3HWC7	G3HWC7	1	Transmembrane protein 181	35	49	135.14	6	3	5	2					979;980;981
GDPSVISVNGTDFTFR	4.1299e+06	3.75688e+06	2.88099e+06	2.98639e+06	0	0	0	0	G3IEM9	G3IEM9	1	Transmembrane protein 2	259	274	154.69	3	3	3	2					1285
HHYEVIPPLASPGQPGDRNCTTQR	359021	0	214674	0	0	0	0	0	G3I9A4	G3I9A4	2	Transmembrane protein 206	53	76	68.42	1		1						1222
VNYTNPFSNHTMQSALIVQGPQDVR	0	0	0	0	0	0	0	0	G3I9A4	G3I9A4	2	Transmembrane protein 206	77	101	90.475	4	4	3	3					1223;1224;1225
AANYSSIGSR	0	0	0	0	0	0	0	0	G3GS14	G3GS14	1	Transmembrane protein 43	2	11	48.188	1	2							23
RPPLVDLETLNLSGNHLK	2.3656e+06	2.57532e+06	3.10054e+06	3.91558e+06	0	0	0	0	G3GTD7	G3GTD7	3	Trophoblast glycoprotein	12	29	145.79	4	3	4	5					49
NNSLVSLTYASFR	355604	389740	413247	264820	0	0	0	0	G3GTD7	G3GTD7	3	Trophoblast glycoprotein	147	159	107.65	2	2	2	2					47;48
VLHNSTLAEWQGLAHVK	3.94975e+06	5.80933e+06	4.24609e+06	3.86363e+06	0	0	0	0	G3GTD7	G3GTD7	3	Trophoblast glycoprotein	176	192	107.82	5	6	6	6					50
AVCMLSNTTAIAEAWAR	0	0	0	0	0	0	0	0	G3H3C6;G3I6I6;G3INA2;G3HWE9	G3I6I6	1	Tubulin alpha-1A chain	374	390	59.728		1	1	1				1	252
MAVTFIGNSTAIQELFK	0	0	0	0	0	0	0	0	G3HQP8	G3HQP8	1	Tubulin beta-5 chain (Tubulin beta-7 chain)	363	379	96.773	3			2				4	854
GNYGWQAGNHSAFWGMTLDEGIR	0	0	0	0	0	0	0	0	G3H1W4	G3H1W4	1	Tubulointerstitial nephritis antigen-like	152	174	146.34	5	5	4	5	51	61	22	22	220;221
VEQSPSEGNCTR	237623	0	202501	344283	0	0	0	0	G3GUY9	G3GUY9	1	Tumor necrosis factor receptor superfamily member 10B	69	80	125.82	1		1	2					95
ICSILAIPGNASR	0	0	0	98381.9	0	0	0	0	G3IL01	G3IL01	1	Tumor necrosis factor receptor superfamily member 1B	182	194	50.088				1					1336
VPGGIQEGTVPDNTSSTSGK	1.3462e+06	864157	1.65225e+06	1.66822e+06	0	0	0	0	G3HTI5	G3HTI5	1	Tumor necrosis factor receptor superfamily member 21	265	284	113.54	3	2	3	4					920
IENQTCWDQDKEYYDR	1.92728e+06	2.06915e+06	1.69395e+06	1.46878e+06	0	0	0	0	G3GUL9	G3GUL9	2	Tumor necrosis factor receptor superfamily member 3	37	52	108.63	3	3	3	3					78
QGYFQNTSSPTAR	1.953e+06	2.04548e+06	1.48946e+06	1.94331e+06	0	0	0	0	G3GUL9	G3GUL9	2	Tumor necrosis factor receptor superfamily member 3	171	183	128.54	3	3	2	3					79
NYSDTPPTSK	329559	0	219633	0	0	0	0	0	G3HZ28	G3HZ28	1	Twisted gastrulation protein-like 1	80	89	76.927	2		2						1036
NCCNSSTVADAYR	499905	669213	499351	616072	0	0	0	0	G3I6T7	G3I6T7	1	Two pore calcium channel protein 1	151	163	120.87	2	3	3	3					1169
DLAPATNYSLR	843284	642641	920148	642085	0	0	0	0	G3H0Z7	G3H0Z7	1	Tyrosine-protein kinase receptor TYRO3	213	223	122.69	3	3	3	3					201
ITNVTDTTK	3.21842e+06	2.0719e+06	1.99911e+06	2.47675e+06	0	0	0	0	G3I1A6	G3I1A6	8	Tyrosine-protein phosphatase non-receptor type substrate 1	100	108	125.57	3	2	3	4					1073
ITNVTDTTKR	714891	1.14405e+06	427178	388751	0	0	0	0	G3I1A6	G3I1A6	8	Tyrosine-protein phosphatase non-receptor type substrate 1	100	109	212.21	3	3	3	2					1073
GTANLSDIIR	5.36609e+06	5.59267e+06	2.51581e+06	3.22326e+06	0	0	0	0	G3I1A6	G3I1A6	8	Tyrosine-protein phosphatase non-receptor type substrate 1	251	260	218.47	3	3	3	3					1070
VSPSLDVTQQPTMAENQLNVTCHVQK	0	0	0	0	0	0	0	0	G3I1A6	G3I1A6	8	Tyrosine-protein phosphatase non-receptor type substrate 1	261	286	74.222	2	3	3	3					1077
LIWLENGNISR	1.83881e+06	2.96384e+06	1.59792e+06	1.01465e+06	0	0	0	0	G3I1A6;G3IB98	G3I1A6	8	Tyrosine-protein phosphatase non-receptor type substrate 1	294	304	167.12	4	6	6	3					1074;1075
IENSSIPVNNTYSQTVNK	1.18323e+07	1.13646e+07	7.41729e+06	8.80091e+06	0	0	0	0	G3I1A6	G3I1A6	8	Tyrosine-protein phosphatase non-receptor type substrate 1	305	322	82.01	3	3	3	4					1071;1072
DGTYNWTSWLLVNK	1.5795e+06	2.01736e+06	1.58676e+06	1.38269e+06	0	0	0	0	G3I1A6	G3I1A6	8	Tyrosine-protein phosphatase non-receptor type substrate 1	323	336	67.234	4	5	5	5					1068;1069
NHTVLILAQQK	1.32541e+06	1.40863e+06	734526	1.07231e+06	0	0	0	0	G3I1A6	G3I1A6	8	Tyrosine-protein phosphatase non-receptor type substrate 1	360	370	158.56	6	6	4	6					1076
AFQYVSDLVNGLVALMNSNVSSPVNLGNPEEHTILEFAQLIK	0	0	0	0	0	0	0	0	G3H5N5	G3H5N5	1	UDP-glucuronic acid decarboxylase 1	264	305	95.002					1		1	1	299;300;301;302
GHEVVVIVPEVSWQLSKPLNFTVK	0	0	0	576408	0	0	0	0	G3IET7	G3IET7	1	UDP-glucuronosyltransferase (EC 2.4.1.17)	52	75	65.207				1					1290
VGYQSQNISCFFR	0	425367	666987	600362	0	0	0	0	G3I849	G3I849	1	Uncharacterized family 31 glucosidase KIAA1161	98	110	199.4	1	1	4	3					1193
DGSRNETPVLTSEASDLER	423896	0	221982	0	0	0	0	0	G3GVW0	G3GVW0	1	Uncharacterized protein	56	74	45.844	2		1						109
FINYNQTVSR	1.91921e+07	1.82116e+07	2.51307e+07	2.26599e+07	0	0	0	0	G3I904	G3I904	1	Uncharacterized protein KIAA0090	732	741	180.67	4	3	4	6					1209;1210
ALEINTVTCQLNCSDHGHCDSFTK	1.87801e+06	1.42635e+06	539491	926074	0	0	0	0	G3H9U6	G3H9U6	2	Uncharacterized protein KIAA0319-like	777	800	107.21	3	2	1	2					415
GSEVEDEDLELFNTSVQLRPPGTAPGPETAAFIER	8.68636e+07	7.71487e+07	1.31203e+08	1.06759e+08	0	0	0	0	G3I4T2	G3I4T2	1	UPF0510 protein INM02	134	168	332.59	4	4	5	6					1147
YNVSVINGTSPFAHDYDLTHIVAAYQER	7.44837e+06	5.41556e+06	7.29788e+06	7.11237e+06	0	0	0	0	G3I4N6	G3I4N6	2	UPF0513 transmembrane protein	193	220	130.57	6	3	4	4					1145;1146
NVTTFLSDPNPVWLVGR	308298	250054	0	343838	0	0	0	0	G3I4N6	G3I4N6	2	UPF0513 transmembrane protein	221	237	54.281	1	1		1					1144
DLPPNGVQCYSCEGNSTHGCSSK	850061	0	483198	1.24234e+06	0	0	0	0	G3HYY3	G3HYY3	1	Urokinase plasminogen activator surface receptor	84	106	55.128	2		1	3					1034;1035
QYLGNSTYLDDHGPPPSK	2.03766e+06	2.98956e+06	1.36205e+06	1.63239e+06	0	0	0	0	G3H3T5	G3H3T5	4	Uronyl 2-sulfotransferase	81	98	92.439	3	3	3	3					271
NEQMELIKNISTAEQPYLFTR	0	0	0	0	0	0	0	0	G3H3T5	G3H3T5	4	Uronyl 2-sulfotransferase	148	168	110.75		5			5	5	4		270
KLGNMTVTVK	0	0	0	0	0	0	0	0	G3H3T5	G3H3T5	4	Uronyl 2-sulfotransferase	317	326	115	2	3	2	3					269
LGNMTVTVK	0	0	0	0	0	0	0	0	G3H3T5	G3H3T5	4	Uronyl 2-sulfotransferase	318	326	78.939		2							269
LHEISNETFR	883016	1.84128e+06	1.73912e+06	2.78642e+06	0	0	0	0	G3HS71	G3HS71	2	Vasorin	113	122	128.91	5	5	6	6					899
VFPYISVMVNNGSLSYDHSK	0	0	0	0	0	0	0	0	G3H177	G3H177	1	Vesicular integral-membrane protein VIP36 (Vesicular integral-membrane protein VIP36-like protein)	173	192	136.43	4	8	6	8	3	3	2	2	205;206
DGQVINETSQHHDDLE	5.34455e+06	0	0	3.5749e+06	0	0	0	0	G3HHR3	G3HHR3	2	Vimentin	451	466	90.476	7			7					648
NQTLQEGEK	278162	455266	451818	487686	0	0	0	0	G3HPZ1	G3HPZ1	3	Vitamin K-dependent gamma-carboxylase	570	578	109.29	2	3	3	3					837
EKVENGSETGPLPPELQPLLEGEVK	1.46e+07	2.75895e+07	3.69095e+07	2.55624e+07	0	0	0	0	G3HPZ1	G3HPZ1	3	Vitamin K-dependent gamma-carboxylase	623	647	142.32	3	5	5	5					836
VENGSETGPLPPELQPLLEGEVK	5.58051e+06	4.91465e+06	7.73224e+06	6.22025e+06	0	0	0	0	G3HPZ1	G3HPZ1	3	Vitamin K-dependent gamma-carboxylase	625	647	98.684	4	3	5	5					836
DAVNNITAK	3.60549e+06	3.69754e+06	3.9263e+06	3.65528e+06	0	0	0	0	G3HPQ3	G3HPQ3	5	Voltage-dependent calcium channel subunit alpha-2/delta-1	200	208	93.649	6	6	6	6					823;824
LSDNNTEFLLNFNEFIDR	5.61269e+06	7.87666e+06	8.36614e+06	4.93086e+06	0	0	0	0	G3HPQ3	G3HPQ3	5	Voltage-dependent calcium channel subunit alpha-2/delta-1	434	451	150.59	5	6	5	5					829;830
IDVNSWIENFTK	6.82942e+06	5.34856e+06	5.84064e+06	6.60817e+06	0	0	0	0	G3HPQ3	G3HPQ3	5	Voltage-dependent calcium channel subunit alpha-2/delta-1	578	589	158.04	5	4	4	7					827;828
HLVNISVYAFNK	0	0	274821	0	0	0	0	0	G3HPQ3	G3HPQ3	5	Voltage-dependent calcium channel subunit alpha-2/delta-1	634	645	53.013			1						825;826
SFSGVLDCGNCSR	1.5011e+06	1.88656e+06	1.59065e+06	1.31408e+06	0	0	0	0	G3HPQ3	G3HPQ3	5	Voltage-dependent calcium channel subunit alpha-2/delta-1	738	750	136.24	3	3	3	3					831
MVLWNDSTIR	0	0	0	0	0	0	0	0	G3HX45	G3HX45	1	V-type proton ATPase subunit a (Fragment)	463	472	152.97	3	3	3	3					1004
LNASLPALLLIHLPYTASSGLMAPR	0	0	0	0	0	0	0	0	G3IBK8	G3IBK8	2	V-type proton ATPase subunit S1	141	165	43.696	1								1252
QLLQTQVASHVIHPPVSYNDTAPR	9.0945e+06	7.89701e+06	1.16177e+07	1.2615e+07	0	0	0	0	G3IBK8	G3IBK8	2	V-type proton ATPase subunit S1	215	238	146.17	6	5	6	6					1253
YSTKSNLTVHR	31281.6	0	0	0	0	0	0	0	G3HM15	G3HM15	1	Zinc finger and BTB domain-containing protein 41	397	407	48.981	1								762
NIINTSINTCQR	520958	0	0	0	0	0	0	0	G3HQE0	G3HQE0	1	Zinc finger protein 208	51	62	45.653	1								841;842
TSVEIINSTQTVVR	0	0	229784	168203	0	0	0	0	G3I5P6	G3I5P6	1	Zinc transporter 1 (Fragment)	69	82	42.958			1	1					1150
DHNEDDRQHECLNVTQLLK	1.33035e+06	1.0393e+06	674337	1.04201e+06	0	0	0	0	G3IDU1	G3IDU1	1	Zinc transporter ZIP10	287	305	94.45	3	3	2	2					1271
YGENDSLTLPQLK	3.57398e+06	1.87169e+06	2.62101e+06	1.90187e+06	0	0	0	0	G3GUY2	G3GUY2	2	Zinc transporter ZIP14	49	61	99.941	3	3	4	3					94
LDVGVGRDNVTQPK	3.20361e+06	2.57475e+06	2.16759e+06	3.38464e+06	0	0	0	0	G3GUY2	G3GUY2	2	Zinc transporter ZIP14	67	80	117.7	6	3	4	5					93
YGENDSLSVEGFR	2.53294e+06	2.19046e+06	2.6765e+06	1.25072e+06	0	0	0	0	G3H9N6	G3H9N6	2	Zinc transporter ZIP6	57	69	240.6	3	3	3	2					414
NTNDNIQECFNATK	3.59201e+06	3.21035e+06	3.17878e+06	2.3724e+06	0	0	0	0	G3H9N6	G3H9N6	2	Zinc transporter ZIP6	248	261	142.45	3	3	3	3					413
VVHAVEVALATFNAESNGSYLQLVEISR	0	186643	0	0	0	0	0	0	CON__P12763	CON__P12763	4	#N/A	160	187	46.399		1							3
VVNSTTGPGEHLR	3.5399e+06	4.86217e+06	4.76469e+06	8.15634e+06	0	0	0	0	G3HHV4;CON__Q28194	CON__Q28194	4	#N/A	1065	1077	196.38	5	5	7	8					4
DNNSELQQIK	9.70329e+06	0	0	0	0	0	0	0		REV__G3HB11	4	#N/A			44.318	1								1385
TGNWENLTSPGPTKEPVWIQLLFQESNPGVHYEYTIHR	0	0	0	0	0	0	0	7.6156e+06	G3GTA4	G3GTA4	1	A disintegrin and metalloproteinase with thrombospondin motifs 7	44	81	87.005								3	43
HEKPLYFGYSLLGAHPILNQTVNR	0	0	0	0	0	513269	0	0	G3GSX6	G3GSX6	2	Acid phosphatase-like protein 2	336	359	98.21						1			34
TTVLIYTSDDTHAHLNGSIPVTLHLR	0	0	0	0	0	0	0	2.38974e+06	G3HEE8	G3HEE8	3	Alpha-L-iduronidase	459	484	76.237								2	519
RNQSLSLLYK	8.03191e+06	1.19985e+07	1.40238e+07	1.45969e+07	0	76038.2	0	0	G3GTX5	G3GTX5	1	Amyloid-like protein 2	496	505	137.46	3	4	5	5		1			67
IGSILYIPTAELSDSGTYTCNVSVSVNDHGDEK	0	0	0	0	0	0	0	1.18247e+06	G3HS35	G3HS35	5	Beta-type platelet-derived growth factor receptor	265	297	82.126								1	896
FFFEPVPEFPLNPNFTIVDNK	0	0	0	763619	0	0	600705	0	G3HNW2	G3HNW2	2	Cadherin-9	522	542	67.227				2			1		817
SGTIFDNFLITNDEAYAEEFGNETWGVTK	0	0	0	7.39148e+06	0	0	2.24273e+07	4.50843e+07	G3HCX8	G3HCX8	1	Calreticulin	323	351	131.38				1			2	7	477
NVTYGTYLDDPDPDDGFNYK	3.62428e+07	4.09851e+07	5.78083e+07	5.27734e+07	0	369674	0	0	G3GZ90	G3GZ90	1	Calumenin	579	598	146.81	5	4	7	5		1			161;162
YYEGELSYLNVTRK	0	0	0	0	0	383574	726989	0	G3I4W7	G3I4W7	2	Cathepsin D (EC 3.4.23.5)	250	263	55.196						2	2		1148
LSLLEDRFNSTLGPSEEQEKDRPGGPGR	0	225026	0	0	0	0	256683	0	G3GXS2	G3GXS2	9	EMILIN-1	408	435	71.06		1					1		134
EGSRTDDEVVQREEEAIQLDGLNASQIR	0	0	0	0	0	0	2.11031e+06	1.19936e+07	G3HQM6	G3HQM6	7	Endoplasmin	40	67	161.2							3	5	846
ISSLFPCTSGAFSGFRVVIRPFYLTNSTDLD	0	0	0	0	0	0	1.99643e+06	5.38914e+06	G3H3E4	G3H3E4	9	Galectin-3-binding protein	544	574	52.721							1	1	259
FNYTLYSITFPSDSAVEWK	0	0	0	0	0	534880	634556	0	G3IHJ0	G3IHJ0	4	Glycosyltransferase 8 domain-containing protein 3	77	95	60.134						1	1		1304
LSPIHIALNFSLDPK	1.59877e+06	637119	539217	2.73375e+06	0	0	871242	1.25527e+06	G3I6C1	G3I6C1	6	Integrin alpha-5	280	294	85.576	1	1	1	4			2	1	1156
TAADVTGLQPILNQFTPANVSR	4.87974e+07	7.47591e+07	8.82293e+07	8.73683e+07	0	0	294544	0	G3HHR9	G3HHR9	6	Integrin alpha-V	498	519	241.65	12	15	17	18			1		654;655
LIEAPAVYNKNLSGQSFAQTEGIPEAVLK	0	0	0	0	0	0	0	9.34105e+06	G3GR64	G3GR64	6	Inter-alpha-trypsin inhibitor heavy chain H5	813	841	48.854								1	10;11
ALVTLEGISAAVPGQPAELQLNVTEKDDKR	0	0	0	0	0	0	2.32226e+06	0	G3H6D2	G3H6D2	3	Intercellular adhesion molecule 5	423	452	109.25							3		317
ITCPTIGLYNWTAPVQWFK	0	0	0	0	0	838169	782738	0	G3H6I5	G3H6I5	2	Interleukin-1 receptor-like 1	131	149	82.877						2	2		323
TGNVVQNYWDIHLQAFVQNGTVSKEEFVCEEDK	0	0	0	0	0	0	2.26129e+06	3.07388e+06	G3HYW4	G3HYW4	7	Lysosome-associated membrane glycoprotein 2	129	161	88.544							3	2	1023;1024
YPNQVYYRPVDQYNNQNNFVHDCVNITIK	0	0	0	0	0	2.88782e+06	0	0	G3H416	G3H416	2	Major prion protein	157	185	42.922						2			273
NYTVVLSTR	3.0284e+06	3.09887e+06	2.16864e+06	2.2807e+06	0	0	60657.2	0	G3GV64	G3GV64	1	Mammalian ependymin-related protein 1	199	207	150.27	3	3	3	3			1		96
GSYFWEVTADGNVSEPRPLQK	0	0	0	0	0	912196	253629	541284	G3I8B5	G3I8B5	1	Matrix metalloproteinase-28	87	107	77.08						3	1	2	1196
DGQLLPSSNYSNIK	2.98047e+07	3.54604e+07	3.07221e+07	4.07626e+07	0	0	670803	0	G3H2I6	G3H2I6	1	Neural cell adhesion molecule 1	431	444	119.77	4	6	6	6			1		236;237
VYCNLSAAYTFEDLK	1.46029e+06	650176	0	446230	0	667680	0	0	G3HBI1	G3HBI1	6	Peroxidasin-like	1172	1186	109.07	2	1		1		2			447
VISNNCTSYGVLDISK	1.42308e+08	1.31419e+08	1.17556e+08	1.42538e+08	0	0	283180	0	G3HMH7	G3HMH7	5	Platelet glycoprotein 4	193	208	132.84	14	13	18	17			1		770;771
TEAGAFEYVADPTFENFTGGVKK	0	0	0	0	0	0	233229	0	G3IP74	G3IP74	7	Plexin-B2	297	319	60.735							1		1366
YSVLITAEKPVGDLTSPNETK	2.64256e+07	2.27782e+07	2.54793e+07	1.97263e+07	0	406807	0	0	G3H902	G3H902	6	Prostaglandin F2 receptor negative regulator	570	590	149.44	8	6	5	4		2			402
VVTPEEYFNVTLQ	0	0	0	0	0	3.00215e+06	0	0	G3HE67	G3HE67	2	Protein CREG1	208	220	46.069						1			512
LEPTLSLQFTHFQYNVTVHENSAAK	0	0	0	0	0	1.13537e+06	728303	0	G3HVZ2	G3HVZ2	13	Protocadherin Fat 1	27	51	82.475						2	1		961
HTLKPFYSLNVSVSDGVFR	0	0	0	0	0	749676	802239	2.11059e+06	G3HVZ2	G3HVZ2	13	Protocadherin Fat 1	2456	2474	128.1						2	2	4	955
DQGSPPLSANVSVHVLVGDRNDNAPR	0	0	0	0	0	0	0	147960	G3HYE6	G3HYE6	1	Protocadherin gamma-B2	496	521	46.558								1	1018
TVEINLTNDYHLSGGLSEK	0	0	0	0	0	0	0	697314	G3HMM0	G3HMM0	2	Receptor-type tyrosine-protein phosphatase zeta	76	94	76.118								1	782
LASNVTFNFSHPAR	2.73425e+06	2.19927e+06	2.54551e+06	1.98555e+06	0	0	98902	0	G3HD16	G3HD16	4	Serine/threonine-protein kinase N1 (Fragment)	361	374	101.39	3	3	3	3			1		479;480
DITNLINNTFIR	9.18799e+06	9.00036e+06	9.19579e+06	5.85052e+06	0	198448	0	0	G3I7A8	G3I7A8	3	Sortilin (Fragment)	252	263	205.07	3	3	4	3		1			1177
DRVPDSCCINITVGCGIDFK	6.11688e+06	7.78976e+06	7.08286e+06	5.61793e+06	0	0	0	1.00685e+06	G3HRL6	G3HRL6	7	Tetraspanin	157	176	113.51	8	10	11	10				2	885
FTLESFIQNFSVLYSPLKR	0	0	0	0	0	0	0	204490	G3GWL5	G3GWL5	1	Thioredoxin domain-containing protein 11	236	254	85.563								1	120
CECKPGYAGNGIICGEDTDLDGWPNEDLVCVANATYHCK	0	0	0	0	0	4.22985e+06	0	0	G3HHV4	G3HHV4	1	Thrombospondin-1	39	77	53.886						3			659;660
TLFEITVPLSQGPKPVTISFANHTSCR	0	0	0	0	0	0	751308	1.14691e+06	G3HGL6	G3HGL6	1	Vascular endothelial growth factor C	111	137	87.196							1	2	583
ISLPLPNFSSLNLR	3.69092e+06	0	0	4.59579e+06	0	0	0	1.29054e+06	G3HHR3	G3HHR3	2	Vimentin	411	424	162.93	3			5				1	649
SYKFNTSLVGDLTNLVHGSHCSK	0	0	0	0	0	0	0	939518	G3GZC9	G3GZC9	3	VWFA and cache domain-containing protein 1	730	752	104.67								2	166
CLAVYQPEEPTNFTLAGCVSTHTYRPK	0	0	0	0	0	0	1.04601e+06	0	G3IPS0	G3IPS0	1	WNT1-inducible-signaling pathway protein 1	42	68	76.799							3		1367
