# Supplementary material for: Comparison of Three Glycoproteomic Methods for the Analysis of the Secretome of CHO Cells Treated with 1,3,4-O-Bu3ManNAc
Source: Bioengineering (Basel). 2020 Nov 10;7(4):144. doi: 10.3390/bioengineering7040144 (PMC7712478; doi:10.3390/bioengineering7040144)
Supplement: Supplementary file 1 [file bioengineering-07-00144-s001.zip › bioengineering-958307/Supplemental table S4 Intact glycopeptides.xlsx]

## Sheet: Sheet1
Supplemental table S4. Intact glycopeptides identified by GPQuest from LC-MS/MS analysis by Q-Exactive. Each row displays the counts and intensity values for a unique glycan + peptide combination.
Peptide	Glycan	peptide count	Glycosite	Glycosite count	Glycan Count	Sialic acid residues	Normalized Intensity CTL secretome 1 a	Normalized Intensity CTL secretome 1 b	Normalized Intensity treated secretome 1 a	Normalized Intensity treated secretome 1 b	Normalized Intensity CTL secretome 2 a	Normalized Intensity CTL secretome 2 b	Normalized Intensity treated secretome 2 a	Normalized Intensity treated secretome 2 b	Count CTL secretome 1 a	Count CTL secretome 1 b	Count treated secretome 1 a	Count treated secretome 1 b	Count CTL secretome 2 a	Count CTL secretome 2 b	Count treated secretome 2 a	Count treated secretome 2 b
AADGTYILNGNFTLSTLEQDLTYR	N4H5F1S1G0	2	A disintegrin and metalloproteinase with thrombospondin motifs 1-NFTL	2	81	1	0	0	0	0	0	0	752941	0	0	0	0	0	0	0	1	0
AADGTYILNGNFTLSTLEQDLTYR	N4H5F1S2G0	2	A disintegrin and metalloproteinase with thrombospondin motifs 1-NFTL	2	108	2	0	0	0	0	0	0	0	487669	0	0	0	0	0	0	0	1
AAFGPGQGPVMLDEVECAGTEPSLANCSSLGWLK	N6H7F1S2G0	2	Galectin-3-binding protein-NCSS	2	14	2	0	0	5.63925e+06	0	0	0	0	2.18646e+06	0	0	1	0	0	0	0	1
AAFGPGQGPVMLDEVECAGTEPSLANCSSLGWLK	N6H7F1S3G0	2	Galectin-3-binding protein-NCSS	2	20	3	5.67312e+06	6.14656e+06	1.49214e+07	1.27052e+07	4.07702e+06	0	5.6635e+06	4.69133e+06	2	2	3	3	1	0	2	2
AEDCNQSWHFNLDEIKDLLR	N2H12F1S0G0	25	Ribonuclease T2-NQSW	32	7	0	2.66627e+06	0	0	0	0	0	2.9968e+06	0	1	0	0	0	0	0	1	0
AEDCNQSWHFNLDEIKDLLR	N2H5F0S0G0	25	Ribonuclease T2-NQSW	32	43	0	1.69851e+06	1.83894e+06	157220	0	4.66222e+06	2.13502e+06	3.36861e+06	5.94671e+06	5	5	1	0	8	5	7	12
AEDCNQSWHFNLDEIKDLLR	N3H4F1S0G0	25	Ribonuclease T2-NQSW	32	8	0	1.9168e+06	2.38e+06	0	0	387626	0	0	0	4	7	0	0	1	0	0	0
AEDCNQSWHFNLDEIKDLLR	N3H4F1S1G0	25	Ribonuclease T2-NQSW	32	18	1	5.67463e+06	9.40097e+06	2.16398e+06	1.3797e+06	4.38183e+06	2.75629e+06	5.25563e+06	1.21824e+06	5	6	4	3	4	3	6	4
AEDCNQSWHFNLDEIKDLLR	N4H4F1S0G0	25	Ribonuclease T2-NQSW	32	14	0	1.39993e+06	1.29546e+06	0	0	0	0	0	1.02369e+06	3	3	0	0	0	0	0	4
AEDCNQSWHFNLDEIKDLLR	N4H4F1S1G0	25	Ribonuclease T2-NQSW	32	19	1	2.70122e+06	0	0	0	5.80869e+06	5.04312e+06	474535	0	2	0	0	0	3	3	1	0
AEDCNQSWHFNLDEIKDLLR	N4H5F0S1G0	25	Ribonuclease T2-NQSW	32	19	1	0	521609	0	0	0	0	564948	0	0	1	0	0	0	0	1	0
AEDCNQSWHFNLDEIKDLLR	N4H5F0S2G0	25	Ribonuclease T2-NQSW	32	26	2	0	0	0	0	0	0	0	943779	0	0	0	0	0	0	0	1
AEDCNQSWHFNLDEIKDLLR	N4H5F1S0G0	25	Ribonuclease T2-NQSW	32	40	0	2.58699e+07	2.97944e+07	1.70152e+06	4.84695e+06	2.45229e+07	1.70248e+07	3.15059e+07	5.36111e+07	12	16	4	8	8	8	27	31
AEDCNQSWHFNLDEIKDLLR	N4H5F1S1G0	25	Ribonuclease T2-NQSW	32	81	1	1.53678e+08	2.97246e+08	9.77692e+07	8.28862e+07	2.13028e+08	1.7576e+08	2.42035e+08	1.65127e+08	13	18	12	12	12	8	29	28
AEDCNQSWHFNLDEIKDLLR	N4H5F1S2G0	25	Ribonuclease T2-NQSW	32	108	2	5.10554e+08	5.03523e+08	3.11758e+08	3.51729e+08	4.4e+08	4.5216e+08	6.22416e+08	6.76336e+08	21	20	17	12	16	9	22	15
AEDCNQSWHFNLDEIKDLLR	N4H6F0S1G0	25	Ribonuclease T2-NQSW	32	9	1	3.02423e+06	2.91095e+06	0	0	1.57486e+06	2.86417e+06	1.62278e+06	1.31303e+06	2	1	0	0	1	1	1	2
AEDCNQSWHFNLDEIKDLLR	N4H6F0S2G0	25	Ribonuclease T2-NQSW	32	15	2	2.35489e+07	7.92577e+06	4.30566e+06	5.24416e+06	1.67208e+07	1.18362e+07	1.51247e+07	854518	3	1	1	1	4	1	5	1
AEDCNQSWHFNLDEIKDLLR	N5H4F1S1G0	25	Ribonuclease T2-NQSW	32	5	1	0	0	545629	0	2.68659e+06	0	3.05097e+06	0	0	0	1	0	2	0	1	0
AEDCNQSWHFNLDEIKDLLR	N5H5F0S1G0	25	Ribonuclease T2-NQSW	32	4	1	0	0	0	0	0	0	788952	0	0	0	0	0	0	0	1	0
AEDCNQSWHFNLDEIKDLLR	N5H5F1S1G0	25	Ribonuclease T2-NQSW	32	6	1	383997	524824	0	0	0	0	293456	0	1	1	0	0	0	0	1	0
AEDCNQSWHFNLDEIKDLLR	N5H5F1S2G0	25	Ribonuclease T2-NQSW	32	8	2	1.63421e+06	1.547e+06	0	0	0	2.01786e+06	3.26194e+06	4.64627e+06	1	1	0	0	0	1	2	3
AEDCNQSWHFNLDEIKDLLR	N5H6F1S0G0	25	Ribonuclease T2-NQSW	32	4	0	2.88725e+06	2.859e+06	0	0	0	0	0	0	5	4	0	0	0	0	0	0
AEDCNQSWHFNLDEIKDLLR	N5H6F1S1G0	25	Ribonuclease T2-NQSW	32	22	1	1.43689e+07	2.12201e+07	4.1774e+06	2.89989e+06	1.34793e+07	9.80236e+06	8.15845e+06	1.73814e+07	5	6	3	2	5	3	5	6
AEDCNQSWHFNLDEIKDLLR	N5H6F1S2G0	25	Ribonuclease T2-NQSW	32	36	2	6.26581e+07	4.73189e+07	3.39885e+07	3.88616e+07	6.4552e+07	5.26546e+07	1.02659e+08	1.01291e+08	7	7	7	7	7	5	9	11
AEDCNQSWHFNLDEIKDLLR	N5H6F1S3G0	25	Ribonuclease T2-NQSW	32	41	3	7.07911e+07	3.95685e+07	6.24085e+07	5.70134e+07	6.57254e+07	4.37869e+07	1.09734e+08	7.46698e+07	6	4	5	6	6	5	6	5
AEDCNQSWHFNLDEIKDLLR	N6H7F0S1G0	25	Ribonuclease T2-NQSW	32	1	1	0	0	0	0	0	0	0	801202	0	0	0	0	0	0	0	1
AEDCNQSWHFNLDEIKDLLR	N6H7F1S2G0	25	Ribonuclease T2-NQSW	32	14	2	4.08301e+06	6.95506e+06	2.86465e+06	3.22524e+06	2.01621e+06	1.04435e+06	1.53744e+07	1.55199e+07	2	4	1	2	1	1	8	7
AEDCNQSWHFNLDEIKDLLR	N6H7F1S3G0	25	Ribonuclease T2-NQSW	32	20	3	1.01963e+07	0	5.88291e+06	7.58588e+06	8.49474e+06	1.95265e+06	9.68682e+06	2.56016e+06	4	0	1	3	3	1	2	1
AEDCNQSWHFNLDEIKDLLR	N6H7F1S4G0	25	Ribonuclease T2-NQSW	32	12	4	348157	665164	0	0	0	0	0	279391	1	1	0	0	0	0	0	1
AEDCNQSWHFNLDEIK	N2H5F0S0G0	4	Ribonuclease T2-NQSW	32	43	0	528635	0	204894	0	0	277129	0	0	2	0	1	0	0	1	0	0
AEDCNQSWHFNLDEIK	N4H5F1S0G0	4	Ribonuclease T2-NQSW	32	40	0	686602	0	0	0	0	0	0	0	1	0	0	0	0	0	0	0
AEDCNQSWHFNLDEIK	N4H5F1S1G0	4	Ribonuclease T2-NQSW	32	81	1	3.86876e+06	2.77271e+06	2.79266e+06	2.30992e+06	0	0	0	0	2	2	2	2	0	0	0	0
AEDCNQSWHFNLDEIK	N4H5F1S2G0	4	Ribonuclease T2-NQSW	32	108	2	5.30691e+06	4.71261e+06	7.31591e+06	4.8668e+06	998865	1.7222e+06	849132	0	3	2	2	2	1	1	2	0
AFENVTDLQWLILDHNLLENSK	N4H5F1S1G0	5	Decorin-like protein-NVTD	5	81	1	757350	0	0	0	1.31228e+06	1.60345e+06	2.48995e+06	822979	1	0	0	0	1	1	2	1
AFENVTDLQWLILDHNLLENSK	N4H5F1S2G0	5	Decorin-like protein-NVTD	5	108	2	0	0	0	0	1.6923e+06	0	0	6.63788e+06	0	0	0	0	1	0	0	3
AFENVTDLQWLILDHNLLENSK	N5H6F1S1G0	5	Decorin-like protein-NVTD	5	22	1	0	0	0	0	0	0	0	738773	0	0	0	0	0	0	0	1
AFENVTDLQWLILDHNLLENSK	N5H6F1S2G0	5	Decorin-like protein-NVTD	5	36	2	0	0	0	0	1.18556e+06	1.09236e+06	3.41392e+06	2.34866e+06	0	0	0	0	1	1	2	1
AFENVTDLQWLILDHNLLENSK	N6H7F1S2G0	5	Decorin-like protein-NVTD	5	14	2	0	0	0	0	0	0	0	1.14446e+06	0	0	0	0	0	0	0	1
AFPEVCNETMMALWEECKPCLK	N4H4F1S1G0	12	Clusterin-NETM	13	19	1	368097	0	0	0	0	0	0	0	1	0	0	0	0	0	0	0
AFPEVCNETMMALWEECKPCLK	N4H5F1S1G0	12	Clusterin-NETM	13	81	1	3.67891e+06	2.12077e+06	1.6347e+06	3.69688e+06	1.81101e+06	2.37383e+06	3.45755e+06	3.53168e+06	3	1	1	2	1	1	2	3
AFPEVCNETMMALWEECKPCLK	N4H5F1S2G0	12	Clusterin-NETM	13	108	2	9.9668e+06	1.00326e+07	1.49144e+07	1.53671e+07	9.62654e+06	1.22545e+07	1.06754e+07	9.47506e+06	3	3	2	3	2	2	4	4
AFPEVCNETMMALWEECKPCLK	N5H4F1S1G0	12	Clusterin-NETM	13	5	1	0	0	0	0	0	0	741515	0	0	0	0	0	0	0	1	0
AFPEVCNETMMALWEECKPCLK	N5H5F1S2G0	12	Clusterin-NETM	13	8	2	1.43869e+06	0	1.74108e+06	2.05976e+06	0	0	1.43429e+06	950644	1	0	1	1	0	0	1	1
AFPEVCNETMMALWEECKPCLK	N5H6F1S1G0	12	Clusterin-NETM	13	22	1	3.08342e+06	2.52658e+06	0	3.80403e+06	1.48354e+06	2.66237e+06	747341	2.5752e+06	2	2	0	2	1	1	1	2
AFPEVCNETMMALWEECKPCLK	N5H6F1S2G0	12	Clusterin-NETM	13	36	2	1.3901e+07	1.26776e+07	2.05366e+07	1.99595e+07	1.34726e+07	1.55e+07	1.4265e+07	1.14208e+07	4	3	3	3	3	3	3	3
AFPEVCNETMMALWEECKPCLK	N5H6F1S3G0	12	Clusterin-NETM	13	41	3	2.56244e+07	2.59997e+07	5.37172e+07	5.96989e+07	2.32715e+07	2.68381e+07	2.91542e+07	2.06729e+07	4	4	6	10	4	3	6	5
AFPEVCNETMMALWEECKPCLK	N6H7F1S1G0	12	Clusterin-NETM	13	6	1	0	0	2.24057e+06	1.88772e+06	0	0	1.23986e+06	0	0	0	1	1	0	0	1	0
AFPEVCNETMMALWEECKPCLK	N6H7F1S2G0	12	Clusterin-NETM	13	14	2	1.7842e+07	1.39277e+07	2.98272e+07	3.52818e+07	1.55651e+07	0	2.22611e+07	1.01363e+07	5	3	3	5	2	0	4	2
AFPEVCNETMMALWEECKPCLK	N6H7F1S3G0	12	Clusterin-NETM	13	20	3	6.32985e+07	7.14697e+07	1.56892e+08	1.2554e+08	5.43336e+07	5.76105e+07	6.93235e+07	5.0313e+07	8	11	15	12	9	5	11	9
AFPEVCNETMMALWEECKPCLK	N6H7F1S4G0	12	Clusterin-NETM	13	12	4	8.8941e+07	5.46503e+07	1.62591e+08	1.59895e+08	5.16448e+07	7.7436e+07	4.41513e+07	4.8412e+07	4	3	5	5	4	3	1	3
AMNTSQVEALGIQMLPGYRDPYHGRPLTK	N2H6F0S0G0	2	Procollagen galactosyltransferase 1 (EC 2.4.1.50)-NTSQ	2	18	0	0	0	0	0	0	0	0	1.23967e+06	0	0	0	0	0	0	0	1
AMNTSQVEALGIQMLPGYRDPYHGRPLTK	N4H4F1S1G0	2	Procollagen galactosyltransferase 1 (EC 2.4.1.50)-NTSQ	2	19	1	0	0	0	0	640650	0	0	0	0	0	0	0	1	0	0	0
CLSAIQVHMGNVTVTLSDATIQAYLLNSNFSK	N6H7F1S1G0	1	Lysosome-associated membrane glycoprotein 1 (LAMP-1) (Lysosome-associated membrane protein 1) (CD107 antigen-like family member A) (Lysosomal membrane glycoprotein A) (LGP-A) (CD antigen CD107a)-NFSK	1	6	1	0	0	0	0	5.09541e+06	0	0	0	0	0	0	0	1	0	0	0
DHILSLNINNISQEPLSVFWPASTIK	N4H5F0S1G0	2	Semaphorin-3C-NISQ	2	19	1	1.37442e+06	770518	1.11719e+06	515781	1.03063e+06	1.88305e+06	397021	1.71157e+06	2	2	2	1	2	2	1	3
DHILSLNINNISQEPLSVFWPASTIK	N4H5F0S2G0	2	Semaphorin-3C-NISQ	2	26	2	493933	676524	2.09284e+06	2.77659e+06	706150	963474	1.27475e+06	169652	1	1	1	1	1	1	1	1
DINSTAQNVMFYDMGSGSTVCTIVTYQTVK	N4H5F1S2G0	1	Hypoxia up-regulated protein 1-NSTA	1	108	2	0	0	830142	0	0	0	0	0	0	0	1	0	0	0	0	0
DKWGLSDEHFQPRPEAVQFVNVTMLQK	N4H5F0S2G0	1	F-box/LRR-repeat protein 2-NVTM	1	26	2	0	0	0	0	661040	0	580199	0	0	0	0	0	1	0	1	0
DLPIVFDVLIHDPSHFLNDSAISYK	N5H6F1S2G0	1	Transmembrane glycoprotein NMB-NDSA	1	36	2	1.22853e+06	0	0	0	0	0	338161	0	1	0	0	0	0	0	1	0
DQCIVDDITYNVNDTFHK	N4H4F1S1G0	7	Fibronectin-NDTF	8	19	1	0	424381	0	0	0	0	0	0	0	1	0	0	0	0	0	0
DQCIVDDITYNVNDTFHK	N4H5F1S0G0	7	Fibronectin-NDTF	8	40	0	5.31231e+06	4.57807e+06	3.28161e+06	1.78838e+06	3.0715e+06	6.11736e+06	1.25956e+06	999482	2	2	2	1	2	3	1	1
DQCIVDDITYNVNDTFHK	N4H5F1S1G0	7	Fibronectin-NDTF	8	81	1	4.29639e+06	4.05168e+06	8.83887e+06	8.16558e+06	1.11e+06	1.72158e+06	3.18468e+06	2.68301e+06	3	3	4	3	1	1	3	2
DQCIVDDITYNVNDTFHK	N4H5F1S2G0	7	Fibronectin-NDTF	8	108	2	0	0	2.83795e+06	1.77614e+06	0	0	0	0	0	0	1	1	0	0	0	0
DQCIVDDITYNVNDTFHK	N5H6F1S0G0	7	Fibronectin-NDTF	8	4	0	0	743084	0	0	0	0	0	0	0	1	0	0	0	0	0	0
DQCIVDDITYNVNDTFHK	N5H6F1S1G0	7	Fibronectin-NDTF	8	22	1	920123	0	1.35604e+06	1.6185e+06	0	0	0	0	1	0	1	1	0	0	0	0
DQCIVDDITYNVNDTFHK	N5H6F1S2G0	7	Fibronectin-NDTF	8	36	2	0	0	2.86526e+06	1.80328e+06	0	0	0	0	0	0	1	1	0	0	0	0
DQCIVDDITYNVNDTFHKR	N4H5F1S1G0	1	Fibronectin-NDTF	8	81	1	0	0	0	0	1.0453e+06	1.52523e+06	594045	700474	0	0	0	0	1	1	1	1
DSLNSSHPISSSVQSSEQIEEMFDSLSYFK	N2H8F1S0G0	1	Leucyl-cystinyl aminopeptidase-NSSH	1	3	0	0	0	0	1.48728e+06	0	0	0	572381	0	0	0	2	0	0	0	1
DTLDYWTIHGLWPDRAEDCNQSWHFNLDEIKDLLR	N4H5F1S2G0	2	Ribonuclease T2-NQSW	32	108	2	0	0	0	0	0	0	0	647425	0	0	0	0	0	0	0	1
DTLDYWTIHGLWPDRAEDCNQSWHFNLDEIKDLLR	N6H7F1S3G0	2	Ribonuclease T2-NQSW	32	20	3	0	0	0	0	0	0	0	807969	0	0	0	0	0	0	0	1
DTLDYWTIHGLWPDRAEDCNQSWHFNLDEIK	N4H5F1S2G0	1	Ribonuclease T2-NQSW	32	108	2	4.05756e+06	0	0	0	0	0	8.43315e+06	0	1	0	0	0	0	0	2	0
DVLLLEGVTLTQDAQQLNGSDR	N4H5F1S2G0	1	Prolyl 3-hydroxylase 3-NGSD	1	108	2	307808	0	365297	0	0	0	0	0	1	0	1	0	0	0	0	0
EALFALNSNVSFLPGGEYQELLWR	N4H5F1S2G0	1	Semaphorin-4B-NVSF	1	108	2	592415	684705	0	579132	0	0	488502	0	1	1	0	1	0	0	1	0
EASQNITYVCR	N2H6F0S0G0	1	Collagen alpha-2(V) chain-NITY	1	18	0	266317	235706	175057	129395	254480	180439	62150.8	43119.8	1	2	1	1	2	1	1	1
EGSRTDDEVVQREEEAIQLDGLNASQIR	N2H5F0S0G0	2	Endoplasmin-NASQ	3	43	0	0	0	0	0	706313	0	0	0	0	0	0	0	2	0	0	0
EGSRTDDEVVQREEEAIQLDGLNASQIR	N4H5F1S2G0	2	Endoplasmin-NASQ	3	108	2	0	0	0	0	0	0	480551	0	0	0	0	0	0	0	1	0
EGTYSLPTSNFTVPDLELPSWLSTGNYR	N4H5F1S0G0	7	Ganglioside GM2 activator-NFTV	7	40	0	803698	267950	0	0	0	0	1.08791e+06	793238	2	1	0	0	0	0	2	2
EGTYSLPTSNFTVPDLELPSWLSTGNYR	N4H5F1S1G0	7	Ganglioside GM2 activator-NFTV	7	81	1	2.35861e+06	1.06404e+06	2.10791e+06	1.48668e+06	1.36468e+06	0	0	1.80004e+06	2	1	2	2	2	0	0	3
EGTYSLPTSNFTVPDLELPSWLSTGNYR	N4H5F1S2G0	7	Ganglioside GM2 activator-NFTV	7	108	2	4.0371e+06	460746	613465	0	2.09949e+06	3.49281e+06	5.31567e+06	1.54483e+06	3	2	1	0	1	1	4	2
EGTYSLPTSNFTVPDLELPSWLSTGNYR	N4H6F0S1G0	7	Ganglioside GM2 activator-NFTV	7	9	1	361639	380128	0	0	0	0	0	0	1	1	0	0	0	0	0	0
EGTYSLPTSNFTVPDLELPSWLSTGNYR	N4H6F0S2G0	7	Ganglioside GM2 activator-NFTV	7	15	2	439720	0	0	0	0	0	0	0	1	0	0	0	0	0	0	0
EGTYSLPTSNFTVPDLELPSWLSTGNYR	N5H6F1S1G0	7	Ganglioside GM2 activator-NFTV	7	22	1	0	0	0	0	405281	0	0	500895	0	0	0	0	1	0	0	1
EGTYSLPTSNFTVPDLELPSWLSTGNYR	N5H6F1S3G0	7	Ganglioside GM2 activator-NFTV	7	41	3	1.30555e+06	0	0	0	0	0	0	1.17598e+06	1	0	0	0	0	0	0	1
ENYAELLDDGFLKNITAQICIDKK	N4H4F1S1G0	5	Collagen alpha-1(VI) chain-NITA	8	19	1	0	0	0	0	0	0	0	625647	0	0	0	0	0	0	0	2
ENYAELLDDGFLKNITAQICIDKK	N4H5F1S1G0	5	Collagen alpha-1(VI) chain-NITA	8	81	1	0	0	0	0	0	0	1.61286e+06	0	0	0	0	0	0	0	1	0
ENYAELLDDGFLKNITAQICIDKK	N4H5F1S2G0	5	Collagen alpha-1(VI) chain-NITA	8	108	2	1.07624e+07	2.12482e+06	6.02015e+06	7.02952e+06	8.64438e+06	1.2834e+07	2.7462e+07	3.55897e+07	2	1	1	2	2	2	5	7
ENYAELLDDGFLKNITAQICIDKK	N5H6F1S2G0	5	Collagen alpha-1(VI) chain-NITA	8	36	2	1.58181e+06	0	0	0	0	0	4.62085e+06	3.84545e+06	1	0	0	0	0	0	2	1
ENYAELLDDGFLKNITAQICIDKK	N5H6F1S3G0	5	Collagen alpha-1(VI) chain-NITA	8	41	3	2.10903e+06	0	0	0	0	0	0	2.96315e+06	1	0	0	0	0	0	0	1
ENYAELLDDGFLKNITAQICIDK	N4H5F1S1G0	2	Collagen alpha-1(VI) chain-NITA	8	81	1	0	0	0	0	0	0	0	698432	0	0	0	0	0	0	0	2
ENYAELLDDGFLKNITAQICIDK	N4H5F1S2G0	2	Collagen alpha-1(VI) chain-NITA	8	108	2	0	1.48703e+06	1.14219e+06	0	0	1.43125e+06	2.58935e+06	4.68971e+06	0	1	2	0	0	1	1	3
FANEYPNITR	N2H3F5S0G0	1	Carboxypeptidase D-NITR	1	3	0	0	120928	0	0	0	0	0	0	0	1	0	0	0	0	0	0
FGHSPLINLTGSLSHASDVVLYHQHK	N2H8F1S0G0	3	Prolow-density lipoprotein receptor-related protein 1-NLTG	3	3	0	981362	0	635045	0	0	0	0	0	1	0	1	0	0	0	0	0
FGHSPLINLTGSLSHASDVVLYHQHK	N4H5F1S1G0	3	Prolow-density lipoprotein receptor-related protein 1-NLTG	3	81	1	1.68107e+06	1.82625e+06	0	0	187645	0	0	0	5	4	0	0	1	0	0	0
FGHSPLINLTGSLSHASDVVLYHQHK	N4H5F1S2G0	3	Prolow-density lipoprotein receptor-related protein 1-NLTG	3	108	2	363699	765183	0	0	0	0	0	0	1	2	0	0	0	0	0	0
FLGNQVLSYGQNLSFSFR	N4H5F0S0G0	1	Laminin subunit gamma-1-NLSF	1	11	0	701830	0	0	0	0	0	0	0	1	0	0	0	0	0	0	0
FNQTFNAQWHK	N4H5F1S0G0	3	Cathepsin L1-NQTF	3	40	0	377395	234866	0	0	0	0	0	0	1	1	0	0	0	0	0	0
FNQTFNAQWHK	N4H5F1S1G0	3	Cathepsin L1-NQTF	3	81	1	2.4284e+06	2.47281e+06	2.59058e+06	3.04482e+06	2.29063e+06	3.42622e+06	1.34998e+06	1.23278e+06	3	3	2	3	2	3	2	3
FNQTFNAQWHK	N4H5F1S2G0	3	Cathepsin L1-NQTF	3	108	2	4.74594e+06	4.53849e+06	9.18501e+06	7.42402e+06	3.53601e+06	4.26697e+06	2.06876e+06	1.70802e+06	3	3	4	4	3	2	2	2
FNTSLVGDLTNLVHGSHCSK	N2H5F0S0G0	2	VWFA and cache domain-containing protein 1-NTSL	5	43	0	0	549437	0	0	0	0	0	0	0	1	0	0	0	0	0	0
FNTSLVGDLTNLVHGSHCSK	N2H6F0S0G0	2	VWFA and cache domain-containing protein 1-NTSL	5	18	0	3.93326e+06	1.09607e+07	2.81141e+06	2.10722e+06	4.85607e+06	3.99732e+06	1.03578e+06	3.04853e+06	7	10	6	6	7	6	4	10
FQIYSNQSALESLALIPLQTPLK	N4H4F1S1G0	10	Phospholipid transfer protein-NQSA	13	19	1	0	0	0	0	0	0	0	361674	0	0	0	0	0	0	0	1
FQIYSNQSALESLALIPLQTPLK	N4H5F1S1G0	10	Phospholipid transfer protein-NQSA	13	81	1	5.25691e+06	1.627e+06	2.35982e+06	1.92528e+06	2.90089e+06	4.55629e+06	3.27362e+06	5.32201e+06	5	3	4	3	3	4	5	5
FQIYSNQSALESLALIPLQTPLK	N4H5F1S2G0	10	Phospholipid transfer protein-NQSA	13	108	2	1.37851e+06	1.7872e+06	4.89877e+06	2.7878e+06	3.24724e+06	2.9102e+06	1.56267e+06	2.07384e+06	2	3	3	4	2	2	2	2
FQIYSNQSALESLALIPLQTPLK	N4H6F0S2G0	10	Phospholipid transfer protein-NQSA	13	15	2	286015	0	0	0	0	589617	0	0	1	0	0	0	0	1	0	0
FQIYSNQSALESLALIPLQTPLK	N5H5F1S1G0	10	Phospholipid transfer protein-NQSA	13	6	1	259501	0	0	0	0	0	0	401661	1	0	0	0	0	0	0	1
FQIYSNQSALESLALIPLQTPLK	N5H5F1S2G0	10	Phospholipid transfer protein-NQSA	13	8	2	289124	0	0	549119	0	742054	794148	0	1	0	0	1	0	1	1	0
FQIYSNQSALESLALIPLQTPLK	N5H6F1S1G0	10	Phospholipid transfer protein-NQSA	13	22	1	1.43959e+06	0	0	0	0	1.07307e+06	0	0	1	0	0	0	0	1	0	0
FQIYSNQSALESLALIPLQTPLK	N5H6F1S2G0	10	Phospholipid transfer protein-NQSA	13	36	2	8.23666e+06	5.22314e+06	8.60875e+06	9.92851e+06	3.75887e+06	5.42231e+06	5.31858e+06	4.05098e+06	2	2	4	2	2	1	3	2
FQIYSNQSALESLALIPLQTPLK	N5H6F1S3G0	10	Phospholipid transfer protein-NQSA	13	41	3	4.37028e+06	3.56565e+06	1.5992e+07	2.12569e+06	815016	4.34832e+06	3.28982e+06	2.35307e+06	4	4	4	2	1	2	2	3
FQIYSNQSALESLALIPLQTPLK	N6H7F1S3G0	10	Phospholipid transfer protein-NQSA	13	20	3	2.49622e+06	608468	3.18712e+06	4.59506e+06	0	0	0	2.15392e+06	2	1	1	3	0	0	0	2
GAYTQVTFLAKNDTIVNELVHVAK	N4H5F1S2G0	2	Lysosomal alpha-glucosidase-NDTI	2	108	2	0	0	0	0	0	0	0	1.45479e+06	0	0	0	0	0	0	0	1
GAYTQVTFLAKNDTIVNELVHVAK	N5H6F1S3G0	2	Lysosomal alpha-glucosidase-NDTI	2	41	3	0	0	0	0	2.36401e+06	0	0	0	0	0	0	0	1	0	0	0
GILNATLSVAEINHPVTTYK	N2H5F0S0G0	1	Carboxypeptidase D-NATL	1	43	0	0	325812	0	0	0	0	0	0	0	1	0	0	0	0	0	0
GINASSTAWAR	N4H5F1S0G0	1	Laminin subunit alpha-5-NASS	4	40	0	157040	136283	0	0	0	328931	0	0	1	1	0	0	0	1	0	0
GLVSGGLYNSHVGCLPYTIPPCEHHVNGSRPQCTGEGDTPK	N4H5F1S1G0	3	Cathepsin B-NGSR	6	81	1	2.06466e+06	2.90387e+06	0	0	0	0	352881	0	3	4	0	0	0	0	1	0
GLVSGGLYNSHVGCLPYTIPPCEHHVNGSRPQCTGEGDTPK	N4H5F1S2G0	3	Cathepsin B-NGSR	6	108	2	2.26195e+06	3.70216e+06	4.23587e+06	3.59018e+06	0	0	595400	0	2	3	3	3	0	0	1	0
GLVSGGLYNSHVGCLPYTIPPCEHHVNGSRPQCTGEGDTPK	N5H6F1S3G0	3	Cathepsin B-NGSR	6	41	3	666362	0	0	0	0	0	0	0	1	0	0	0	0	0	0	0
GNTTTLISENGHAADTLTATNFR	N4H5F1S2G0	2	Latent-transforming growth factor beta-binding protein 1-NTTT	2	108	2	0	690239	0	0	0	0	0	0	0	1	0	0	0	0	0	0
GNTTTLISENGHAADTLTATNFR	N5H7F0S0G0	2	Latent-transforming growth factor beta-binding protein 1-NTTT	2	1	0	490072	0	0	0	0	0	0	0	1	0	0	0	0	0	0	0
GNYGWQAGNHSAFWGMTLDEGIR	N2H5F0S0G0	7	Tubulointerstitial nephritis antigen-like-NHSA	7	43	0	1.05598e+07	9.08654e+06	1.34019e+07	1.0634e+07	0	3.93682e+06	4.23576e+06	3.54304e+06	9	6	6	6	0	3	4	4
GNYGWQAGNHSAFWGMTLDEGIR	N3H4F0S0G0	7	Tubulointerstitial nephritis antigen-like-NHSA	7	5	0	1.79629e+07	1.74609e+07	2.36504e+07	2.13387e+07	4.02508e+06	4.38786e+06	1.79137e+06	0	8	11	11	12	3	2	2	0
GNYGWQAGNHSAFWGMTLDEGIR	N4H4F1S0G0	7	Tubulointerstitial nephritis antigen-like-NHSA	7	14	0	0	301959	0	0	0	0	0	0	0	1	0	0	0	0	0	0
GNYGWQAGNHSAFWGMTLDEGIR	N4H5F0S0G0	7	Tubulointerstitial nephritis antigen-like-NHSA	7	11	0	1.43374e+07	9.44259e+06	8.0519e+06	1.17545e+07	4.18121e+06	2.5538e+06	5.69454e+06	7.07771e+06	12	9	10	14	5	2	8	12
GNYGWQAGNHSAFWGMTLDEGIR	N4H5F0S1G0	7	Tubulointerstitial nephritis antigen-like-NHSA	7	19	1	1.57068e+06	1.36633e+06	872803	2.43249e+06	0	0	0	0	2	2	1	2	0	0	0	0
GNYGWQAGNHSAFWGMTLDEGIR	N4H5F1S0G0	7	Tubulointerstitial nephritis antigen-like-NHSA	7	40	0	3.09093e+06	1.12715e+06	473229	0	0	692576	0	275402	4	2	1	0	0	1	0	1
GNYGWQAGNHSAFWGMTLDEGIR	N4H5F1S1G0	7	Tubulointerstitial nephritis antigen-like-NHSA	7	81	1	540315	733819	0	0	0	0	0	0	1	2	0	0	0	0	0	0
GPLCIDCMDGYFSLLRNETHSFCTACDESCK	N4H5F1S2G0	1	Cysteine-rich with EGF-like domain protein 2 (Protein HT)-NETH	1	108	2	0	0	0	0	0	0	7.4802e+06	3.53712e+06	0	0	0	0	0	0	4	2
GSNYSEILDKYFK	N2H5F0S0G0	7	Follistatin-related protein 1-NYSE	7	43	0	0	0	0	0	171203	0	0	0	0	0	0	0	1	0	0	0
GSNYSEILDKYFK	N4H5F1S1G0	7	Follistatin-related protein 1-NYSE	7	81	1	0	0	0	0	6.5236e+06	7.3494e+06	3.33541e+06	614099	0	0	0	0	4	3	4	1
GSNYSEILDKYFK	N4H5F1S2G0	7	Follistatin-related protein 1-NYSE	7	108	2	1.58504e+06	2.25096e+06	6.45365e+06	5.07517e+06	7.65205e+06	8.45836e+06	3.89226e+06	3.35864e+06	1	2	4	3	3	2	3	4
GSNYSEILDKYFK	N5H6F1S2G0	7	Follistatin-related protein 1-NYSE	7	36	2	0	0	0	0	1.29376e+06	0	0	0	0	0	0	0	1	0	0	0
GSNYSEILDKYFK	N5H6F1S3G0	7	Follistatin-related protein 1-NYSE	7	41	3	1.60799e+06	1.86061e+06	4.47342e+06	3.65156e+06	5.85197e+06	5.97956e+06	2.15413e+06	0	1	1	1	1	2	1	1	0
GSNYSEILDKYFK	N6H7F1S3G0	7	Follistatin-related protein 1-NYSE	7	20	3	0	0	0	0	2.50148e+06	3.53382e+06	2.76873e+06	1.37017e+06	0	0	0	0	1	1	2	1
GSNYSEILDKYFK	N6H7F1S4G0	7	Follistatin-related protein 1-NYSE	7	12	4	2.59968e+06	2.89692e+06	9.59903e+06	5.68975e+06	3.0303e+06	1.00298e+07	3.80668e+06	0	1	1	2	1	1	2	1	0
GTDVNTTVIGENDPIDEVQGFLFGK	N4H5F1S1G0	2	UDP-glucose:glycoprotein glucosyltransferase 1-NTTV	2	81	1	413608	495745	0	0	0	0	249579	1.03496e+06	1	1	0	0	0	0	1	1
GTDVNTTVIGENDPIDEVQGFLFGK	N4H5F1S2G0	2	UDP-glucose:glycoprotein glucosyltransferase 1-NTTV	2	108	2	0	1.69301e+06	1.24556e+06	0	610874	1.89139e+06	905613	1.01817e+06	0	1	1	0	1	1	1	1
GTFFPLTEGNWSFLNR	N4H5F1S1G0	5	Phospholipid transfer protein-NWSF	5	81	1	1.97863e+06	1.48786e+06	0	1.91705e+06	0	0	1.5933e+06	0	1	1	0	1	0	0	1	0
GTFFPLTEGNWSFLNR	N4H5F1S2G0	5	Phospholipid transfer protein-NWSF	5	108	2	3.96145e+06	4.70246e+06	0	0	6.44512e+06	0	0	2.45248e+06	2	2	0	0	2	0	0	2
GTFFPLTEGNWSFLNR	N5H6F1S2G0	5	Phospholipid transfer protein-NWSF	5	36	2	7.75133e+06	7.2725e+06	1.27602e+07	1.16733e+07	3.7298e+06	3.2665e+06	8.20227e+06	2.11177e+06	2	2	2	2	1	1	3	1
GTFFPLTEGNWSFLNR	N5H6F1S3G0	5	Phospholipid transfer protein-NWSF	5	41	3	8.20932e+06	1.82275e+07	4.03935e+07	2.34178e+07	0	0	1.41962e+06	0	2	2	2	2	0	0	1	0
GTFFPLTEGNWSFLNR	N6H7F1S3G0	5	Phospholipid transfer protein-NWSF	5	20	3	2.7404e+06	2.15447e+06	0	4.63345e+06	0	0	0	0	1	1	0	1	0	0	0	0
GVHNASLALSANIGR	N2H5F0S0G0	14	Laminin subunit alpha-5-NASL	14	43	0	69363.4	0	0	0	228204	240834	69771.7	47830.9	1	0	0	0	1	1	1	1
GVHNASLALSANIGR	N3H3F1S0G0	14	Laminin subunit alpha-5-NASL	14	7	0	3.02637e+06	2.86164e+06	1.21759e+06	1.48781e+06	3.02797e+06	4.17565e+06	1.6005e+06	1.22374e+06	6	5	4	6	3	4	7	7
GVHNASLALSANIGR	N3H4F1S0G0	14	Laminin subunit alpha-5-NASL	14	8	0	1.72157e+06	1.65585e+06	845415	565152	2.09689e+06	2.82882e+06	828552	684103	4	5	4	3	4	4	5	5
GVHNASLALSANIGR	N3H4F1S1G0	14	Laminin subunit alpha-5-NASL	14	18	1	343050	189889	0	242942	269238	524099	396155	339179	2	1	0	2	1	1	2	2
GVHNASLALSANIGR	N4H4F1S0G0	14	Laminin subunit alpha-5-NASL	14	14	0	9.10109e+06	8.44461e+06	4.97691e+06	5.54317e+06	1.86204e+07	2.37292e+07	9.15793e+06	7.14002e+06	10	11	6	8	8	8	14	11
GVHNASLALSANIGR	N4H4F1S1G0	14	Laminin subunit alpha-5-NASL	14	19	1	8.88406e+06	8.25711e+06	8.54228e+06	8.43081e+06	1.68754e+07	2.38397e+07	1.28137e+07	9.99667e+06	6	6	7	7	7	6	9	8
GVHNASLALSANIGR	N4H5F0S1G0	14	Laminin subunit alpha-5-NASL	14	19	1	287441	233253	0	0	0	680283	0	0	1	1	0	0	0	1	0	0
GVHNASLALSANIGR	N4H5F1S0G0	14	Laminin subunit alpha-5-NASL	14	40	0	1.47342e+07	1.23247e+07	9.10621e+06	9.34967e+06	3.03344e+07	3.90272e+07	1.32265e+07	1.09393e+07	10	12	10	14	9	9	15	16
GVHNASLALSANIGR	N4H5F1S1G0	14	Laminin subunit alpha-5-NASL	14	81	1	1.8349e+07	1.70429e+07	2.13268e+07	2.00324e+07	3.86389e+07	5.23425e+07	2.63127e+07	2.10082e+07	9	9	9	10	11	9	11	11
GVHNASLALSANIGR	N4H5F1S2G0	14	Laminin subunit alpha-5-NASL	14	108	2	1.83175e+06	2.8987e+06	5.0773e+06	4.65205e+06	7.08208e+06	8.61748e+06	6.82426e+06	5.68473e+06	2	4	4	5	4	4	6	5
GVHNASLALSANIGR	N4H6F0S1G0	14	Laminin subunit alpha-5-NASL	14	9	1	150876	291133	0	0	0	0	0	0	1	1	0	0	0	0	0	0
GVHNASLALSANIGR	N5H6F1S0G0	14	Laminin subunit alpha-5-NASL	14	4	0	0	0	0	0	546350	0	0	0	0	0	0	0	1	0	0	0
GVHNASLALSANIGR	N5H6F1S1G0	14	Laminin subunit alpha-5-NASL	14	22	1	262144	134731	0	0	562673	528463	173452	139831	2	1	0	0	2	1	1	1
GVHNASLALSANIGR	N5H6F1S2G0	14	Laminin subunit alpha-5-NASL	14	36	2	0	0	0	0	292320	0	216340	0	0	0	0	0	1	0	1	0
GVHYISVSAARPGANGSHVPQTSSVFSIEVYPEDHNEPQSVR	N2H12F1S0G0	22	Dystroglycan-NGSH	25	7	0	0	0	0	210670	0	0	0	0	0	0	0	1	0	0	0	0
GVHYISVSAARPGANGSHVPQTSSVFSIEVYPEDHNEPQSVR	N3H4F1S1G0	22	Dystroglycan-NGSH	25	18	1	3.3261e+06	1.56163e+06	0	0	0	0	0	0	6	5	0	0	0	0	0	0
GVHYISVSAARPGANGSHVPQTSSVFSIEVYPEDHNEPQSVR	N4H4F1S1G0	22	Dystroglycan-NGSH	25	19	1	1.59651e+06	1.25434e+06	0	394233	1.26041e+06	669392	1.32289e+06	827323	3	4	0	2	2	2	6	4
GVHYISVSAARPGANGSHVPQTSSVFSIEVYPEDHNEPQSVR	N4H5F0S2G0	22	Dystroglycan-NGSH	25	26	2	3.13744e+06	1.54876e+06	584488	627074	0	743919	593407	205954	4	3	2	2	0	1	2	1
GVHYISVSAARPGANGSHVPQTSSVFSIEVYPEDHNEPQSVR	N4H5F1S0G0	22	Dystroglycan-NGSH	25	40	0	3.8939e+06	4.28133e+06	0	113612	2.65751e+06	2.42824e+06	1.09371e+06	894603	11	14	0	1	8	7	7	6
GVHYISVSAARPGANGSHVPQTSSVFSIEVYPEDHNEPQSVR	N4H5F1S1G0	22	Dystroglycan-NGSH	25	81	1	4.99279e+07	3.85483e+07	3.60433e+07	3.20757e+07	3.02517e+07	3.97272e+07	4.08191e+07	3.36413e+07	24	21	31	28	19	18	39	36
GVHYISVSAARPGANGSHVPQTSSVFSIEVYPEDHNEPQSVR	N4H5F1S2G0	22	Dystroglycan-NGSH	25	108	2	1.10487e+08	8.34898e+07	1.62427e+08	1.68723e+08	8.5785e+07	1.09669e+08	1.14873e+08	8.90345e+07	14	17	36	40	14	11	28	30
GVHYISVSAARPGANGSHVPQTSSVFSIEVYPEDHNEPQSVR	N4H5F5S0G0	22	Dystroglycan-NGSH	25	2	0	0	0	0	0	519580	0	0	0	0	0	0	0	1	0	0	0
GVHYISVSAARPGANGSHVPQTSSVFSIEVYPEDHNEPQSVR	N4H6F0S1G0	22	Dystroglycan-NGSH	25	9	1	845843	388155	0	0	286849	421038	0	0	3	2	0	0	1	1	0	0
GVHYISVSAARPGANGSHVPQTSSVFSIEVYPEDHNEPQSVR	N4H6F0S2G0	22	Dystroglycan-NGSH	25	15	2	5.51513e+06	5.70647e+06	1.48357e+06	2.64996e+06	2.52419e+06	4.30722e+06	2.13585e+06	995859	4	6	2	4	3	3	4	3
GVHYISVSAARPGANGSHVPQTSSVFSIEVYPEDHNEPQSVR	N5H4F1S1G0	22	Dystroglycan-NGSH	25	5	1	590326	0	0	0	430684	0	144128	161811	2	0	0	0	1	0	1	1
GVHYISVSAARPGANGSHVPQTSSVFSIEVYPEDHNEPQSVR	N5H5F0S1G0	22	Dystroglycan-NGSH	25	4	1	854510	521739	0	0	0	0	103872	0	2	2	0	0	0	0	1	0
GVHYISVSAARPGANGSHVPQTSSVFSIEVYPEDHNEPQSVR	N5H5F1S2G0	22	Dystroglycan-NGSH	25	8	2	0	0	0	830674	0	0	0	376435	0	0	0	2	0	0	0	1
GVHYISVSAARPGANGSHVPQTSSVFSIEVYPEDHNEPQSVR	N5H5F2S1G0	22	Dystroglycan-NGSH	25	3	1	708538	0	926495	938837	0	0	227690	0	1	0	2	2	0	0	1	0
GVHYISVSAARPGANGSHVPQTSSVFSIEVYPEDHNEPQSVR	N5H6F1S1G0	22	Dystroglycan-NGSH	25	22	1	4.14714e+06	3.34884e+06	804910	1.18652e+06	2.28633e+06	2.90595e+06	2.8093e+06	2.35327e+06	5	5	2	4	2	3	8	8
GVHYISVSAARPGANGSHVPQTSSVFSIEVYPEDHNEPQSVR	N5H6F1S2G0	22	Dystroglycan-NGSH	25	36	2	1.90395e+07	1.66836e+07	2.64325e+07	2.71013e+07	1.54365e+07	2.20508e+07	2.19097e+07	1.83278e+07	7	5	10	14	5	7	8	10
GVHYISVSAARPGANGSHVPQTSSVFSIEVYPEDHNEPQSVR	N5H6F1S3G0	22	Dystroglycan-NGSH	25	41	3	3.05446e+07	3.32839e+07	5.18564e+07	5.5611e+07	2.16819e+07	1.73466e+07	3.85599e+07	2.25144e+07	5	6	8	13	6	6	12	10
GVHYISVSAARPGANGSHVPQTSSVFSIEVYPEDHNEPQSVR	N6H7F0S0G0	22	Dystroglycan-NGSH	25	1	0	787702	0	0	0	1.42756e+06	330373	0	0	2	0	0	0	3	1	0	0
GVHYISVSAARPGANGSHVPQTSSVFSIEVYPEDHNEPQSVR	N6H7F1S0G0	22	Dystroglycan-NGSH	25	3	0	0	0	0	332789	0	361639	0	0	0	0	0	1	0	1	0	0
GVHYISVSAARPGANGSHVPQTSSVFSIEVYPEDHNEPQSVR	N6H7F1S2G0	22	Dystroglycan-NGSH	25	14	2	435489	222035	2.25565e+06	1.96714e+06	594354	819078	2.45163e+06	1.21439e+06	1	1	3	3	1	1	3	2
GVHYISVSAARPGANGSHVPQTSSVFSIEVYPEDHNEPQSVR	N6H7F1S3G0	22	Dystroglycan-NGSH	25	20	3	0	0	5.34618e+06	1.07577e+06	0	961082	4.40464e+06	2.17988e+06	0	0	6	2	0	1	4	3
GVHYISVSAARPGANGSHVPQTSSVFSIEVYPEDHNEPQSVR	N6H7F1S4G0	22	Dystroglycan-NGSH	25	12	4	0	0	3.28316e+06	2.04398e+06	0	0	0	0	0	0	2	1	0	0	0	0
HDFTMAMNAFGDLNNTEFRK	N3H5F5S1G0	3	Testin-2-NNTE	3	1	1	372519	0	0	0	0	0	0	0	1	0	0	0	0	0	0	0
HDFTMAMNAFGDLNNTEFRK	N5H5F1S1G0	3	Testin-2-NNTE	3	6	1	0	0	0	509029	0	0	850751	854731	0	0	0	1	0	0	1	1
HDFTMAMNAFGDLNNTEFRK	N5H6F1S1G0	3	Testin-2-NNTE	3	22	1	0	0	0	1.09055e+06	0	0	669283	1.37387e+06	0	0	0	1	0	0	1	2
HGAVVNESHHDALVEDIFDKEDEDKDGFISAR	N4H5F1S2G0	1	FK506-binding protein 14-NESH	1	108	2	0	0	0	0	0	0	819758	1.22962e+06	0	0	0	0	0	0	1	2
HNLQALVSNSSSLQQQQQQLMELVQR	N4H4F1S1G0	3	Angiopoietin-4-NSSS	3	19	1	0	0	0	0	0	0	0	299245	0	0	0	0	0	0	0	1
HNLQALVSNSSSLQQQQQQLMELVQR	N4H5F1S1G0	3	Angiopoietin-4-NSSS	3	81	1	0	0	0	0	0	0	0	388015	0	0	0	0	0	0	0	1
HNLQALVSNSSSLQQQQQQLMELVQR	N4H5F1S2G0	3	Angiopoietin-4-NSSS	3	108	2	0	0	0	1.38984e+06	0	0	2.52822e+06	1.55053e+06	0	0	0	1	0	0	1	2
HNNDTQHIWESDSNEFSVIADPR	N2H3F0S0G0	14	Endoplasmin-NDTQ	14	4	0	172166	0	0	0	0	205535	108763	0	1	0	0	0	0	1	1	0
HNNDTQHIWESDSNEFSVIADPR	N2H5F0S0G0	14	Endoplasmin-NDTQ	14	43	0	9.15019e+06	8.2165e+06	1.1124e+07	1.55938e+07	1.86096e+07	2.63811e+07	1.74315e+07	1.44554e+07	3	8	9	11	11	12	17	16
HNNDTQHIWESDSNEFSVIADPR	N2H6F0S0G0	14	Endoplasmin-NDTQ	14	18	0	152547	0	0	0	0	0	0	0	1	0	0	0	0	0	0	0
HNNDTQHIWESDSNEFSVIADPR	N3H3F1S0G0	14	Endoplasmin-NDTQ	14	7	0	0	783692	516017	0	0	0	0	270248	0	2	1	0	0	0	0	1
HNNDTQHIWESDSNEFSVIADPR	N3H4F1S0G0	14	Endoplasmin-NDTQ	14	8	0	941628	190804	0	0	1.17124e+06	1.09953e+06	169806	0	2	1	0	0	3	1	1	0
HNNDTQHIWESDSNEFSVIADPR	N3H4F1S1G0	14	Endoplasmin-NDTQ	14	18	1	3.42086e+06	3.14935e+06	3.22465e+06	2.79866e+06	4.266e+06	4.89947e+06	2.26062e+06	1.93736e+06	3	3	3	3	2	2	2	2
HNNDTQHIWESDSNEFSVIADPR	N4H4F1S0G0	14	Endoplasmin-NDTQ	14	14	0	1.19225e+06	529127	0	0	3.26205e+06	3.9405e+06	971862	459725	2	1	0	0	3	2	2	1
HNNDTQHIWESDSNEFSVIADPR	N4H4F1S1G0	14	Endoplasmin-NDTQ	14	19	1	1.95563e+06	2.07126e+06	3.6061e+06	681131	9.46792e+06	1.38013e+07	6.54049e+06	5.77482e+06	1	1	2	1	2	3	3	3
HNNDTQHIWESDSNEFSVIADPR	N4H5F1S0G0	14	Endoplasmin-NDTQ	14	40	0	2.41012e+06	1.0693e+06	396475	0	4.65088e+06	6.18203e+06	4.83319e+06	3.33936e+06	3	1	1	0	3	3	4	4
HNNDTQHIWESDSNEFSVIADPR	N4H5F1S1G0	14	Endoplasmin-NDTQ	14	81	1	1.76736e+07	1.68211e+07	1.88339e+07	1.63525e+07	4.27378e+07	5.79261e+07	4.66123e+07	3.66277e+07	4	5	5	4	6	6	10	8
HNNDTQHIWESDSNEFSVIADPR	N4H5F1S2G0	14	Endoplasmin-NDTQ	14	108	2	3.61246e+07	3.52622e+07	5.67437e+07	5.24801e+07	7.99491e+07	1.04804e+08	9.18987e+07	7.71807e+07	6	5	5	6	7	6	8	10
HNNDTQHIWESDSNEFSVIADPR	N4H6F0S2G0	14	Endoplasmin-NDTQ	14	15	2	0	0	0	0	0	0	731668	0	0	0	0	0	0	0	1	0
HNNDTQHIWESDSNEFSVIADPR	N5H6F1S2G0	14	Endoplasmin-NDTQ	14	36	2	1.75452e+06	0	0	2.98602e+06	6.42908e+06	839967	9.71306e+06	6.3857e+06	1	0	0	2	2	1	5	2
HNNDTQHIWESDSNEFSVIADPR	N5H6F1S3G0	14	Endoplasmin-NDTQ	14	41	3	1.29984e+06	792092	8.54675e+06	7.54883e+06	7.05574e+06	8.88377e+06	7.77388e+06	1.69323e+06	2	1	2	2	2	2	2	1
HYHSIEVFTHYDLLTLNGSK	N4H4F1S0G0	4	Lysyl oxidase-like 4-NGSK	4	14	0	109787	0	0	0	256051	0	0	0	1	0	0	0	1	0	0	0
HYHSIEVFTHYDLLTLNGSK	N4H5F1S0G0	4	Lysyl oxidase-like 4-NGSK	4	40	0	3.68348e+06	3.02447e+06	423165	232015	2.65053e+06	3.15929e+06	3.52148e+06	4.02938e+06	9	9	3	1	6	6	13	14
HYHSIEVFTHYDLLTLNGSK	N4H5F1S1G0	4	Lysyl oxidase-like 4-NGSK	4	81	1	1.06416e+06	586099	1.49414e+06	880687	968997	430761	800318	1.07659e+06	3	1	3	2	2	1	3	4
HYHSIEVFTHYDLLTLNGSK	N4H5F1S2G0	4	Lysyl oxidase-like 4-NGSK	4	108	2	0	0	0	0	0	0	429259	0	0	0	0	0	0	0	1	0
IADTNITAIPQGLPPSLTELHLDGNKITK	N2H5F0S0G0	2	Decorin-NITA	14	43	0	0	0	0	0	589518	0	0	0	0	0	0	0	1	0	0	0
IADTNITAIPQGLPPSLTELHLDGNKITK	N4H5F0S2G0	2	Decorin-NITA	14	26	2	0	0	0	0	873104	0	1.07164e+06	1.06833e+06	0	0	0	0	2	0	2	2
IADTNITAIPQGLPPSLTELHLDGNK	N2H3F0S0G0	12	Decorin-NITA	14	4	0	1.51389e+06	876651	0	0	0	0	0	0	5	3	0	0	0	0	0	0
IADTNITAIPQGLPPSLTELHLDGNK	N2H5F0S0G0	12	Decorin-NITA	14	43	0	3.99305e+07	4.90291e+07	5.49981e+07	6.02735e+07	4.83647e+07	3.80704e+07	1.65903e+07	1.88263e+07	15	16	17	21	13	13	15	17
IADTNITAIPQGLPPSLTELHLDGNK	N2H6F0S0G0	12	Decorin-NITA	14	18	0	7.21254e+06	1.13663e+07	1.31598e+07	1.5653e+07	1.77884e+07	1.53121e+07	7.06969e+06	9.20918e+06	8	11	12	12	9	8	10	13
IADTNITAIPQGLPPSLTELHLDGNK	N3H3F0S0G0	12	Decorin-NITA	14	5	0	3.41628e+06	4.14326e+06	1.5592e+06	3.0964e+06	4.2233e+06	2.04707e+06	1.06171e+06	1.04984e+06	7	8	4	6	7	3	4	4
IADTNITAIPQGLPPSLTELHLDGNK	N3H4F0S0G0	12	Decorin-NITA	14	5	0	1.14514e+06	2.01982e+06	726982	0	290119	546908	0	293030	3	4	2	0	1	1	0	1
IADTNITAIPQGLPPSLTELHLDGNK	N4H5F0S0G0	12	Decorin-NITA	14	11	0	2.97058e+06	3.34955e+06	523433	2.16183e+06	4.31713e+06	2.56851e+06	310234	522500	5	4	1	3	3	3	1	2
IADTNITAIPQGLPPSLTELHLDGNK	N4H5F0S1G0	12	Decorin-NITA	14	19	1	2.27348e+07	2.22858e+07	2.71064e+07	2.46755e+07	3.42723e+07	2.72334e+07	1.34939e+07	3.35463e+07	11	8	7	11	7	6	7	11
IADTNITAIPQGLPPSLTELHLDGNK	N4H5F0S2G0	12	Decorin-NITA	14	26	2	4.1327e+07	4.6148e+07	6.64049e+07	6.15548e+07	7.54816e+07	7.32354e+07	4.84888e+07	4.14326e+07	13	12	12	11	13	9	12	11
IADTNITAIPQGLPPSLTELHLDGNK	N4H5F1S1G0	12	Decorin-NITA	14	81	1	0	1.42053e+06	566095	0	1.89168e+06	0	280881	464489	0	2	1	0	2	0	1	1
IADTNITAIPQGLPPSLTELHLDGNK	N4H5F1S2G0	12	Decorin-NITA	14	108	2	0	0	345069	1.95705e+06	1.26107e+06	3.92454e+06	1.2749e+06	907597	0	0	1	1	2	2	1	1
IADTNITAIPQGLPPSLTELHLDGNK	N5H6F0S1G0	12	Decorin-NITA	14	2	1	746408	485003	0	0	0	0	0	0	1	1	0	0	0	0	0	0
IADTNITAIPQGLPPSLTELHLDGNK	N5H6F0S2G0	12	Decorin-NITA	14	5	2	2.9526e+06	4.055e+06	2.4336e+06	5.20617e+06	4.12567e+06	5.00594e+06	3.86309e+06	1.52391e+06	4	4	2	4	2	2	4	2
IHVAGGSSAFNQTVNK	N4H5F1S2G0	1	Receptor-type tyrosine-protein phosphatase eta-NQTV	1	108	2	0	0	5.68487e+06	7.11476e+06	0	0	0	2.73429e+06	0	0	1	1	0	0	0	1
IILNFTSMDLYR	N4H5F0S2G0	1	Metalloendopeptidase (EC 3.4.24.-)-NFTS	1	26	2	0	0	0	1.20138e+06	0	0	0	0	0	0	0	1	0	0	0	0
IIVNVSDMNDHAPWFTSSSYEGR	N6H7F1S1G0	4	Protocadherin Fat 1-NVSD	4	6	1	0	428349	0	0	0	0	0	0	0	1	0	0	0	0	0	0
IIVNVSDMNDHAPWFTSSSYEGR	N6H7F1S2G0	4	Protocadherin Fat 1-NVSD	4	14	2	361376	0	385781	0	0	0	0	0	1	0	1	0	0	0	0	0
IIVNVSDMNDHAPWFTSSSYEGR	N6H7F1S3G0	4	Protocadherin Fat 1-NVSD	4	20	3	596485	0	0	0	0	0	0	0	1	0	0	0	0	0	0	0
IIVNVSDMNDHAPWFTSSSYEGR	N6H7F1S4G0	4	Protocadherin Fat 1-NVSD	4	12	4	589405	0	0	0	0	0	0	0	1	0	0	0	0	0	0	0
IKVSNVSCDASVSR	N4H5F1S2G0	1	Phospholipid transfer protein-NVSC	1	108	2	0	0	332212	0	0	0	0	0	0	0	1	0	0	0	0	0
INNGGCQDLCLLTHQGHVNCSCR	N3H4F1S1G0	2	Prolow-density lipoprotein receptor-related protein 1-NCSC	2	18	1	0	0	0	0	0	1.30891e+06	0	0	0	0	0	0	0	1	0	0
INNGGCQDLCLLTHQGHVNCSCR	N5H6F2S0G0	2	Prolow-density lipoprotein receptor-related protein 1-NCSC	2	1	0	0	0	0	0	0	0	0	761058	0	0	0	0	0	0	0	1
IQGEEIIFHDLNLTTHGISHCPTCQDR	N4H5F1S0G0	1	Basement membrane-specific heparan sulfate proteoglycan core protein-NLTT	1	40	0	277956	0	0	0	0	0	0	0	1	0	0	0	0	0	0	0
ISLPLPNFSSLNLR	N2H12F1S0G0	2	Vimentin (Fragment)-NFSS	2	7	0	933457	0	0	1.17977e+06	0	0	0	0	2	0	0	2	0	0	0	0
ISLPLPNFSSLNLR	N3H4F1S1G0	2	Vimentin (Fragment)-NFSS	2	18	1	440580	0	0	0	0	0	0	0	1	0	0	0	0	0	0	0
IWEVINYNATGILEK	N4H5F1S1G0	2	Low-density lipoprotein receptor-related protein 11 (Fragment)-NATG	2	81	1	611130	0	0	1.13547e+06	0	1.33867e+06	818810	0	1	0	0	1	0	1	1	0
IWEVINYNATGILEK	N4H5F1S2G0	2	Low-density lipoprotein receptor-related protein 11 (Fragment)-NATG	2	108	2	0	0	2.00354e+06	1.83428e+06	1.4367e+06	0	849517	993986	0	0	2	1	1	0	1	1
IYNTPSASYLEVTPDSENDFGNYNCTAVNR	N6H7F1S0G0	1	Neural cell adhesion molecule 1-NCTA	1	3	0	0	333580	0	0	0	0	0	0	0	1	0	0	0	0	0	0
KADILDVVGMLYVGGLPINYTTR	N4H5F1S2G0	1	Laminin subunit alpha-2-NYTT	1	108	2	302621	420579	0	0	0	0	473692	0	1	1	0	0	0	0	1	0
KCVCNYLGTVQEHCNGSDCHCDK	N2H8F1S0G0	1	Laminin subunit beta-1-NGSD	1	3	0	3.18605e+06	2.74008e+06	0	1.93718e+06	0	0	0	0	1	1	0	1	0	0	0	0
KFEAENISNYTALLLSQDGK	N2H5F0S0G0	2	Semaphorin-4B-NISN	2	43	0	396035	1.16172e+06	0	0	0	0	0	0	1	2	0	0	0	0	0	0
KFEAENISNYTALLLSQDGK	N2H6F0S0G0	2	Semaphorin-4B-NISN	2	18	0	2.35218e+07	2.7538e+07	3.45968e+07	2.9699e+07	2.091e+07	2.03242e+07	9.10125e+06	9.37422e+06	8	9	12	13	11	9	8	8
KGLVSGGLYNSHVGCLPYTIPPCEHHVNGSRPQCTGEGDTPK	N4H5F1S1G0	3	Cathepsin B-NGSR	6	81	1	802113	371837	0	0	0	0	0	0	4	1	0	0	0	0	0	0
KGLVSGGLYNSHVGCLPYTIPPCEHHVNGSRPQCTGEGDTPK	N4H5F1S2G0	3	Cathepsin B-NGSR	6	108	2	2.6511e+06	1.9054e+06	0	0	0	0	2.3482e+06	1.05004e+06	7	5	0	0	0	0	6	3
KGLVSGGLYNSHVGCLPYTIPPCEHHVNGSRPQCTGEGDTPK	N4H5F5S0G0	3	Cathepsin B-NGSR	6	2	0	0	0	0	0	0	0	274385	0	0	0	0	0	0	0	1	0
KGSFYYNISDVK	N4H5F1S0G0	4	Phospholipid transfer protein-NISD	4	40	0	234075	0	0	0	0	0	0	0	1	0	0	0	0	0	0	0
KGSFYYNISDVK	N4H5F1S1G0	4	Phospholipid transfer protein-NISD	4	81	1	1.88115e+06	1.68625e+06	1.29418e+06	1.42716e+06	0	0	0	0	2	2	1	2	0	0	0	0
KGSFYYNISDVK	N4H5F1S2G0	4	Phospholipid transfer protein-NISD	4	108	2	0	0	1.86202e+06	1.69228e+06	0	0	0	0	0	0	1	1	0	0	0	0
KGSFYYNISDVK	N5H6F1S1G0	4	Phospholipid transfer protein-NISD	4	22	1	0	0	0	517577	0	0	0	0	0	0	0	1	0	0	0	0
KLHINYNNLTESVGPLPK	N4H5F1S1G0	2	Lumican-NLTE	2	81	1	0	0	0	0	0	351747	459232	874797	0	0	0	0	0	1	1	2
KLHINYNNLTESVGPLPK	N4H5F1S2G0	2	Lumican-NLTE	2	108	2	800699	908121	0	1.22673e+06	1.30968e+06	2.25088e+06	1.86572e+06	1.48069e+06	1	1	0	1	1	1	2	1
KLLVVDFSSQALFQDKNSSQVLGEK	N4H5F1S0G0	7	G-protein coupled receptor 56-NSSQ	14	40	0	1.29777e+06	0	0	0	0	0	0	0	1	0	0	0	0	0	0	0
KLLVVDFSSQALFQDKNSSQVLGEK	N4H5F1S1G0	7	G-protein coupled receptor 56-NSSQ	14	81	1	3.01223e+06	3.9417e+06	0	0	1.42236e+06	1.93008e+06	0	1.24471e+06	3	4	0	0	1	1	0	2
KLLVVDFSSQALFQDKNSSQVLGEK	N4H5F1S2G0	7	G-protein coupled receptor 56-NSSQ	14	108	2	0	865345	1.56828e+06	1.90255e+06	0	0	736867	743388	0	1	1	1	0	0	1	1
KLLVVDFSSQALFQDKNSSQVLGEK	N6H7F1S1G0	7	G-protein coupled receptor 56-NSSQ	14	6	1	1.09268e+06	1.62931e+06	0	0	0	0	0	0	1	1	0	0	0	0	0	0
KLLVVDFSSQALFQDKNSSQVLGEK	N7H8F1S0G0	7	G-protein coupled receptor 56-NSSQ	14	2	0	0	674180	0	0	0	0	0	0	0	1	0	0	0	0	0	0
KLLVVDFSSQALFQDKNSSQVLGEK	N7H8F1S1G0	7	G-protein coupled receptor 56-NSSQ	14	3	1	1.31414e+06	0	0	0	0	0	2.15581e+06	1.04445e+06	1	0	0	0	0	0	1	1
KLLVVDFSSQALFQDKNSSQVLGEK	N7H8F1S2G0	7	G-protein coupled receptor 56-NSSQ	14	5	2	0	2.70904e+06	0	0	0	3.4382e+06	0	0	0	1	0	0	0	1	0	0
KVNDTPGPIPIISWCGSLDSR	N4H5F1S1G0	2	KDEL motif-containing protein 2-NDTP	2	81	1	487377	541911	0	462301	658671	0	292875	299440	1	1	0	1	1	0	1	1
KVNDTPGPIPIISWCGSLDSR	N4H5F1S2G0	2	KDEL motif-containing protein 2-NDTP	2	108	2	8.56201e+06	0	0	0	1.63776e+06	2.46402e+06	780134	592450	6	0	0	0	1	1	1	1
LASNVTFNFSHPAR	N2H5F0S0G0	1	Serine/threonine-protein kinase N1 (Fragment)-NFSH	1	43	0	222041	142309	0	0	0	0	0	0	2	1	0	0	0	0	0	0
LEHQFTVTEDSGRNLSSPVTLNLQNLFR	N4H5F1S2G0	1	Alpha-mannosidase (EC 3.2.1.-)-NLSS	1	108	2	0	409058	0	0	0	0	979852	2.33103e+06	0	1	0	0	0	0	1	2
LEVDTQSNHTMGTSPVTLAAIPVPLHLGGLPK	N4H5F0S2G0	2	Laminin subunit alpha-5-NHTM	2	26	2	328496	923521	1.42308e+06	2.10043e+06	807954	0	2.23368e+06	571778	1	2	2	3	2	0	3	1
LEVDTQSNHTMGTSPVTLAAIPVPLHLGGLPK	N4H5F1S2G0	2	Laminin subunit alpha-5-NHTM	2	108	2	0	0	0	443959	0	0	0	0	0	0	0	1	0	0	0	0
LFHAQQGSAEEALVNFTQAEVNAGNILYEHGK	N2H12F1S0G0	9	Chondroitin sulfate proteoglycan 4-NFTQ	9	7	0	2.10841e+06	0	0	0	604999	1.44122e+06	973488	0	4	0	0	0	1	1	2	0
LFHAQQGSAEEALVNFTQAEVNAGNILYEHGK	N3H4F1S1G0	9	Chondroitin sulfate proteoglycan 4-NFTQ	9	18	1	0	0	0	0	0	0	0	127345	0	0	0	0	0	0	0	1
LFHAQQGSAEEALVNFTQAEVNAGNILYEHGK	N4H4F1S1G0	9	Chondroitin sulfate proteoglycan 4-NFTQ	9	19	1	290002	0	0	0	0	0	0	434200	1	0	0	0	0	0	0	1
LFHAQQGSAEEALVNFTQAEVNAGNILYEHGK	N4H5F0S2G0	9	Chondroitin sulfate proteoglycan 4-NFTQ	9	26	2	1.944e+06	1.10033e+06	558521	0	1.03165e+06	921757	1.76056e+06	3.50111e+06	3	1	1	0	1	1	3	3
LFHAQQGSAEEALVNFTQAEVNAGNILYEHGK	N4H5F1S1G0	9	Chondroitin sulfate proteoglycan 4-NFTQ	9	81	1	6.22388e+07	7.60487e+07	4.70699e+07	5.71539e+07	6.76904e+07	5.2957e+07	5.29215e+07	8.0366e+07	28	32	23	30	19	13	25	35
LFHAQQGSAEEALVNFTQAEVNAGNILYEHGK	N4H5F1S2G0	9	Chondroitin sulfate proteoglycan 4-NFTQ	9	108	2	1.44844e+08	1.71771e+08	1.10891e+08	1.23322e+08	1.29112e+08	9.39098e+07	1.38001e+08	1.41033e+08	16	18	12	17	11	7	15	10
LFHAQQGSAEEALVNFTQAEVNAGNILYEHGK	N4H6F0S2G0	9	Chondroitin sulfate proteoglycan 4-NFTQ	9	15	2	3.4861e+06	4.15145e+06	0	1.37501e+06	7.59252e+06	1.72391e+06	1.65792e+06	2.06226e+06	2	2	0	2	4	1	3	3
LFHAQQGSAEEALVNFTQAEVNAGNILYEHGK	N5H6F1S2G0	9	Chondroitin sulfate proteoglycan 4-NFTQ	9	36	2	2.36086e+06	3.15305e+06	0	0	1.19512e+06	2.5737e+06	1.91771e+06	5.76221e+06	2	2	0	0	1	2	2	5
LFHAQQGSAEEALVNFTQAEVNAGNILYEHGK	N5H6F1S3G0	9	Chondroitin sulfate proteoglycan 4-NFTQ	9	41	3	5.87617e+06	5.07271e+06	5.25708e+06	2.76605e+06	3.35596e+06	1.01472e+06	5.32923e+06	4.42053e+06	4	4	3	2	2	1	4	4
LGLAPGDVNISLVGCIEDFSINGR	N4H5F1S1G0	3	Chondroitin sulfate proteoglycan 4-NISL	3	81	1	1.28519e+06	0	0	0	886660	1.04377e+06	443147	652459	2	0	0	0	1	1	1	1
LGLAPGDVNISLVGCIEDFSINGR	N4H5F1S2G0	3	Chondroitin sulfate proteoglycan 4-NISL	3	108	2	3.79196e+06	815703	1.32929e+06	547377	0	0	817046	643450	2	1	1	1	0	0	1	1
LGLAPGDVNISLVGCIEDFSINGR	N6H7F1S2G0	3	Chondroitin sulfate proteoglycan 4-NISL	3	14	2	0	0	0	0	0	0	397869	0	0	0	0	0	0	0	1	0
LGLSFNSISAIDNGTLANTPHLR	N2H12F1S0G0	19	Decorin-NGTL	19	7	0	0	0	0	0	0	2.12859e+06	0	0	0	0	0	0	0	1	0	0
LGLSFNSISAIDNGTLANTPHLR	N3H3F1S0G0	19	Decorin-NGTL	19	7	0	1.40587e+06	1.8368e+06	0	642000	1.44394e+06	0	0	0	3	4	0	1	3	0	0	0
LGLSFNSISAIDNGTLANTPHLR	N3H4F1S0G0	19	Decorin-NGTL	19	8	0	365531	0	0	0	0	0	0	0	1	0	0	0	0	0	0	0
LGLSFNSISAIDNGTLANTPHLR	N3H4F1S1G0	19	Decorin-NGTL	19	18	1	2.64166e+06	1.8368e+06	1.28719e+06	1.10805e+06	800766	899834	519389	466076	3	3	2	2	1	2	2	2
LGLSFNSISAIDNGTLANTPHLR	N4H4F1S0G0	19	Decorin-NGTL	19	14	0	5.0577e+06	6.87114e+06	1.65443e+06	3.94956e+06	7.63776e+06	4.95118e+06	1.97319e+06	6.42494e+06	5	6	3	7	5	4	4	12
LGLSFNSISAIDNGTLANTPHLR	N4H4F1S1G0	19	Decorin-NGTL	19	19	1	2.97971e+07	2.96402e+07	2.57984e+07	2.22691e+07	3.24594e+07	2.18405e+07	8.90124e+06	1.97642e+07	5	7	8	5	5	3	4	11
LGLSFNSISAIDNGTLANTPHLR	N4H5F0S1G0	19	Decorin-NGTL	19	19	1	742724	1.28642e+06	0	0	595987	0	0	228741	1	2	0	0	1	0	0	1
LGLSFNSISAIDNGTLANTPHLR	N4H5F1S0G0	19	Decorin-NGTL	19	40	0	6.62342e+06	9.19495e+06	3.00339e+06	2.77637e+06	8.82099e+06	6.67779e+06	3.23273e+06	4.43833e+06	6	7	4	4	4	3	5	6
LGLSFNSISAIDNGTLANTPHLR	N4H5F1S1G0	19	Decorin-NGTL	19	81	1	6.83496e+07	5.54754e+07	5.26063e+07	6.15352e+07	8.00699e+07	4.97298e+07	3.0918e+07	4.6408e+07	15	11	8	12	10	5	9	13
LGLSFNSISAIDNGTLANTPHLR	N4H5F1S2G0	19	Decorin-NGTL	19	108	2	1.06101e+08	1.15615e+08	1.62492e+08	1.71458e+08	1.3007e+08	1.39039e+08	1.03803e+08	1.00473e+08	10	10	11	10	11	8	11	11
LGLSFNSISAIDNGTLANTPHLR	N4H6F0S1G0	19	Decorin-NGTL	19	9	1	333447	0	0	403909	0	878422	0	0	1	0	0	1	0	1	0	0
LGLSFNSISAIDNGTLANTPHLR	N4H6F0S2G0	19	Decorin-NGTL	19	15	2	4.15157e+06	6.03364e+06	3.59604e+06	1.81526e+06	5.41726e+06	5.31064e+06	1.29296e+06	584579	3	4	2	1	2	1	1	1
LGLSFNSISAIDNGTLANTPHLR	N5H4F1S1G0	19	Decorin-NGTL	19	5	1	489965	0	0	0	690299	0	0	0	1	0	0	0	1	0	0	0
LGLSFNSISAIDNGTLANTPHLR	N5H5F1S1G0	19	Decorin-NGTL	19	6	1	2.59456e+06	3.50633e+06	0	0	691609	856410	588034	687764	4	4	0	0	1	1	1	1
LGLSFNSISAIDNGTLANTPHLR	N5H5F1S2G0	19	Decorin-NGTL	19	8	2	2.2411e+06	2.1896e+06	2.45583e+06	2.44099e+06	3.40963e+06	3.59171e+06	2.79043e+06	1.33582e+06	2	1	2	2	2	2	2	2
LGLSFNSISAIDNGTLANTPHLR	N5H6F1S1G0	19	Decorin-NGTL	19	22	1	2.28301e+06	2.88368e+06	1.25887e+06	1.2566e+06	2.35106e+06	2.83684e+06	732254	1.23194e+06	2	2	1	1	1	2	1	2
LGLSFNSISAIDNGTLANTPHLR	N5H6F1S2G0	19	Decorin-NGTL	19	36	2	9.71425e+06	2.27565e+07	1.86408e+07	1.05413e+07	2.60366e+07	2.39276e+07	6.45682e+06	1.42768e+07	5	7	5	4	5	5	3	4
LGLSFNSISAIDNGTLANTPHLR	N5H6F1S3G0	19	Decorin-NGTL	19	41	3	1.7207e+07	1.30253e+07	2.8394e+07	3.22028e+07	1.73738e+07	2.44697e+07	1.6886e+07	1.34733e+07	4	3	4	5	3	4	4	4
LGLSFNSISAIDNGTLANTPHLR	N6H7F1S4G0	19	Decorin-NGTL	19	12	4	0	1.68038e+06	1.53028e+06	0	0	0	1.01651e+06	0	0	1	1	0	0	0	1	0
LGSFEGLANLTFIHLQYNQLK	N5H6F1S3G0	2	Lumican-NLTF	2	41	3	0	0	0	0	0	0	769101	485616	0	0	0	0	0	0	1	1
LGSFEGLANLTFIHLQYNQLK	N7H8F1S2G0	2	Lumican-NLTF	2	5	2	0	0	0	0	0	0	0	948200	0	0	0	0	0	0	0	1
LHQLAINLSGIILGINQDR	N4H5F1S1G0	10	Laminin subunit alpha-5-NLSG	10	81	1	0	0	0	0	0	0	445796	1.27879e+06	0	0	0	0	0	0	1	2
LHQLAINLSGIILGINQDR	N4H5F1S2G0	10	Laminin subunit alpha-5-NLSG	10	108	2	0	0	0	0	1.05344e+06	0	272007	1.10701e+06	0	0	0	0	1	0	1	2
LHQLAINLSGIILGINQDR	N5H5F1S2G0	10	Laminin subunit alpha-5-NLSG	10	8	2	0	0	0	0	0	0	231456	384176	0	0	0	0	0	0	1	1
LHQLAINLSGIILGINQDR	N5H6F1S1G0	10	Laminin subunit alpha-5-NLSG	10	22	1	263118	0	0	0	1.21358e+06	645824	1.52991e+06	5.06809e+06	1	0	0	0	2	1	3	4
LHQLAINLSGIILGINQDR	N5H6F1S2G0	10	Laminin subunit alpha-5-NLSG	10	36	2	2.98619e+06	1.04574e+06	1.25961e+06	1.92158e+06	7.63209e+06	1.03332e+07	8.09557e+06	9.99059e+06	1	1	1	2	2	2	3	4
LHQLAINLSGIILGINQDR	N5H6F1S3G0	10	Laminin subunit alpha-5-NLSG	10	41	3	3.65233e+06	1.11278e+06	1.8029e+06	463156	1.32796e+06	2.24566e+06	2.70093e+06	1.65204e+06	3	2	2	1	1	2	2	3
LHQLAINLSGIILGINQDR	N6H7F1S1G0	10	Laminin subunit alpha-5-NLSG	10	6	1	0	0	0	0	0	0	0	340865	0	0	0	0	0	0	0	1
LHQLAINLSGIILGINQDR	N6H7F1S2G0	10	Laminin subunit alpha-5-NLSG	10	14	2	0	0	0	0	0	2.27136e+06	0	1.36627e+06	0	0	0	0	0	2	0	1
LHQLAINLSGIILGINQDR	N6H7F1S3G0	10	Laminin subunit alpha-5-NLSG	10	20	3	3.05257e+06	1.98323e+06	3.07449e+06	3.29198e+06	2.49962e+06	3.12073e+06	1.09565e+06	2.9477e+06	3	2	2	3	2	1	1	3
LHQLAINLSGIILGINQDR	N6H7F1S4G0	10	Laminin subunit alpha-5-NLSG	10	12	4	1.86757e+06	2.07157e+06	3.0373e+06	2.55631e+06	0	1.99123e+06	1.68471e+06	3.20272e+06	2	2	2	1	0	1	2	2
LIEAPAVYNKNLSGQSFAQTEGIPEAVLK	N4H5F1S2G0	1	Inter-alpha-trypsin inhibitor heavy chain H5-NLSG	1	108	2	730594	0	2.61453e+06	1.80685e+06	0	0	1.08209e+06	0	1	0	1	1	0	0	1	0
LINKFNSSSSSLEEK	N3H4F1S1G0	2	Nucleotide exchange factor SIL1-NSSS	2	18	1	0	0	238051	0	0	0	0	0	0	0	1	0	0	0	0	0
LINKFNSSSSSLEEK	N4H5F1S1G0	2	Nucleotide exchange factor SIL1-NSSS	2	81	1	0	0	0	0	0	139228	0	0	0	0	0	0	0	1	0	0
LKAFPEVCNETMMALWEECKPCLK	N6H7F1S3G0	1	Clusterin-NETM	13	20	3	0	0	728888	0	0	0	1.11591e+06	0	0	0	1	0	0	0	1	0
LLANSSALEETILGHR	N3H3F1S0G0	6	Laminin subunit alpha-5-NSSA	6	7	0	265795	0	0	0	0	0	0	0	1	0	0	0	0	0	0	0
LLANSSALEETILGHR	N4H5F0S2G0	6	Laminin subunit alpha-5-NSSA	6	26	2	0	0	262635	291919	362408	0	270755	294572	0	0	1	1	1	0	1	1
LLANSSALEETILGHR	N4H5F1S0G0	6	Laminin subunit alpha-5-NSSA	6	40	0	1.18299e+06	923580	0	915200	1.7658e+06	842534	0	364103	2	2	0	2	2	1	0	1
LLANSSALEETILGHR	N4H5F1S1G0	6	Laminin subunit alpha-5-NSSA	6	81	1	594710	1.73242e+06	0	0	730051	0	0	0	1	3	0	0	1	0	0	0
LLANSSALEETILGHR	N4H5F1S2G0	6	Laminin subunit alpha-5-NSSA	6	108	2	1.00109e+07	8.0194e+06	7.78464e+06	7.76001e+06	9.11453e+06	1.00868e+07	3.99776e+06	4.09217e+06	5	5	4	3	3	2	3	3
LLANSSALEETILGHR	N5H6F1S3G0	6	Laminin subunit alpha-5-NSSA	6	41	3	391575	0	0	692504	0	0	0	442210	1	0	0	1	0	0	0	1
LLGVGEEVGGVLELFPINGSSTVEREDVPAHLVK	N4H5F1S1G0	5	Coiled-coil domain-containing protein 80-NGSS	7	81	1	3.59794e+06	4.15332e+06	787247	707491	3.9406e+06	2.28526e+06	5.5811e+06	7.71775e+06	3	4	1	1	3	1	7	9
LLGVGEEVGGVLELFPINGSSTVEREDVPAHLVK	N4H5F1S2G0	5	Coiled-coil domain-containing protein 80-NGSS	7	108	2	6.52708e+06	3.7523e+06	3.90786e+06	4.26919e+06	4.42534e+06	3.79744e+06	9.50566e+06	1.09858e+07	4	3	3	3	3	2	5	6
LLGVGEEVGGVLELFPINGSSTVEREDVPAHLVK	N4H6F0S2G0	5	Coiled-coil domain-containing protein 80-NGSS	7	15	2	278926	0	0	0	0	0	0	0	1	0	0	0	0	0	0	0
LLGVGEEVGGVLELFPINGSSTVEREDVPAHLVK	N5H6F1S2G0	5	Coiled-coil domain-containing protein 80-NGSS	7	36	2	469442	809133	0	0	0	0	0	0	1	1	0	0	0	0	0	0
LLGVGEEVGGVLELFPINGSSTVEREDVPAHLVK	N5H6F1S3G0	5	Coiled-coil domain-containing protein 80-NGSS	7	41	3	674789	0	1.36204e+06	862038	0	1.72762e+06	0	1.50252e+06	1	0	1	1	0	1	0	1
LLGVGEEVGGVLELFPINGSSTVER	N4H5F1S1G0	2	Coiled-coil domain-containing protein 80-NGSS	7	81	1	1.98043e+06	1.28658e+06	0	733014	841198	0	923162	898008	2	2	0	1	1	0	1	2
LLGVGEEVGGVLELFPINGSSTVER	N4H5F1S2G0	2	Coiled-coil domain-containing protein 80-NGSS	7	108	2	0	1.54684e+06	730661	2.68925e+06	0	785947	535225	1.05937e+06	0	1	1	2	0	1	1	1
LLHAYNHTHLLACGTGAFHPTCAFVEVGHR	N4H5F0S2G0	1	Semaphorin-3B-NHTH	1	26	2	0	192613	0	0	166787	0	145700	0	0	1	0	0	1	0	1	0
LLIPGIYNLTAVSTGYMPLTIHNIR	N4H5F1S2G0	1	Carboxypeptidase D-NLTA	1	108	2	682595	863825	565853	386885	0	0	506769	966757	1	1	1	1	0	0	1	1
LLVVDFSSQALFQDKNSSQVLGEK	N4H5F1S0G0	7	G-protein coupled receptor 56-NSSQ	14	40	0	1.06186e+06	1.21654e+06	0	0	0	0	0	0	2	2	0	0	0	0	0	0
LLVVDFSSQALFQDKNSSQVLGEK	N4H5F1S1G0	7	G-protein coupled receptor 56-NSSQ	14	81	1	633910	923256	0	0	909366	1.29267e+06	702101	0	1	1	0	0	1	1	1	0
LLVVDFSSQALFQDKNSSQVLGEK	N4H5F1S2G0	7	G-protein coupled receptor 56-NSSQ	14	108	2	0	0	0	1.30464e+06	0	0	0	0	0	0	0	1	0	0	0	0
LLVVDFSSQALFQDKNSSQVLGEK	N5H6F1S1G0	7	G-protein coupled receptor 56-NSSQ	14	22	1	0	658684	0	0	0	0	0	0	0	1	0	0	0	0	0	0
LLVVDFSSQALFQDKNSSQVLGEK	N6H7F1S1G0	7	G-protein coupled receptor 56-NSSQ	14	6	1	2.3332e+06	1.5598e+06	0	0	0	0	0	0	1	1	0	0	0	0	0	0
LLVVDFSSQALFQDKNSSQVLGEK	N7H8F1S1G0	7	G-protein coupled receptor 56-NSSQ	14	3	1	7.15896e+06	4.81428e+06	0	0	1.4356e+06	0	0	771149	4	3	0	0	1	0	0	1
LLVVDFSSQALFQDKNSSQVLGEK	N7H8F1S2G0	7	G-protein coupled receptor 56-NSSQ	14	5	2	7.11627e+06	0	0	0	3.63133e+06	0	3.05112e+06	0	2	0	0	0	1	0	1	0
LMDASLYLAEWQNITKNFSEDR	N11H3F1S0G0	3	4F2 cell-surface antigen heavy chain-NFSE	3	1	0	762117	0	0	0	0	0	0	0	1	0	0	0	0	0	0	0
LMDASLYLAEWQNITKNFSEDR	N5H5F2S0G0	3	4F2 cell-surface antigen heavy chain-NFSE	3	3	0	0	723317	0	0	0	0	0	0	0	1	0	0	0	0	0	0
LMDASLYLAEWQNITKNFSEDR	N9H6F1S0G0	3	4F2 cell-surface antigen heavy chain-NFSE	3	1	0	370840	0	0	0	0	0	0	0	1	0	0	0	0	0	0	0
LNITNIWVLDYFGGPK	N4H5F1S2G0	1	Protein CREG1-NITN	1	108	2	563372	0	0	0	0	0	0	1.4831e+06	1	0	0	0	0	0	0	2
LRNGSLHISACSFLVPWYSLTPAQQK	N3H4F1S1G0	11	Metalloproteinase inhibitor 1 (Metalloproteinase inhibitor 1-like protein)-NGSL	21	18	1	836475	582770	0	0	379608	379051	0	0	2	2	0	0	1	1	0	0
LRNGSLHISACSFLVPWYSLTPAQQK	N4H5F1S0G0	11	Metalloproteinase inhibitor 1 (Metalloproteinase inhibitor 1-like protein)-NGSL	21	40	0	1.65995e+06	0	0	0	3.04582e+06	4.14179e+06	0	583579	4	0	0	0	3	4	0	2
LRNGSLHISACSFLVPWYSLTPAQQK	N4H5F1S1G0	11	Metalloproteinase inhibitor 1 (Metalloproteinase inhibitor 1-like protein)-NGSL	21	81	1	4.20447e+07	3.66637e+07	3.02428e+07	3.08073e+07	5.03178e+07	5.45014e+07	4.62364e+07	4.53219e+07	15	17	16	19	15	13	27	26
LRNGSLHISACSFLVPWYSLTPAQQK	N4H5F1S2G0	11	Metalloproteinase inhibitor 1 (Metalloproteinase inhibitor 1-like protein)-NGSL	21	108	2	9.08657e+07	8.5191e+07	9.32641e+07	9.93803e+07	9.08454e+07	1.15458e+08	9.27878e+07	6.73878e+07	13	10	10	14	10	9	11	9
LRNGSLHISACSFLVPWYSLTPAQQK	N4H6F0S2G0	11	Metalloproteinase inhibitor 1 (Metalloproteinase inhibitor 1-like protein)-NGSL	21	15	2	2.01162e+06	926801	0	0	0	0	0	0	2	1	0	0	0	0	0	0
LRNGSLHISACSFLVPWYSLTPAQQK	N5H5F1S0G0	11	Metalloproteinase inhibitor 1 (Metalloproteinase inhibitor 1-like protein)-NGSL	21	3	0	0	0	0	0	0	0	0	280366	0	0	0	0	0	0	0	1
LRNGSLHISACSFLVPWYSLTPAQQK	N5H6F1S1G0	11	Metalloproteinase inhibitor 1 (Metalloproteinase inhibitor 1-like protein)-NGSL	21	22	1	3.31297e+06	634942	0	0	6.19037e+06	2.23371e+06	0	958769	2	1	0	0	4	1	0	1
LRNGSLHISACSFLVPWYSLTPAQQK	N5H6F1S2G0	11	Metalloproteinase inhibitor 1 (Metalloproteinase inhibitor 1-like protein)-NGSL	21	36	2	3.05233e+07	1.18602e+07	2.9208e+07	4.10502e+07	2.0833e+07	1.73119e+07	2.60859e+07	3.57532e+07	10	4	9	16	5	4	7	17
LRNGSLHISACSFLVPWYSLTPAQQK	N5H6F1S3G0	11	Metalloproteinase inhibitor 1 (Metalloproteinase inhibitor 1-like protein)-NGSL	21	41	3	2.03021e+07	1.23803e+07	4.03378e+07	2.86007e+07	2.66094e+07	1.83727e+07	7.94618e+06	1.01088e+07	3	2	4	4	4	3	3	3
LRNGSLHISACSFLVPWYSLTPAQQK	N6H7F1S2G0	11	Metalloproteinase inhibitor 1 (Metalloproteinase inhibitor 1-like protein)-NGSL	21	14	2	0	0	919378	1.79453e+06	0	1.66235e+06	0	0	0	0	1	2	0	1	0	0
LRNGSLHISACSFLVPWYSLTPAQQK	N6H7F1S3G0	11	Metalloproteinase inhibitor 1 (Metalloproteinase inhibitor 1-like protein)-NGSL	21	20	3	6.02191e+06	6.77471e+06	8.11341e+06	1.04718e+07	7.3428e+06	8.79844e+06	3.09904e+06	1.28769e+06	2	4	2	3	3	3	2	1
LSALDNLLNHSSIFLK	N2H5F0S0G0	8	Hypoxia up-regulated protein 1 (150 kDa oxygen-regulated protein) (ORP-150) (170 kDa glucose-regulated protein) (GRP-170)-NHSS	8	43	0	124513	462242	0	0	486928	0	0	343807	1	2	0	0	1	0	0	2
LSALDNLLNHSSIFLK	N3H4F1S1G0	8	Hypoxia up-regulated protein 1 (150 kDa oxygen-regulated protein) (ORP-150) (170 kDa glucose-regulated protein) (GRP-170)-NHSS	8	18	1	395102	441605	0	0	400319	0	717952	552055	1	1	0	0	1	0	1	1
LSALDNLLNHSSIFLK	N4H5F1S0G0	8	Hypoxia up-regulated protein 1 (150 kDa oxygen-regulated protein) (ORP-150) (170 kDa glucose-regulated protein) (GRP-170)-NHSS	8	40	0	2.08245e+06	2.22702e+06	0	0	1.91657e+06	0	0	1.14159e+06	4	3	0	0	2	0	0	2
LSALDNLLNHSSIFLK	N4H5F1S1G0	8	Hypoxia up-regulated protein 1 (150 kDa oxygen-regulated protein) (ORP-150) (170 kDa glucose-regulated protein) (GRP-170)-NHSS	8	81	1	1.59722e+07	2.59379e+07	2.15684e+07	1.4781e+07	5.98968e+07	4.60354e+07	4.37331e+07	2.19795e+07	8	7	9	6	10	8	13	11
LSALDNLLNHSSIFLK	N4H5F1S2G0	8	Hypoxia up-regulated protein 1 (150 kDa oxygen-regulated protein) (ORP-150) (170 kDa glucose-regulated protein) (GRP-170)-NHSS	8	108	2	3.79924e+07	2.36842e+07	2.99276e+07	2.6948e+07	5.95645e+07	7.15642e+07	7.08769e+07	8.01125e+07	6	5	5	4	7	6	9	8
LSALDNLLNHSSIFLK	N4H6F0S2G0	8	Hypoxia up-regulated protein 1 (150 kDa oxygen-regulated protein) (ORP-150) (170 kDa glucose-regulated protein) (GRP-170)-NHSS	8	15	2	0	0	0	0	817609	626540	0	0	0	0	0	0	1	1	0	0
LSALDNLLNHSSIFLK	N5H6F1S2G0	8	Hypoxia up-regulated protein 1 (150 kDa oxygen-regulated protein) (ORP-150) (170 kDa glucose-regulated protein) (GRP-170)-NHSS	8	36	2	2.07495e+06	462996	0	0	1.12905e+06	3.00274e+06	2.73929e+06	2.82355e+06	3	1	0	0	1	2	3	3
LSALDNLLNHSSIFLK	N5H6F1S3G0	8	Hypoxia up-regulated protein 1 (150 kDa oxygen-regulated protein) (ORP-150) (170 kDa glucose-regulated protein) (GRP-170)-NHSS	8	41	3	1.32228e+06	718714	1.88814e+06	1.18365e+06	682599	0	287128	384981	1	1	2	1	1	0	1	1
LSHNQLADSGVPGNSFNISSLLELDLSYNK	N4H5F0S2G0	4	Lumican-NISS	4	26	2	424533	0	0	0	0	606782	577603	1.14761e+06	1	0	0	0	0	1	1	2
LSHNQLADSGVPGNSFNISSLLELDLSYNK	N4H5F1S2G0	4	Lumican-NISS	4	108	2	4.13858e+06	0	0	1.15958e+06	811019	0	2.32006e+06	2.07263e+06	5	0	0	1	1	0	2	3
LSHNQLADSGVPGNSFNISSLLELDLSYNK	N5H6F0S2G0	4	Lumican-NISS	4	5	2	0	0	0	0	0	0	0	1.00281e+06	0	0	0	0	0	0	0	2
LSHNQLADSGVPGNSFNISSLLELDLSYNK	N5H6F1S3G0	4	Lumican-NISS	4	41	3	456983	411924	0	0	0	0	919158	1.13439e+06	1	1	0	0	0	0	1	2
LSLSENYTLSINNAK	N4H5F1S1G0	2	CD166 antigen-NYTL	2	81	1	1.56154e+06	0	0	568098	1.05742e+06	1.87379e+06	745271	0	3	0	0	1	1	2	1	0
LSLSENYTLSINNAK	N4H5F1S2G0	2	CD166 antigen-NYTL	2	108	2	3.87816e+06	2.86505e+06	0	2.3381e+06	2.29705e+06	3.34595e+06	1.82249e+06	0	3	1	0	1	1	1	1	0
LSQDFLILWLHGENGTGPGK	N4H5F1S1G0	2	NHL repeat-containing protein 3-NGTG	2	81	1	359625	518677	0	0	0	0	0	0	1	1	0	0	0	0	0	0
LSQDFLILWLHGENGTGPGK	N4H5F1S2G0	2	NHL repeat-containing protein 3-NGTG	2	108	2	955372	787081	1.40035e+06	1.25002e+06	0	0	0	0	1	1	1	1	0	0	0	0
LSSSKPVGDSIQAETDSSSNFSASSPLHK	N4H5F1S1G0	2	Macrophage colony-stimulating factor 1 (CSF-1) (MCSF)-NFSA	2	81	1	0	0	0	0	508991	0	450733	519662	0	0	0	0	1	0	1	1
LSSSKPVGDSIQAETDSSSNFSASSPLHK	N4H5F1S2G0	2	Macrophage colony-stimulating factor 1 (CSF-1) (MCSF)-NFSA	2	108	2	1.50126e+06	1.32856e+06	5.20863e+06	5.66255e+06	3.02874e+06	3.93153e+06	3.781e+06	2.67792e+06	1	1	2	2	1	1	3	2
LTGSDVNLVAENLLSPEDIVLFHNITQPR	N4H5F0S1G0	4	Low-density lipoprotein receptor (LDL receptor)-NITQ	4	19	1	0	0	0	0	0	0	1.18059e+06	0	0	0	0	0	0	0	2	0
LTGSDVNLVAENLLSPEDIVLFHNITQPR	N4H5F0S2G0	4	Low-density lipoprotein receptor (LDL receptor)-NITQ	4	26	2	1.15566e+06	1.16163e+06	1.06161e+06	6.29878e+06	0	1.74411e+06	1.90195e+06	3.72467e+06	1	2	1	5	0	1	2	2
LTGSDVNLVAENLLSPEDIVLFHNITQPR	N4H5F1S1G0	4	Low-density lipoprotein receptor (LDL receptor)-NITQ	4	81	1	2.9941e+06	677457	0	0	2.69331e+06	2.36147e+06	5.78149e+06	4.64019e+06	4	1	0	0	2	1	4	4
LTGSDVNLVAENLLSPEDIVLFHNITQPR	N4H5F1S2G0	4	Low-density lipoprotein receptor (LDL receptor)-NITQ	4	108	2	4.14535e+06	1.46345e+06	2.02741e+06	1.97568e+06	0	1.2386e+06	3.47305e+06	3.89308e+06	2	2	2	2	0	1	2	3
LTSVNFLGDTVSFEEDLVNATVWK	N2H5F0S0G0	1	G-protein coupled receptor 56-NATV	1	43	0	1.76118e+06	836331	436531	2.48802e+06	0	2.21981e+06	1.10612e+06	658242	3	2	1	3	0	2	1	1
LVDGIHPYAVAWANLTNAIR	N4H5F0S1G0	2	Putative phospholipase B-like 2-NLTN	2	19	1	489007	578879	0	0	618447	603272	259640	262935	2	2	0	0	1	1	1	1
LVDGIHPYAVAWANLTNAIR	N4H5F0S2G0	2	Putative phospholipase B-like 2-NLTN	2	26	2	2.43157e+06	1.98932e+06	1.43655e+06	2.50434e+06	2.04033e+06	2.97793e+06	1.3493e+06	1.44657e+06	2	1	1	1	1	2	1	2
LVIDVHEVGMNYTVACQHR	N4H5F1S0G0	2	Hepatocyte growth factor receptor-NYTV	2	40	0	227319	308854	0	0	811945	1.30739e+06	330255	1.09641e+06	1	1	0	0	1	3	1	4
LVIDVHEVGMNYTVACQHR	N4H5F1S1G0	2	Hepatocyte growth factor receptor-NYTV	2	81	1	0	0	0	587963	716392	1.00661e+06	1.65816e+06	1.40868e+06	0	0	0	1	1	1	2	2
LVQAQYWHDPIKEDVYRNHSIFLADINQER	N4H5F1S1G0	3	Palmitoyl-protein thioesterase 1-NHSI	3	81	1	774499	0	0	0	0	685784	0	0	2	0	0	0	0	1	0	0
LVQAQYWHDPIKEDVYRNHSIFLADINQER	N4H5F1S2G0	3	Palmitoyl-protein thioesterase 1-NHSI	3	108	2	0	4.53729e+06	1.119e+06	0	1.91563e+06	3.73504e+06	0	0	0	2	1	0	1	1	0	0
LVQAQYWHDPIKEDVYRNHSIFLADINQER	N7H8F1S1G0	3	Palmitoyl-protein thioesterase 1-NHSI	3	3	1	1.23017e+06	0	0	0	0	0	0	0	1	0	0	0	0	0	0	0
LVSYLEHNLEKNSTKEEILAALEK	N2H5F0S0G0	15	Sulfated glycoprotein 1-NSTK	21	43	0	1.84968e+06	1.27549e+06	0	0	1.32419e+06	911256	1.25648e+06	5.06941e+06	8	6	0	0	4	2	6	17
LVSYLEHNLEKNSTKEEILAALEK	N3H4F1S0G0	15	Sulfated glycoprotein 1-NSTK	21	8	0	0	141870	0	0	0	0	0	0	0	1	0	0	0	0	0	0
LVSYLEHNLEKNSTKEEILAALEK	N3H4F1S1G0	15	Sulfated glycoprotein 1-NSTK	21	18	1	3.11376e+06	6.89391e+06	0	0	0	642751	0	1.30907e+06	4	7	0	0	0	1	0	4
LVSYLEHNLEKNSTKEEILAALEK	N4H4F1S0G0	15	Sulfated glycoprotein 1-NSTK	21	14	0	198869	0	0	0	0	0	0	0	1	0	0	0	0	0	0	0
LVSYLEHNLEKNSTKEEILAALEK	N4H4F1S1G0	15	Sulfated glycoprotein 1-NSTK	21	19	1	1.81888e+06	1.05258e+07	393026	0	2.53883e+06	2.57114e+06	363784	4.19306e+06	2	6	1	0	2	2	1	7
LVSYLEHNLEKNSTKEEILAALEK	N4H5F1S0G0	15	Sulfated glycoprotein 1-NSTK	21	40	0	3.29307e+06	2.76094e+06	0	0	2.70662e+06	2.74341e+06	911030	4.38028e+06	7	6	0	0	4	4	3	11
LVSYLEHNLEKNSTKEEILAALEK	N4H5F1S1G0	15	Sulfated glycoprotein 1-NSTK	21	81	1	4.33514e+07	1.08713e+08	2.52214e+07	2.35478e+07	5.65964e+07	4.79219e+07	3.79515e+07	9.06491e+07	12	19	13	14	10	9	25	35
LVSYLEHNLEKNSTKEEILAALEK	N4H5F1S2G0	15	Sulfated glycoprotein 1-NSTK	21	108	2	8.5708e+07	1.49219e+08	1.31537e+08	1.12627e+08	1.36878e+08	8.49807e+07	5.84115e+07	1.36909e+08	7	5	8	9	5	4	5	9
LVSYLEHNLEKNSTKEEILAALEK	N4H6F0S1G0	15	Sulfated glycoprotein 1-NSTK	21	9	1	583251	1.44956e+06	0	0	0	0	0	0	1	2	0	0	0	0	0	0
LVSYLEHNLEKNSTKEEILAALEK	N4H6F0S2G0	15	Sulfated glycoprotein 1-NSTK	21	15	2	1.74243e+06	1.30739e+07	1.54315e+06	0	4.02247e+06	2.77328e+06	0	0	1	4	1	0	1	1	0	0
LVSYLEHNLEKNSTKEEILAALEK	N5H5F1S1G0	15	Sulfated glycoprotein 1-NSTK	21	6	1	0	1.79331e+06	0	0	0	0	0	0	0	2	0	0	0	0	0	0
LVSYLEHNLEKNSTKEEILAALEK	N5H6F1S1G0	15	Sulfated glycoprotein 1-NSTK	21	22	1	1.35865e+07	2.43538e+06	1.81926e+06	1.1694e+06	9.11396e+06	8.73935e+06	5.51029e+06	1.04684e+07	5	1	1	1	2	2	4	5
LVSYLEHNLEKNSTKEEILAALEK	N5H6F1S2G0	15	Sulfated glycoprotein 1-NSTK	21	36	2	4.65e+07	2.40425e+07	4.05808e+07	2.82529e+07	3.46918e+07	2.96485e+07	3.15177e+07	1.02819e+07	5	3	4	3	2	2	3	2
LVSYLEHNLEKNSTKEEILAALEK	N5H6F1S3G0	15	Sulfated glycoprotein 1-NSTK	21	41	3	0	0	8.50381e+06	9.43544e+06	5.85712e+06	0	2.48364e+07	0	0	0	1	1	1	0	1	0
LVSYLEHNLEKNSTKEEILAALEK	N6H7F1S2G0	15	Sulfated glycoprotein 1-NSTK	21	14	2	0	0	8.61742e+06	0	0	0	0	0	0	0	1	0	0	0	0	0
MAAANVSIAQPESTGEPNNMTLLAEEAR	N3H4F1S1G0	1	Laminin subunit gamma-1-NVSI	1	18	1	279625	0	0	0	0	0	0	0	1	0	0	0	0	0	0	0
MVLWNDSTIR	N3H3F0S0G0	1	V-type proton ATPase subunit a (Fragment)-NDST	1	5	0	0	151601	0	0	0	0	0	0	0	1	0	0	0	0	0	0
NANATTLSYLVTGLKPNTLYEFSVMVTK	N4H5F1S2G0	1	Neogenin-NATT	1	108	2	947990	0	0	0	0	0	0	0	1	0	0	0	0	0	0	0
NANISYAFDTHTNTQIVPR	N4H5F1S1G0	4	Olfactomedin-like protein 2B-NISY	4	81	1	1.00446e+07	3.12937e+06	3.51887e+06	3.69559e+06	4.67409e+06	4.5581e+06	3.15717e+06	2.63597e+06	8	4	3	3	4	3	3	4
NANISYAFDTHTNTQIVPR	N4H5F1S2G0	4	Olfactomedin-like protein 2B-NISY	4	108	2	6.88373e+06	9.23626e+06	1.20528e+07	1.2927e+07	8.08506e+06	1.17775e+07	9.87141e+06	7.04899e+06	2	4	3	4	1	2	4	4
NANISYAFDTHTNTQIVPR	N5H6F1S2G0	4	Olfactomedin-like protein 2B-NISY	4	36	2	968366	516956	2.24908e+06	1.06405e+06	920950	1.56144e+06	1.47996e+06	729938	1	1	2	1	1	1	2	1
NANISYAFDTHTNTQIVPR	N5H6F1S3G0	4	Olfactomedin-like protein 2B-NISY	4	41	3	1.506e+06	2.59062e+06	4.18737e+06	3.80501e+06	2.13264e+06	3.15715e+06	1.88493e+06	2.27602e+06	1	1	1	1	1	1	1	2
NASQNQDNVYQGGGVCLDCQHHTTGINCER	N2H5F0S0G0	2	Laminin subunit alpha-5-NASQ	2	43	0	283523	0	274871	0	695197	609523	536251	285575	1	0	1	0	1	1	3	2
NASQNQDNVYQGGGVCLDCQHHTTGINCER	N3H4F1S0G0	2	Laminin subunit alpha-5-NASQ	2	8	0	349902	0	0	0	1.00503e+06	0	0	0	1	0	0	0	1	0	0	0
NATYGHYEPGEEFHDVEDAETYKK	N2H5F0S0G0	2	Reticulocalbin-3-NATY	2	43	0	423083	304084	0	0	513395	845630	0	0	4	3	0	0	4	4	0	0
NATYGHYEPGEEFHDVEDAETYKK	N3H3F1S0G0	2	Reticulocalbin-3-NATY	2	7	0	55112.5	0	0	0	0	0	0	0	1	0	0	0	0	0	0	0
NCGVNCSGNVFTALIGEISSPNYPSPYPENSR	N3H3F1S0G0	12	Calcium-dependent serine proteinase-NCSG	12	7	0	458334	0	0	0	0	0	0	0	1	0	0	0	0	0	0	0
NCGVNCSGNVFTALIGEISSPNYPSPYPENSR	N4H4F1S0G0	12	Calcium-dependent serine proteinase-NCSG	12	14	0	0	349487	0	0	0	0	0	0	0	1	0	0	0	0	0	0
NCGVNCSGNVFTALIGEISSPNYPSPYPENSR	N4H4F1S1G0	12	Calcium-dependent serine proteinase-NCSG	12	19	1	774908	306778	419507	0	1.2047e+06	1.9786e+06	561181	931999	1	1	1	0	1	2	1	2
NCGVNCSGNVFTALIGEISSPNYPSPYPENSR	N4H5F1S0G0	12	Calcium-dependent serine proteinase-NCSG	12	40	0	0	0	0	1.72137e+06	3.89074e+06	1.42491e+06	0	1.65126e+06	0	0	0	3	2	1	0	2
NCGVNCSGNVFTALIGEISSPNYPSPYPENSR	N4H5F1S1G0	12	Calcium-dependent serine proteinase-NCSG	12	81	1	0	0	4.04956e+06	0	2.35519e+06	8.95094e+06	0	5.96396e+06	0	0	2	0	2	2	0	3
NCGVNCSGNVFTALIGEISSPNYPSPYPENSR	N4H5F1S2G0	12	Calcium-dependent serine proteinase-NCSG	12	108	2	1.09206e+07	4.70274e+06	3.27158e+07	1.10525e+07	1.3165e+06	1.83153e+07	1.36004e+07	5.73888e+06	3	2	1	6	2	2	7	3
NCGVNCSGNVFTALIGEISSPNYPSPYPENSR	N4H6F0S2G0	12	Calcium-dependent serine proteinase-NCSG	12	15	2	4.59575e+06	6.01177e+06	2.52097e+06	0	2.57697e+06	2.67542e+06	325682	1.64671e+06	3	2	1	0	1	2	1	1
NCGVNCSGNVFTALIGEISSPNYPSPYPENSR	N5H4F1S1G0	12	Calcium-dependent serine proteinase-NCSG	12	5	1	0	0	0	342261	0	0	0	0	0	0	0	1	0	0	0	0
NCGVNCSGNVFTALIGEISSPNYPSPYPENSR	N5H5F2S1G0	12	Calcium-dependent serine proteinase-NCSG	12	3	1	0	531657	0	0	0	0	0	405940	0	1	0	0	0	0	0	1
NCGVNCSGNVFTALIGEISSPNYPSPYPENSR	N5H6F1S1G0	12	Calcium-dependent serine proteinase-NCSG	12	22	1	0	0	0	0	1.08847e+06	0	0	1.55448e+06	0	0	0	0	1	0	0	2
NCGVNCSGNVFTALIGEISSPNYPSPYPENSR	N5H6F1S2G0	12	Calcium-dependent serine proteinase-NCSG	12	36	2	0	0	0	0	669700	0	443379	191601	0	0	0	0	1	0	1	1
NCGVNCSGNVFTALIGEISSPNYPSPYPENSR	N5H6F1S3G0	12	Calcium-dependent serine proteinase-NCSG	12	41	3	2.6093e+06	611324	0	746965	0	0	763104	1.42853e+06	2	2	0	1	0	0	2	2
NCSTITLQNITR	N10H3F0S0G0	6	Dystroglycan-NCST	6	2	0	0	0	417736	0	0	0	0	0	0	0	1	0	0	0	0	0
NCSTITLQNITR	N4H5F1S0G0	6	Dystroglycan-NCST	6	40	0	0	134426	0	0	0	0	0	0	0	1	0	0	0	0	0	0
NCSTITLQNITR	N4H5F1S1G0	6	Dystroglycan-NCST	6	81	1	0	280302	1.34913e+06	608851	533429	890711	241940	0	0	1	2	1	1	1	1	0
NCSTITLQNITR	N4H5F1S2G0	6	Dystroglycan-NCST	6	108	2	530370	408851	0	0	0	0	0	0	1	1	0	0	0	0	0	0
NCSTITLQNITR	N5H6F1S1G0	6	Dystroglycan-NCST	6	22	1	785265	431871	0	525902	316656	0	0	0	2	1	0	1	1	0	0	0
NCSTITLQNITR	N5H6F1S2G0	6	Dystroglycan-NCST	6	36	2	0	0	0	459415	0	0	0	0	0	0	0	1	0	0	0	0
NGSLHISACSFLVPWYSLTPAQQK	N4H5F1S0G0	10	Metalloproteinase inhibitor 1 (Metalloproteinase inhibitor 1-like protein)-NGSL	21	40	0	0	0	0	0	0	892734	0	348772	0	0	0	0	0	1	0	1
NGSLHISACSFLVPWYSLTPAQQK	N4H5F1S1G0	10	Metalloproteinase inhibitor 1 (Metalloproteinase inhibitor 1-like protein)-NGSL	21	81	1	5.26349e+06	686702	0	0	4.11268e+06	5.1988e+06	2.99076e+06	0	2	1	0	0	2	1	1	0
NGSLHISACSFLVPWYSLTPAQQK	N4H5F1S2G0	10	Metalloproteinase inhibitor 1 (Metalloproteinase inhibitor 1-like protein)-NGSL	21	108	2	3.21679e+07	2.65471e+07	3.31601e+07	3.34779e+07	1.7278e+07	2.11196e+07	1.68278e+07	1.34457e+07	5	4	4	7	3	2	4	3
NGSLHISACSFLVPWYSLTPAQQK	N4H5F5S1G0	10	Metalloproteinase inhibitor 1 (Metalloproteinase inhibitor 1-like protein)-NGSL	21	1	1	0	660274	0	0	0	0	699178	338264	0	1	0	0	0	0	1	1
NGSLHISACSFLVPWYSLTPAQQK	N4H6F0S2G0	10	Metalloproteinase inhibitor 1 (Metalloproteinase inhibitor 1-like protein)-NGSL	21	15	2	1.51514e+06	1.20049e+06	0	0	0	1.11288e+06	0	0	1	1	0	0	0	1	0	0
NGSLHISACSFLVPWYSLTPAQQK	N5H6F1S1G0	10	Metalloproteinase inhibitor 1 (Metalloproteinase inhibitor 1-like protein)-NGSL	21	22	1	832750	0	856472	924206	1.1395e+06	0	1.22875e+06	0	1	0	1	1	1	0	2	0
NGSLHISACSFLVPWYSLTPAQQK	N5H6F1S2G0	10	Metalloproteinase inhibitor 1 (Metalloproteinase inhibitor 1-like protein)-NGSL	21	36	2	0	1.85773e+06	1.9505e+06	0	0	1.63335e+06	1.32785e+06	897212	0	1	1	0	0	1	1	1
NGSLHISACSFLVPWYSLTPAQQK	N5H6F1S3G0	10	Metalloproteinase inhibitor 1 (Metalloproteinase inhibitor 1-like protein)-NGSL	21	41	3	2.82601e+06	3.83186e+06	8.2255e+06	6.88977e+06	3.32775e+06	5.88434e+06	2.87259e+06	252103	1	2	1	1	1	1	2	1
NGSLHISACSFLVPWYSLTPAQQK	N6H7F1S3G0	10	Metalloproteinase inhibitor 1 (Metalloproteinase inhibitor 1-like protein)-NGSL	21	20	3	0	2.22325e+06	0	0	0	0	0	0	0	2	0	0	0	0	0	0
NGSLHISACSFLVPWYSLTPAQQK	N6H7F1S4G0	10	Metalloproteinase inhibitor 1 (Metalloproteinase inhibitor 1-like protein)-NGSL	21	12	4	0	0	0	1.27279e+06	0	0	0	0	0	0	0	1	0	0	0	0
NGTSFDIHYGSGSLSGYLSQDTVSVPCK	N2H3F0S0G0	8	Cathepsin D (EC 3.4.23.5)-NGTS	8	4	0	2.155e+06	3.54534e+06	0	0	931261	1.73953e+06	0	0	3	4	0	0	1	2	0	0
NGTSFDIHYGSGSLSGYLSQDTVSVPCK	N2H3F5S0G0	8	Cathepsin D (EC 3.4.23.5)-NGTS	8	3	0	7.86892e+06	0	0	0	0	0	0	0	2	0	0	0	0	0	0	0
NGTSFDIHYGSGSLSGYLSQDTVSVPCK	N2H5F0S0G0	8	Cathepsin D (EC 3.4.23.5)-NGTS	8	43	0	5.60469e+06	1.33105e+07	1.12079e+07	1.00993e+07	1.16257e+07	3.20099e+07	9.22196e+06	8.27003e+06	6	7	10	7	9	15	9	11
NGTSFDIHYGSGSLSGYLSQDTVSVPCK	N3H3F0S0G0	8	Cathepsin D (EC 3.4.23.5)-NGTS	8	5	0	444321	0	0	0	0	0	0	0	1	0	0	0	0	0	0	0
NGTSFDIHYGSGSLSGYLSQDTVSVPCK	N3H4F0S0G0	8	Cathepsin D (EC 3.4.23.5)-NGTS	8	5	0	356284	551943	0	0	513405	0	0	0	1	1	0	0	1	0	0	0
NGTSFDIHYGSGSLSGYLSQDTVSVPCK	N4H5F0S0G0	8	Cathepsin D (EC 3.4.23.5)-NGTS	8	11	0	1.02655e+07	1.25331e+07	6.41535e+06	7.26774e+06	1.53059e+07	1.45503e+07	2.62721e+06	0	3	2	3	4	5	5	1	0
NGTSFDIHYGSGSLSGYLSQDTVSVPCK	N4H5F0S1G0	8	Cathepsin D (EC 3.4.23.5)-NGTS	8	19	1	4.9691e+07	4.65694e+07	4.43297e+07	4.56978e+07	3.77891e+07	3.98323e+07	1.58427e+07	1.46565e+07	7	8	5	8	4	4	4	5
NGTSFDIHYGSGSLSGYLSQDTVSVPCK	N4H5F0S2G0	8	Cathepsin D (EC 3.4.23.5)-NGTS	8	26	2	2.29871e+07	2.51802e+07	2.83572e+07	3.15947e+07	2.36029e+07	2.58237e+07	1.07329e+07	8.23467e+06	4	7	5	6	4	5	3	3
NHTFDTYIGQGYVIPGMDEGLLGVCIGER	N6H7F1S3G0	1	FK506-binding protein 9-NHTF	1	20	3	0	0	0	0	0	0	506132	0	0	0	0	0	0	0	1	0
NHTYNTYVGQGYIIPGMDQGLQGACIGER	N4H5F1S2G0	1	FK506-binding protein 10-NHTY	1	108	2	0	0	0	0	0	0	0	863939	0	0	0	0	0	0	0	1
NISSHSNIIFSNGDLDPWSGGGVTK	N2H5F0S0G0	2	Lysosomal Pro-X carboxypeptidase-like protein (EC 3.4.16.2)-NISS	2	43	0	342528	0	0	531847	0	0	0	0	1	0	0	1	0	0	0	0
NISSHSNIIFSNGDLDPWSGGGVTK	N2H6F0S0G0	2	Lysosomal Pro-X carboxypeptidase-like protein (EC 3.4.16.2)-NISS	2	18	0	0	0	395237	777135	0	0	0	0	0	0	1	1	0	0	0	0
NITAQICIDKK	N4H5F1S2G0	1	Collagen alpha-1(VI) chain-NITA	8	108	2	0	0	0	0	0	0	231176	0	0	0	0	0	0	0	1	0
NLSFATIYDVLSTKPVLNK	N4H5F1S2G0	1	Acid ceramidase-NLSF	3	108	2	310029	0	0	0	0	0	0	352515	1	0	0	0	0	0	0	1
NLSLNIHGK	N4H5F0S0G0	3	Laminin subunit alpha-2-NLSL	3	11	0	0	86384	0	0	0	0	0	0	0	1	0	0	0	0	0	0
NLSLNIHGK	N4H5F1S0G0	3	Laminin subunit alpha-2-NLSL	3	40	0	70193.8	70374.3	0	0	129434	0	0	0	1	1	0	0	1	0	0	0
NLSLNIHGK	N4H5F1S1G0	3	Laminin subunit alpha-2-NLSL	3	81	1	65137	0	0	0	0	0	0	0	1	0	0	0	0	0	0	0
NQELEDNVHISPNGSIITIVGTR	N4H4F1S0G0	3	Perlecan (Fragment)-NGSI	18	14	0	302325	287346	0	0	0	0	0	0	1	1	0	0	0	0	0	0
NQELEDNVHISPNGSIITIVGTR	N4H5F1S0G0	3	Perlecan (Fragment)-NGSI	18	40	0	1.19329e+06	949425	570111	944377	0	0	0	324064	2	2	1	2	0	0	0	1
NQELEDNVHISPNGSIITIVGTR	N4H5F1S1G0	3	Perlecan (Fragment)-NGSI	18	81	1	442600	1.18162e+06	0	1.22036e+06	0	0	0	0	1	2	0	2	0	0	0	0
NQELEDNVHISPNGSIITIVGTRPSNHGAYR	N2H5F0S0G0	13	Perlecan (Fragment)-NGSI	18	43	0	2.9034e+06	1.83369e+06	1.329e+06	3.28543e+06	2.02024e+06	1.87676e+06	3.52791e+06	5.83218e+06	5	3	5	11	3	2	11	16
NQELEDNVHISPNGSIITIVGTRPSNHGAYR	N3H3F1S0G0	13	Perlecan (Fragment)-NGSI	18	7	0	6.84081e+06	5.71134e+06	4.55153e+06	3.94244e+06	5.91202e+06	7.02883e+06	6.82562e+06	1.11232e+07	9	9	14	11	7	6	14	18
NQELEDNVHISPNGSIITIVGTRPSNHGAYR	N3H4F0S0G0	13	Perlecan (Fragment)-NGSI	18	5	0	438602	0	0	0	0	564971	471203	618634	3	0	0	0	0	2	4	5
NQELEDNVHISPNGSIITIVGTRPSNHGAYR	N3H4F1S0G0	13	Perlecan (Fragment)-NGSI	18	8	0	8.29633e+06	7.70533e+06	2.09211e+07	3.28104e+07	8.06529e+06	9.34326e+06	1.56996e+07	1.13307e+07	9	10	32	44	6	6	32	18
NQELEDNVHISPNGSIITIVGTRPSNHGAYR	N3H4F1S1G0	13	Perlecan (Fragment)-NGSI	18	18	1	1.25112e+06	963249	1.25874e+06	983376	466449	622427	0	979584	3	2	3	2	1	1	0	4
NQELEDNVHISPNGSIITIVGTRPSNHGAYR	N4H4F1S0G0	13	Perlecan (Fragment)-NGSI	18	14	0	2.48852e+07	2.19794e+07	2.40639e+07	2.72267e+07	3.6578e+07	4.20052e+07	4.65885e+07	5.86525e+07	10	12	19	20	12	11	23	25
NQELEDNVHISPNGSIITIVGTRPSNHGAYR	N4H4F1S1G0	13	Perlecan (Fragment)-NGSI	18	19	1	5.03178e+06	4.74884e+06	8.82716e+06	9.45689e+06	2.18389e+06	3.00948e+06	3.67854e+06	5.23184e+06	4	6	6	7	2	3	5	7
NQELEDNVHISPNGSIITIVGTRPSNHGAYR	N4H5F0S0G0	13	Perlecan (Fragment)-NGSI	18	11	0	922932	532143	193500	0	1.03218e+06	0	620966	1.39796e+06	3	2	1	0	2	0	2	5
NQELEDNVHISPNGSIITIVGTRPSNHGAYR	N4H5F0S1G0	13	Perlecan (Fragment)-NGSI	18	19	1	1.28988e+06	902794	1.02733e+06	725901	0	518145	183814	0	3	2	2	2	0	1	1	0
NQELEDNVHISPNGSIITIVGTRPSNHGAYR	N4H5F1S0G0	13	Perlecan (Fragment)-NGSI	18	40	0	5.07545e+07	4.48828e+07	5.61422e+07	6.53488e+07	8.30951e+07	8.89179e+07	8.87678e+07	1.07026e+08	17	18	24	23	18	15	28	31
NQELEDNVHISPNGSIITIVGTRPSNHGAYR	N4H5F1S1G0	13	Perlecan (Fragment)-NGSI	18	81	1	2.43486e+07	1.94963e+07	4.48166e+07	5.14524e+07	1.93251e+07	2.36665e+07	2.59626e+07	3.03048e+07	8	8	11	16	5	5	13	13
NQELEDNVHISPNGSIITIVGTRPSNHGAYR	N4H5F1S2G0	13	Perlecan (Fragment)-NGSI	18	108	2	1.48902e+06	8.44109e+06	2.42688e+06	400759	0	0	0	382600	1	6	1	1	0	0	0	1
NQELEDNVHISPNGSIITIVGTRPSNHGAYR	N4H6F0S1G0	13	Perlecan (Fragment)-NGSI	18	9	1	0	6.61381e+06	0	466297	709015	0	0	0	0	8	0	1	1	0	0	0
NSLNLTFHAQNLGEGGAYEAELR	N2H12F1S0G0	2	Integrin alpha-5-NLTF	2	7	0	0	1.59593e+06	0	0	0	0	0	819708	0	1	0	0	0	0	0	1
NSLNLTFHAQNLGEGGAYEAELR	N4H5F0S2G0	2	Integrin alpha-5-NLTF	2	26	2	0	0	0	0	0	0	623867	792169	0	0	0	0	0	0	1	1
NSSSPHTDLFPNDNSTLAVDIYK	N3H3F0S0G0	2	Natural resistance-associated macrophage protein 2-NSSS	2	5	0	0	0	0	0	0	0	508771	0	0	0	0	0	0	0	1	0
NSSSPHTDLFPNDNSTLAVDIYK	N4H5F1S2G0	2	Natural resistance-associated macrophage protein 2-NSSS	2	108	2	0	1.19935e+06	0	0	0	0	0	0	0	1	0	0	0	0	0	0
NSTKEEILAALEK	N2H3F0S0G0	6	Sulfated glycoprotein 1-NSTK	21	4	0	126531	0	0	0	0	0	0	0	2	0	0	0	0	0	0	0
NSTKEEILAALEK	N2H5F0S0G0	6	Sulfated glycoprotein 1-NSTK	21	43	0	5.16337e+06	4.16995e+06	4.67002e+06	4.75693e+06	2.90366e+06	3.44857e+06	740320	640936	5	7	9	10	5	4	6	6
NSTKEEILAALEK	N2H6F0S0G0	6	Sulfated glycoprotein 1-NSTK	21	18	0	74879.7	71109.4	0	0	0	0	0	0	1	1	0	0	0	0	0	0
NSTKEEILAALEK	N3H4F1S0G0	6	Sulfated glycoprotein 1-NSTK	21	8	0	102699	0	0	0	0	0	0	0	1	0	0	0	0	0	0	0
NSTKEEILAALEK	N4H5F1S1G0	6	Sulfated glycoprotein 1-NSTK	21	81	1	1.08825e+06	776743	431130	0	0	0	0	0	2	2	1	0	0	0	0	0
NSTKEEILAALEK	N4H5F1S2G0	6	Sulfated glycoprotein 1-NSTK	21	108	2	2.76289e+06	1.10905e+06	392896	0	0	0	0	0	3	1	1	0	0	0	0	0
NTFQAVLASSNSSSYAIFLYPEDGLQFFTTFSK	N4H5F1S2G0	1	Nidogen-1-NSSS	1	108	2	0	1.01002e+06	0	0	0	0	0	0	0	1	0	0	0	0	0	0
NVSGTWEFTCQHGELECR	N2H5F0S0G0	1	Mpv17-like protein 2-NVSG	1	43	0	415993	268961	191995	0	203855	243390	0	0	2	1	1	0	1	1	0	0
NVTLQCVFWVDDPTSSSPGSWSSAGCETVR	N5H6F1S1G0	2	G-protein coupled receptor 56-NVTL	2	22	1	0	860305	0	0	0	0	0	0	0	1	0	0	0	0	0	0
NVTLQCVFWVDDPTSSSPGSWSSAGCETVR	N7H8F1S2G0	2	G-protein coupled receptor 56-NVTL	2	5	2	659689	0	0	0	0	0	0	0	1	0	0	0	0	0	0	0
PFHKPNYTDIQYYCNYWR	N4H5F1S1G0	1	Alpha-galactosidase A-like protein (EC 3.2.1.22)-NYTD	1	81	1	1.03406e+06	762500	912655	0	0	0	0	0	1	1	1	0	0	0	0	0
PGANGSHVPQTSSVFSIEVYPEDHNEPQSVR	N4H5F1S1G0	3	Dystroglycan-NGSH	25	81	1	3.21264e+06	3.40842e+06	6.26928e+06	5.73478e+06	1.22038e+06	2.60441e+06	903873	1.84669e+06	4	4	4	5	1	2	1	3
PGANGSHVPQTSSVFSIEVYPEDHNEPQSVR	N4H5F1S2G0	3	Dystroglycan-NGSH	25	108	2	1.05438e+07	5.8149e+06	9.80113e+06	9.6831e+06	1.79762e+06	0	4.30552e+06	2.59974e+06	4	3	3	3	2	0	2	2
PGANGSHVPQTSSVFSIEVYPEDHNEPQSVR	N5H6F1S3G0	3	Dystroglycan-NGSH	25	41	3	1.14273e+06	0	2.84718e+06	2.74044e+06	0	0	1.1748e+06	0	1	0	1	2	0	0	1	0
QADDDIQGTQNLLTSIESETAASEESLSNASQR	N4H5F1S0G0	5	Laminin subunit beta-1-NASQ	5	40	0	725813	939867	0	0	3.49704e+06	1.71177e+06	845654	0	1	1	0	0	2	1	1	0
QADDDIQGTQNLLTSIESETAASEESLSNASQR	N4H5F1S1G0	5	Laminin subunit beta-1-NASQ	5	81	1	802183	2.50501e+06	0	0	3.46922e+06	4.29795e+06	9.08556e+06	6.81054e+06	2	4	0	0	3	2	6	6
QADDDIQGTQNLLTSIESETAASEESLSNASQR	N4H5F1S2G0	5	Laminin subunit beta-1-NASQ	5	108	2	4.00359e+06	0	700313	6.65272e+06	8.55502e+06	1.04448e+07	2.6093e+06	3.70895e+06	2	0	1	2	1	1	2	3
QADDDIQGTQNLLTSIESETAASEESLSNASQR	N5H6F1S2G0	5	Laminin subunit beta-1-NASQ	5	36	2	1.32832e+06	0	0	1.19703e+06	0	0	916930	219816	1	0	0	1	0	0	1	1
QADDDIQGTQNLLTSIESETAASEESLSNASQR	N5H6F1S3G0	5	Laminin subunit beta-1-NASQ	5	41	3	953485	0	0	0	0	0	1.16641e+06	0	1	0	0	0	0	0	1	0
QLEEFLNQSSPFYFWMNGDRIDSLMESDR	N5H6F1S3G0	1	Clusterin-NQSS	6	41	3	0	0	0	0	0	0	1.00799e+06	0	0	0	0	0	0	0	1	0
QLEEFLNQSSPFYFWMNGDR	N4H5F1S2G0	5	Clusterin-NQSS	6	108	2	0	525002	0	0	0	0	669189	525353	0	1	0	0	0	0	1	1
QLEEFLNQSSPFYFWMNGDR	N5H6F1S2G0	5	Clusterin-NQSS	6	36	2	1.95336e+06	1.58046e+06	2.0946e+06	2.43887e+06	0	2.60266e+06	3.7603e+06	2.27003e+06	1	1	1	1	0	1	1	1
QLEEFLNQSSPFYFWMNGDR	N5H6F1S3G0	5	Clusterin-NQSS	6	41	3	1.53154e+06	3.46237e+06	3.10819e+06	2.7501e+06	0	0	4.9946e+06	3.27184e+06	1	2	1	1	0	0	2	1
QLEEFLNQSSPFYFWMNGDR	N6H7F1S2G0	5	Clusterin-NQSS	6	14	2	2.3568e+06	0	2.80889e+06	0	1.23831e+06	0	4.84426e+06	1.94999e+06	1	0	1	0	1	0	1	2
QLEEFLNQSSPFYFWMNGDR	N6H7F1S3G0	5	Clusterin-NQSS	6	20	3	5.75267e+06	6.69931e+06	6.0946e+06	5.31209e+06	0	0	9.30257e+06	7.08613e+06	2	2	1	1	0	0	2	2
QVNSSVSGSQWNK	N4H5F1S0G0	3	Di-N-acetylchitobiase-NSSV	3	40	0	202149	0	0	0	0	0	0	0	1	0	0	0	0	0	0	0
QVNSSVSGSQWNK	N4H5F1S1G0	3	Di-N-acetylchitobiase-NSSV	3	81	1	0	0	730183	0	0	0	0	0	0	0	1	0	0	0	0	0
QVNSSVSGSQWNK	N4H5F1S2G0	3	Di-N-acetylchitobiase-NSSV	3	108	2	0	0	0	0	0	0	469852	419663	0	0	0	0	0	0	1	1
QYLGNSTYLDDHGPPPSK	N3H3F0S0G0	1	Uronyl 2-sulfotransferase-NSTY	1	5	0	0	0	0	0	0	0	2.74646e+06	0	0	0	0	0	0	0	1	0
RFQIYSNQSALESLALIPLQTPLK	N4H5F1S2G0	3	Phospholipid transfer protein-NQSA	13	108	2	2.81584e+06	1.1477e+06	0	1.44719e+06	1.62729e+06	1.25209e+06	2.44862e+06	1.26575e+06	3	1	0	2	1	1	3	1
RFQIYSNQSALESLALIPLQTPLK	N5H6F1S2G0	3	Phospholipid transfer protein-NQSA	13	36	2	424321	0	0	0	0	0	0	1.3652e+06	1	0	0	0	0	0	0	3
RFQIYSNQSALESLALIPLQTPLK	N5H6F1S3G0	3	Phospholipid transfer protein-NQSA	13	41	3	1.40767e+06	1.141e+06	2.55053e+06	0	0	1.74318e+06	519489	393465	2	2	2	0	0	1	2	1
RISVVTIFGPVNNSTLK	N4H5F1S1G0	2	Coiled-coil domain-containing protein 80-NNST	2	81	1	0	0	638552	0	0	0	0	0	0	0	1	0	0	0	0	0
RISVVTIFGPVNNSTLK	N4H5F1S2G0	2	Coiled-coil domain-containing protein 80-NNST	2	108	2	354813	801795	1.7098e+06	1.57009e+06	0	0	0	0	1	2	2	2	0	0	0	0
RLDNGTCVPVPSPTPPPDAPR	N3H4F1S1G0	2	Prolow-density lipoprotein receptor-related protein 1-NGTC	2	18	1	0	0	768818	0	0	0	0	0	0	0	1	0	0	0	0	0
RLDNGTCVPVPSPTPPPDAPR	N4H5F1S2G0	2	Prolow-density lipoprotein receptor-related protein 1-NGTC	2	108	2	0	0	1.37895e+06	0	0	0	0	0	0	0	1	0	0	0	0	0
RLNTTGISFGCTADLLVGR	N4H5F1S0G0	2	Laminin subunit alpha-5-NTTG	2	40	0	2.85732e+06	2.83129e+06	0	0	5.7884e+06	0	0	0	2	1	0	0	2	0	0	0
RLNTTGISFGCTADLLVGR	N4H5F1S1G0	2	Laminin subunit alpha-5-NTTG	2	81	1	2.48424e+06	0	1.62689e+06	0	1.3826e+06	0	2.21609e+06	0	1	0	1	0	1	0	1	0
RQNQSLVYGK	N5H5F1S0G0	1	Alpha-1,6-mannosylglycoprotein 6-beta-N-acetylglucosaminyltransferase A (EC 2.4.1.155) (Alpha-mannoside beta-1,6-N-acetylglucosaminyltransferase) (GlcNAc-T V) (GNT-V) (Mannoside acetylglucosaminyltransferase 5) (N-acetylglucosaminyl-transferase V)-NQSL	1	3	0	0	1.15721e+07	1.11001e+07	0	0	1.38218e+07	2.15493e+06	0	0	1	1	0	0	1	1	0
SDLNPANGSYPFQALYQRPHGGIDVK	N2H5F0S0G0	3	Putative phospholipase B-like 2-NGSY	3	43	0	0	127840	0	0	0	0	0	0	0	1	0	0	0	0	0	0
SDLNPANGSYPFQALYQRPHGGIDVK	N4H5F1S1G0	3	Putative phospholipase B-like 2-NGSY	3	81	1	966734	1.01844e+06	0	0	0	1.43509e+06	0	0	1	1	0	0	0	1	0	0
SDLNPANGSYPFQALYQRPHGGIDVK	N4H5F1S2G0	3	Putative phospholipase B-like 2-NGSY	3	108	2	1.15596e+06	904618	0	2.15604e+06	2.41661e+06	2.3874e+06	0	0	1	1	0	1	2	1	0	0
SGTIFDNFLITNDEAYAEEFGNETWGVTK	N4H5F1S2G0	1	Calreticulin (CRP55) (Calregulin) (Endoplasmic reticulum resident protein 60) (ERp60) (HACBP)-NETW	1	108	2	0	0	0	0	0	0	822461	0	0	0	0	0	0	0	1	0
SGTSHNFSGCISNVFVK	N2H5F0S0G0	2	Laminin subunit alpha-5-NFSG	2	43	0	1.54292e+06	1.21834e+06	1.15212e+06	933998	621226	960865	166362	0	4	4	6	5	2	2	2	0
SGTSHNFSGCISNVFVK	N2H6F0S0G0	2	Laminin subunit alpha-5-NFSG	2	18	0	1.00944e+06	830310	1.03132e+06	372517	970998	1.10471e+06	335838	181458	4	3	5	2	3	2	3	2
SITGNFTYVLR	N2H5F0S0G0	6	Interferon-alpha/beta receptor beta chain-NFTY	6	43	0	0	348001	209961	150045	0	202062	0	0	0	2	1	1	0	1	0	0
SITGNFTYVLR	N4H5F0S0G0	6	Interferon-alpha/beta receptor beta chain-NFTY	6	11	0	310901	244528	0	0	0	0	0	0	1	1	0	0	0	0	0	0
SITGNFTYVLR	N4H5F0S1G0	6	Interferon-alpha/beta receptor beta chain-NFTY	6	19	1	1.00215e+06	963595	0	0	0	0	0	0	2	1	0	0	0	0	0	0
SITGNFTYVLR	N4H5F0S2G0	6	Interferon-alpha/beta receptor beta chain-NFTY	6	26	2	0	0	0	504621	0	0	0	0	0	0	0	1	0	0	0	0
SITGNFTYVLR	N4H5F1S0G0	6	Interferon-alpha/beta receptor beta chain-NFTY	6	40	0	1.07568e+06	1.5548e+06	0	373337	960589	1.57586e+06	0	0	1	2	0	1	1	2	0	0
SITGNFTYVLR	N4H5F1S1G0	6	Interferon-alpha/beta receptor beta chain-NFTY	6	81	1	2.61165e+06	0	0	0	0	0	0	0	1	0	0	0	0	0	0	0
SLTHGSLIVGNSAPVNGTSQGK	N4H4F1S0G0	2	Basement membrane-specific heparan sulfate proteoglycan core protein-NGTS	2	14	0	402364	0	0	0	0	0	0	0	1	0	0	0	0	0	0	0
SLTHGSLIVGNSAPVNGTSQGK	N4H5F1S0G0	2	Basement membrane-specific heparan sulfate proteoglycan core protein-NGTS	2	40	0	1.13605e+06	169731	0	104411	697361	1.366e+06	131434	464419	4	1	0	1	2	2	1	2
SPQNTSLSGAASFVFSFHNAPQK	N2H3F5S0G0	13	G-protein coupled receptor 56-NTSL	13	3	0	287433	0	0	0	0	0	0	0	1	0	0	0	0	0	0	0
SPQNTSLSGAASFVFSFHNAPQK	N2H5F0S0G0	13	G-protein coupled receptor 56-NTSL	13	43	0	4.92652e+07	3.51056e+07	3.70573e+07	4.49571e+07	1.05716e+07	1.36938e+07	8.57282e+06	6.16157e+06	46	33	36	48	12	11	15	12
SPQNTSLSGAASFVFSFHNAPQK	N3H4F1S1G0	13	G-protein coupled receptor 56-NTSL	13	18	1	584418	742696	0	0	0	0	0	0	1	2	0	0	0	0	0	0
SPQNTSLSGAASFVFSFHNAPQK	N4H4F1S0G0	13	G-protein coupled receptor 56-NTSL	13	14	0	306913	0	0	0	0	0	0	0	1	0	0	0	0	0	0	0
SPQNTSLSGAASFVFSFHNAPQK	N4H4F1S1G0	13	G-protein coupled receptor 56-NTSL	13	19	1	0	0	587145	336562	426140	676684	778995	0	0	0	1	1	1	1	2	0
SPQNTSLSGAASFVFSFHNAPQK	N4H5F0S1G0	13	G-protein coupled receptor 56-NTSL	13	19	1	341333	364085	0	448851	0	0	0	0	1	1	0	1	0	0	0	0
SPQNTSLSGAASFVFSFHNAPQK	N4H5F0S2G0	13	G-protein coupled receptor 56-NTSL	13	26	2	1.27987e+06	970016	1.16569e+06	1.1775e+06	596120	920023	0	372853	2	2	1	2	1	1	0	1
SPQNTSLSGAASFVFSFHNAPQK	N4H5F1S0G0	13	G-protein coupled receptor 56-NTSL	13	40	0	8.48968e+06	5.96468e+06	1.93453e+06	3.01726e+06	4.4795e+06	5.90725e+06	1.58351e+06	1.079e+06	8	6	3	5	5	6	3	3
SPQNTSLSGAASFVFSFHNAPQK	N4H5F1S1G0	13	G-protein coupled receptor 56-NTSL	13	81	1	2.01179e+07	1.65279e+07	1.62342e+07	1.48076e+07	1.58336e+07	2.01375e+07	8.87764e+06	6.67097e+06	10	8	7	6	5	4	6	5
SPQNTSLSGAASFVFSFHNAPQK	N4H5F1S2G0	13	G-protein coupled receptor 56-NTSL	13	108	2	1.3508e+07	1.51659e+07	1.73011e+07	1.62744e+07	1.33197e+07	1.5997e+07	9.75211e+06	7.13989e+06	5	8	5	6	3	3	5	4
SPQNTSLSGAASFVFSFHNAPQK	N5H6F1S1G0	13	G-protein coupled receptor 56-NTSL	13	22	1	3.39417e+06	2.75834e+06	1.10007e+06	3.09084e+06	3.21891e+06	5.09978e+06	645200	915321	4	3	1	4	3	4	1	1
SPQNTSLSGAASFVFSFHNAPQK	N5H6F1S2G0	13	G-protein coupled receptor 56-NTSL	13	36	2	4.13265e+06	4.48727e+06	0	1.29081e+06	1.50591e+06	3.60108e+06	1.9047e+06	2.00318e+06	3	4	0	1	1	2	2	3
SPQNTSLSGAASFVFSFHNAPQK	N5H6F1S3G0	13	G-protein coupled receptor 56-NTSL	13	41	3	3.32981e+06	2.97274e+06	3.97804e+06	4.44615e+06	3.91505e+06	5.98081e+06	0	1.88081e+06	2	2	2	2	2	2	0	1
SQGLNLHTLLYLGGVEPSVQLSPATNMSAHFR	N4H4F2S1G0	6	Basement membrane-specific heparan sulfate proteoglycan core protein-NMSA	6	2	1	0	0	0	0	0	0	0	688639	0	0	0	0	0	0	0	1
SQGLNLHTLLYLGGVEPSVQLSPATNMSAHFR	N4H5F1S0G0	6	Basement membrane-specific heparan sulfate proteoglycan core protein-NMSA	6	40	0	2.43342e+07	2.21342e+07	0	852555	6.45103e+06	1.77787e+06	2.25123e+07	4.9175e+07	23	25	0	1	3	1	22	38
SQGLNLHTLLYLGGVEPSVQLSPATNMSAHFR	N4H5F1S1G0	6	Basement membrane-specific heparan sulfate proteoglycan core protein-NMSA	6	81	1	0	7.47573e+06	0	0	0	0	0	0	0	6	0	0	0	0	0	0
SQGLNLHTLLYLGGVEPSVQLSPATNMSAHFR	N5H5F0S1G0	6	Basement membrane-specific heparan sulfate proteoglycan core protein-NMSA	6	4	1	0	0	0	0	0	0	0	2.60752e+06	0	0	0	0	0	0	0	2
SQGLNLHTLLYLGGVEPSVQLSPATNMSAHFR	N5H6F1S0G0	6	Basement membrane-specific heparan sulfate proteoglycan core protein-NMSA	6	4	0	0	0	0	0	0	0	0	3.49808e+06	0	0	0	0	0	0	0	4
SQGLNLHTLLYLGGVEPSVQLSPATNMSAHFR	N5H6F1S2G0	6	Basement membrane-specific heparan sulfate proteoglycan core protein-NMSA	6	36	2	0	0	0	1.19058e+06	0	0	0	0	0	0	0	1	0	0	0	0
SSAGPEHGVETPAPEPMAGASSNWTK	N5H5F1S0G0	1	GPI ethanolamine phosphate transferase 2-NWTK	1	3	0	1.33526e+06	437606	1.32504e+06	652796	0	0	621599	0	1	1	2	1	0	0	2	0
SVNLIFNLTHR	N5H6F1S3G0	1	Oncostatin-M specific receptor subunit beta-NLTH	1	41	3	0	366386	932660	1.00949e+06	0	0	0	0	0	1	1	1	0	0	0	0
SYGILQQDIFQFQKNQSSMEMK	N2H12F1S0G0	5	Golgi membrane protein 1-NQSS	5	7	0	0	0	0	0	0	0	582358	1.40291e+06	0	0	0	0	0	0	2	6
SYGILQQDIFQFQKNQSSMEMK	N2H5F0S0G0	5	Golgi membrane protein 1-NQSS	5	43	0	628769	0	0	0	0	0	0	0	1	0	0	0	0	0	0	0
SYGILQQDIFQFQKNQSSMEMK	N4H5F0S0G0	5	Golgi membrane protein 1-NQSS	5	11	0	831456	480043	0	2.75213e+06	0	1.09015e+06	0	0	1	1	0	2	0	1	0	0
SYGILQQDIFQFQKNQSSMEMK	N5H5F0S1G0	5	Golgi membrane protein 1-NQSS	5	4	1	0	0	0	0	0	2.22816e+06	0	0	0	0	0	0	0	1	0	0
SYGILQQDIFQFQKNQSSMEMK	N5H5F2S0G0	5	Golgi membrane protein 1-NQSS	5	3	0	0	0	648838	0	0	0	0	0	0	0	1	0	0	0	0	0
SYKFNTSLVGDLTNLVHGSHCSK	N2H6F0S0G0	3	VWFA and cache domain-containing protein 1-NTSL	5	18	0	255170	379486	0	0	944611	853989	616921	4.03193e+06	1	1	0	0	3	3	3	9
SYKFNTSLVGDLTNLVHGSHCSK	N4H5F0S0G0	3	VWFA and cache domain-containing protein 1-NTSL	5	11	0	560603	0	0	0	0	0	0	0	1	0	0	0	0	0	0	0
SYKFNTSLVGDLTNLVHGSHCSK	N6H7F1S0G0	3	VWFA and cache domain-containing protein 1-NTSL	5	3	0	0	0	0	569997	0	0	0	0	0	0	0	1	0	0	0	0
TALVQEVHQNFSSWCSQVIR	N4H5F0S0G0	3	Alpha-mannosidase (EC 3.2.1.-)-NFSS	3	11	0	956846	626897	0	0	400415	0	0	0	2	1	0	0	1	0	0	0
TALVQEVHQNFSSWCSQVIR	N4H5F0S1G0	3	Alpha-mannosidase (EC 3.2.1.-)-NFSS	3	19	1	3.55751e+06	3.44216e+06	3.75763e+06	2.41035e+06	2.71535e+06	2.6067e+06	581570	0	4	3	4	2	1	1	1	0
TALVQEVHQNFSSWCSQVIR	N4H5F0S2G0	3	Alpha-mannosidase (EC 3.2.1.-)-NFSS	3	26	2	1.88466e+06	2.36091e+06	4.69174e+06	2.68806e+06	1.26658e+06	800829	1.72517e+06	1.07634e+06	2	2	3	2	1	1	2	2
TDDEVVQREEEAIQLDGLNASQIR	N2H5F0S0G0	1	Endoplasmin-NASQ	3	43	0	0	0	0	0	0	0	152066	0	0	0	0	0	0	0	1	0
TEPPLNATAGDQEEK	N2H6F0S0G0	1	Hypoxia up-regulated protein 1 (150 kDa oxygen-regulated protein) (ORP-150) (170 kDa glucose-regulated protein) (GRP-170)-NATA	1	18	0	0	167822	0	0	0	0	0	0	0	1	0	0	0	0	0	0
TGVHDADFEYNVTTTLEAINK	N4H5F1S2G0	1	CMP-N-acetylneuraminate-beta-galactosamide-alpha-2, 3-sialyltransferase-NVTT	1	108	2	386138	0	0	793987	767781	0	0	412416	1	0	0	1	1	0	0	1
TGVNSGVMLMNMTR	N7H8F1S0G0	1	Glycosyltransferase 8 domain-containing protein 3-NMTR	1	2	0	0	3.5636e+06	0	0	0	0	0	0	0	1	0	0	0	0	0	0
TNNLTDTQLAQEYLYR	N4H4F1S0G0	4	Matrix metalloproteinase-9-NLTD	4	14	0	769651	0	0	0	0	0	0	0	1	0	0	0	0	0	0	0
TNNLTDTQLAQEYLYR	N4H5F1S0G0	4	Matrix metalloproteinase-9-NLTD	4	40	0	3.175e+06	2.27435e+06	1.2933e+06	0	0	2.59074e+06	0	0	2	1	1	0	0	1	0	0
TNNLTDTQLAQEYLYR	N4H5F1S1G0	4	Matrix metalloproteinase-9-NLTD	4	81	1	684997	919584	0	0	0	0	0	0	1	1	0	0	0	0	0	0
TNNLTDTQLAQEYLYR	N4H5F1S2G0	4	Matrix metalloproteinase-9-NLTD	4	108	2	0	0	4.32156e+06	4.26673e+06	4.22184e+06	2.17018e+06	0	0	0	0	1	1	2	1	0	0
TPDDTAEDNCHLIPGIAESVSNCHFNHSSK	N2H5F0S0G0	7	Lipoprotein lipase (LPL) (EC 3.1.1.34)-NHSS	7	43	0	7.71403e+06	6.72338e+06	6.98952e+06	8.85531e+06	4.94944e+06	6.35502e+06	2.10158e+06	2.14705e+06	4	4	5	7	5	4	5	7
TPDDTAEDNCHLIPGIAESVSNCHFNHSSK	N4H5F0S1G0	7	Lipoprotein lipase (LPL) (EC 3.1.1.34)-NHSS	7	19	1	1.72051e+06	1.53183e+06	3.23725e+06	3.01936e+06	0	1.13819e+06	0	0	2	2	3	3	0	1	0	0
TPDDTAEDNCHLIPGIAESVSNCHFNHSSK	N4H5F0S2G0	7	Lipoprotein lipase (LPL) (EC 3.1.1.34)-NHSS	7	26	2	2.10768e+06	2.47758e+06	7.57723e+06	7.08215e+06	1.77801e+06	1.81911e+06	653641	0	1	2	3	3	1	1	1	0
TPDDTAEDNCHLIPGIAESVSNCHFNHSSK	N4H5F1S0G0	7	Lipoprotein lipase (LPL) (EC 3.1.1.34)-NHSS	7	40	0	407709	0	0	0	0	0	0	0	1	0	0	0	0	0	0	0
TPDDTAEDNCHLIPGIAESVSNCHFNHSSK	N4H5F1S1G0	7	Lipoprotein lipase (LPL) (EC 3.1.1.34)-NHSS	7	81	1	3.48402e+06	3.46246e+06	7.19501e+06	6.41262e+06	3.2876e+06	4.37822e+06	1.29141e+06	1.45799e+06	2	2	4	4	2	2	2	3
TPDDTAEDNCHLIPGIAESVSNCHFNHSSK	N4H5F1S2G0	7	Lipoprotein lipase (LPL) (EC 3.1.1.34)-NHSS	7	108	2	5.66444e+06	6.77341e+06	2.03624e+07	1.8581e+07	3.95649e+06	3.9703e+06	2.97206e+06	566579	2	3	3	3	1	1	1	1
TPDDTAEDNCHLIPGIAESVSNCHFNHSSK	N5H6F1S2G0	7	Lipoprotein lipase (LPL) (EC 3.1.1.34)-NHSS	7	36	2	0	0	1.84756e+06	2.09576e+06	0	0	0	0	0	0	1	1	0	0	0	0
TPMTNSSIQFLDDAFR	N2H5F0S0G0	1	N-acetylglucosamine-6-sulfatase (EC 3.1.6.14) (Glucosamine-6-sulfatase)-NSSI	1	43	0	245661	314216	373166	390322	162384	279803	0	0	1	1	1	1	1	1	0	0
TRNQELEDNVHISPNGSIITIVGTRPSNHGAYR	N4H4F1S0G0	2	Perlecan (Fragment)-NGSI	18	14	0	0	0	0	0	0	0	0	86416	0	0	0	0	0	0	0	1
TRNQELEDNVHISPNGSIITIVGTRPSNHGAYR	N4H5F1S0G0	2	Perlecan (Fragment)-NGSI	18	40	0	0	0	0	0	0	0	711411	1.65078e+06	0	0	0	0	0	0	4	10
TTNNKTGQMVFSETVITSVGDEEGKR	N4H5F1S1G0	4	Dickkopf-related protein 3-NKTG	4	81	1	0	271193	348039	412602	656627	2.41618e+06	2.12951e+06	1.91271e+06	0	1	1	1	1	3	3	3
TTNNKTGQMVFSETVITSVGDEEGKR	N4H5F1S2G0	4	Dickkopf-related protein 3-NKTG	4	108	2	1.22163e+06	488993	4.038e+06	3.86548e+06	5.50562e+06	7.37521e+06	6.54294e+06	6.12393e+06	1	2	2	3	3	4	4	7
TTNNKTGQMVFSETVITSVGDEEGKR	N4H6F0S2G0	4	Dickkopf-related protein 3-NKTG	4	15	2	0	0	0	0	0	0	946140	0	0	0	0	0	0	0	1	0
TTNNKTGQMVFSETVITSVGDEEGKR	N5H6F1S3G0	4	Dickkopf-related protein 3-NKTG	4	41	3	0	0	0	0	3.82187e+06	1.1451e+06	3.92098e+06	2.41543e+06	0	0	0	0	4	1	2	2
TTQKNLSFATIYDVLSTKPVLNK	N4H5F1S1G0	2	Acid ceramidase-NLSF	3	81	1	385066	463519	0	0	0	0	0	0	1	1	0	0	0	0	0	0
TTQKNLSFATIYDVLSTKPVLNK	N4H5F1S2G0	2	Acid ceramidase-NLSF	3	108	2	1.32497e+06	2.20871e+06	2.45186e+06	3.18706e+06	4.20209e+06	2.83321e+06	3.37152e+06	3.24652e+06	2	2	2	3	2	1	2	4
TVTWAMNGTYVCHAVSSHGNITR	N2H5F0S0G0	1	Intercellular adhesion molecule 1 (Intracellular adhesion molecule 1)-NGTY	1	43	0	379418	321018	0	0	165321	0	0	0	2	2	0	0	1	0	0	0
TYVTNDTEVAQNNYEALKDFFR	N2H5F0S0G0	1	Carboxypeptidase (EC 3.4.16.-)-NDTE	1	43	0	1.11573e+06	733129	0	0	418882	0	0	0	3	2	0	0	1	0	0	0
VANTANETSTEAYNLLLR	N2H5F0S0G0	2	Laminin subunit gamma-1-NETS	2	43	0	1.09206e+06	0	2.44723e+06	1.62449e+06	0	0	0	0	1	0	2	1	0	0	0	0
VANTANETSTEAYNLLLR	N3H4F0S0G0	2	Laminin subunit gamma-1-NETS	2	5	0	256397	0	0	0	0	564011	0	0	1	0	0	0	0	1	0	0
VCSNDNKTFDSSCHFFATK	N4H5F0S2G0	3	SPARC-NKTF	3	26	2	452933	0	0	0	0	0	0	0	1	0	0	0	0	0	0	0
VCSNDNKTFDSSCHFFATK	N4H5F1S1G0	3	SPARC-NKTF	3	81	1	1.39435e+06	773942	0	0	1.1208e+06	1.15261e+06	0	305847	2	1	0	0	1	1	0	1
VCSNDNKTFDSSCHFFATK	N4H5F1S2G0	3	SPARC-NKTF	3	108	2	3.29031e+06	3.14425e+06	2.72659e+06	1.19638e+06	1.9015e+06	2.15048e+06	2.09556e+06	814341	2	2	2	1	1	1	2	1
VEPPEFEVVGFTDHINVTMK	N4H5F0S1G0	2	Interferon-alpha/beta receptor beta chain-NVTM	2	19	1	1.46215e+06	1.5776e+06	1.18393e+06	1.10209e+06	1.1063e+06	1.5131e+06	0	1.5933e+06	1	1	1	1	1	1	0	2
VEPPEFEVVGFTDHINVTMK	N4H5F0S2G0	2	Interferon-alpha/beta receptor beta chain-NVTM	2	26	2	0	0	2.93686e+06	2.2996e+06	0	1.04067e+06	1.35218e+06	1.31654e+06	0	0	1	1	0	1	1	1
VFADGAPHYVAFYTNGTR	N4H5F1S1G0	1	Laminin subunit alpha-5-NGTR	1	81	1	0	477890	0	0	0	0	0	0	0	1	0	0	0	0	0	0
VFCVSTHGTFNASSSACLPSR	N4H5F1S0G0	3	Laminin subunit alpha-5-NASS	4	40	0	138897	0	0	0	0	314588	0	0	1	0	0	0	0	1	0	0
VFCVSTHGTFNASSSACLPSR	N4H5F1S1G0	3	Laminin subunit alpha-5-NASS	4	81	1	6.00873e+06	1.85211e+06	522668	196174	3.94262e+06	5.58055e+06	2.06479e+06	2.52556e+06	8	3	1	1	4	4	5	8
VFCVSTHGTFNASSSACLPSR	N4H5F1S2G0	3	Laminin subunit alpha-5-NASS	4	108	2	1.4481e+06	1.26594e+06	1.72377e+06	1.37894e+06	2.88758e+06	3.39842e+06	1.29109e+06	1.64621e+06	2	2	2	2	3	2	1	3
VFDLQQNMGGVNVSIGCTPPQLIQTSR	N2H5F0S0G0	1	Laminin subunit alpha-5-NVSI	1	43	0	812111	0	0	0	0	0	0	149953	1	0	0	0	0	0	0	1
VGNNTVHMHQEIHK	N4H5F1S2G0	4	Dickkopf-related protein 3-NNTV	4	108	2	0	0	0	5.74802e+06	0	0	0	2.9603e+06	0	0	0	1	0	0	0	1
VGNNTVHMHQEIHK	N5H6F1S2G0	4	Dickkopf-related protein 3-NNTV	4	36	2	0	0	0	8.6547e+06	8.50146e+06	0	0	5.25611e+06	0	0	0	1	1	0	0	1
VGNNTVHMHQEIHK	N5H6F1S3G0	4	Dickkopf-related protein 3-NNTV	4	41	3	2.47812e+06	0	0	5.30475e+06	690578	0	2.11572e+06	1.51374e+06	1	0	0	2	1	0	2	1
VGNNTVHMHQEIHK	N6H7F1S3G0	4	Dickkopf-related protein 3-NNTV	4	20	3	0	0	0	3.12103e+06	1.12766e+06	0	0	0	0	0	0	1	1	0	0	0
VIDLWDLAQTANFTEK	N4H5F1S2G0	1	Alpha-2-macroglobulin receptor-associated protein-NFTE	1	108	2	334094	0	0	0	0	0	0	0	1	0	0	0	0	0	0	0
VIVDGQNAHGEGYVNVTVKPEPR	N3H4F1S1G0	3	Uncharacterized protein KIAA0319-like-NVTV	3	18	1	0	0	0	359236	0	0	0	0	0	0	0	1	0	0	0	0
VIVDGQNAHGEGYVNVTVKPEPR	N4H5F1S1G0	3	Uncharacterized protein KIAA0319-like-NVTV	3	81	1	384189	0	0	0	0	631796	220657	0	1	0	0	0	0	1	1	0
VIVDGQNAHGEGYVNVTVKPEPR	N4H5F1S2G0	3	Uncharacterized protein KIAA0319-like-NVTV	3	108	2	671175	503964	607266	578194	800741	891919	637514	706632	1	1	1	1	1	1	1	2
VQFEKNITVVWYTSK	N5H6F1S3G0	1	Tissue alpha-L-fucosidase-NITV	1	41	3	1.31141e+06	1.27396e+06	2.44169e+06	1.89575e+06	753151	0	625097	0	1	1	1	1	1	0	1	0
VSPELLNIAPENFLISHGPNSTADPSCSLLQEAFR	N4H5F1S1G0	4	Beta-hexosaminidase (EC 3.2.1.52)-NSTA	6	81	1	3.65985e+06	693201	0	0	3.75301e+06	4.36903e+06	5.47155e+06	6.24565e+06	4	1	0	0	3	1	5	5
VSPELLNIAPENFLISHGPNSTADPSCSLLQEAFR	N4H5F1S2G0	4	Beta-hexosaminidase (EC 3.2.1.52)-NSTA	6	108	2	1.23913e+06	0	0	0	0	8.52632e+06	3.3753e+06	6.85966e+06	2	0	0	0	0	1	3	3
VSPELLNIAPENFLISHGPNSTADPSCSLLQEAFR	N5H6F1S2G0	4	Beta-hexosaminidase (EC 3.2.1.52)-NSTA	6	36	2	860865	0	848765	4.20721e+06	2.05994e+06	1.59842e+06	0	2.04609e+06	2	0	1	2	1	1	0	3
VSPELLNIAPENFLISHGPNSTADPSCSLLQEAFR	N5H6F1S3G0	4	Beta-hexosaminidase (EC 3.2.1.52)-NSTA	6	41	3	2.52883e+06	0	3.2415e+06	3.69322e+06	2.71433e+06	6.81971e+06	5.12613e+06	0	2	0	2	1	1	2	3	0
VSPELLNIAPENFLISHGPNSTADPSCSLLQEAFRR	N4H5F1S2G0	2	Beta-hexosaminidase (EC 3.2.1.52)-NSTA	6	108	2	0	0	0	0	727605	0	575099	473690	0	0	0	0	1	0	1	1
VSPELLNIAPENFLISHGPNSTADPSCSLLQEAFRR	N5H6F1S3G0	2	Beta-hexosaminidase (EC 3.2.1.52)-NSTA	6	41	3	0	0	0	0	1.31973e+06	0	0	951857	0	0	0	0	1	0	0	1
VTEWTLQGVPTVPPGNVHAEATNSTTIR	N3H9F1S1G0	3	Protein sidekick-2-NSTT	3	1	1	0	1.98223e+06	0	0	0	0	0	0	0	1	0	0	0	0	0	0
VTEWTLQGVPTVPPGNVHAEATNSTTIR	N4H4F1S1G0	3	Protein sidekick-2-NSTT	3	19	1	0	0	0	0	279900	0	0	0	0	0	0	0	1	0	0	0
VTEWTLQGVPTVPPGNVHAEATNSTTIR	N5H5F1S2G0	3	Protein sidekick-2-NSTT	3	8	2	0	0	487224	0	0	0	0	0	0	0	1	0	0	0	0	0
VTQLQLISSELHFQPDQELLLHISNASLGLHFR	N5H6F1S3G0	5	Phospholipid transfer protein-NASL	5	41	3	3.88374e+06	0	0	0	0	0	1.57161e+06	6.32278e+06	2	0	0	0	0	0	2	4
VTQLQLISSELHFQPDQELLLHISNASLGLHFR	N6H7F1S2G0	5	Phospholipid transfer protein-NASL	5	14	2	0	0	0	0	0	0	0	1.26394e+06	0	0	0	0	0	0	0	1
VTQLQLISSELHFQPDQELLLHISNASLGLHFR	N6H7F1S3G0	5	Phospholipid transfer protein-NASL	5	20	3	3.50092e+06	1.64394e+06	1.66912e+06	2.02417e+06	0	0	1.63356e+06	2.42555e+07	2	2	1	1	0	0	2	6
VTQLQLISSELHFQPDQELLLHISNASLGLHFR	N6H7F1S4G0	5	Phospholipid transfer protein-NASL	5	12	4	6.56403e+06	1.15251e+06	3.4262e+06	0	0	0	0	0	2	1	1	0	0	0	0	0
VTQLQLISSELHFQPDQELLLHISNASLGLHFR	N7H8F1S2G0	5	Phospholipid transfer protein-NASL	5	5	2	0	0	0	0	0	0	0	558096	0	0	0	0	0	0	0	1
VVVLPSNSSASGELILEELQVFK	N4H5F1S1G0	3	Semaphorin-3C-NSSA	3	81	1	1.51475e+06	982384	1.40179e+06	1.0941e+06	1.54867e+06	428831	1.62911e+06	2.42533e+06	2	2	2	1	2	1	3	3
VVVLPSNSSASGELILEELQVFK	N4H5F1S2G0	3	Semaphorin-3C-NSSA	3	108	2	909340	1.63143e+06	938163	2.11843e+06	322094	674256	655557	1.01805e+06	1	1	1	1	1	1	1	1
VVVLPSNSSASGELILEELQVFK	N5H6F1S2G0	3	Semaphorin-3C-NSSA	3	36	2	0	0	782920	0	0	0	0	0	0	0	1	0	0	0	0	0
VWQGHANASFCPHGYGCR	N2H6F0S0G0	1	Laminin subunit alpha-5-NASF	1	18	0	82811.6	133575	0	0	164579	0	0	0	1	2	0	0	1	0	0	0
VYCNFTAGGSTCVFPDKK	N2H5F0S0G0	2	Collagen alpha-1(V) chain-NFTA	2	43	0	691692	632459	0	570864	322292	301609	132428	0	2	2	0	2	1	1	1	0
VYCNFTAGGSTCVFPDKK	N2H6F0S0G0	2	Collagen alpha-1(V) chain-NFTA	2	18	0	3.30302e+06	2.96817e+06	5.80873e+06	4.96189e+06	2.47476e+06	3.14789e+06	2.2525e+06	1.6804e+06	4	4	6	5	3	3	5	4
VYCNLSAAYTFEDLKNEIK	N2H5F0S0G0	2	Peroxidasin-like-NLSA	2	43	0	361966	0	0	0	510703	0	0	0	1	0	0	0	1	0	0	0
VYCNLSAAYTFEDLKNEIK	N2H6F0S0G0	2	Peroxidasin-like-NLSA	2	18	0	0	0	0	582393	0	0	0	0	0	0	0	1	0	0	0	0
VYQIDGNYPGSSHVVLDHETYILNLTQANAPEATPHWK	N4H5F0S1G0	2	Sphingomyelin phosphodiesterase (EC 3.1.4.12)-NLTQ	2	19	1	0	0	0	588121	0	0	350634	861279	0	0	0	1	0	0	1	2
VYQIDGNYPGSSHVVLDHETYILNLTQANAPEATPHWK	N4H5F0S2G0	2	Sphingomyelin phosphodiesterase (EC 3.1.4.12)-NLTQ	2	26	2	1.31094e+06	1.32134e+06	6.18849e+06	1.00875e+07	2.36697e+06	7.52616e+06	6.4148e+06	6.20726e+06	3	3	3	6	3	2	5	5
WHHHNITYWIQNYSEDLPR	N4H5F1S1G0	2	Matrix metalloproteinase-9-NYSE	2	81	1	1.69197e+06	2.12996e+06	0	0	1.63152e+06	2.36129e+06	6.43777e+06	5.67951e+06	3	4	0	0	2	3	12	13
WHHHNITYWIQNYSEDLPR	N4H5F1S2G0	2	Matrix metalloproteinase-9-NYSE	2	108	2	2.19529e+06	3.61117e+06	6.1551e+06	1.06132e+07	6.25772e+06	8.42433e+06	1.59019e+07	1.14345e+07	3	5	5	9	5	4	11	10
YGQLLVGGQPASAFSQMQVDQGEVVFAFTNFSSSQDHFK	N4H4F2S1G0	10	Chondroitin sulfate proteoglycan 4-NFSS	10	2	1	1.98789e+06	2.64205e+06	0	0	1.69222e+06	4.69063e+06	2.03207e+06	1.70271e+06	1	2	0	0	1	2	2	2
YGQLLVGGQPASAFSQMQVDQGEVVFAFTNFSSSQDHFK	N4H5F1S1G0	10	Chondroitin sulfate proteoglycan 4-NFSS	10	81	1	3.1788e+06	0	0	4.45889e+06	0	0	3.10607e+06	4.14238e+06	4	0	0	2	0	0	4	4
YGQLLVGGQPASAFSQMQVDQGEVVFAFTNFSSSQDHFK	N4H5F1S2G0	10	Chondroitin sulfate proteoglycan 4-NFSS	10	108	2	397367	0	1.47617e+06	3.04442e+06	950495	0	1.86095e+06	483501	1	0	1	3	1	0	4	1
YGQLLVGGQPASAFSQMQVDQGEVVFAFTNFSSSQDHFK	N4H6F0S2G0	10	Chondroitin sulfate proteoglycan 4-NFSS	10	15	2	1.4648e+06	950564	0	0	786557	0	495542	406369	4	2	0	0	1	0	1	1
YGQLLVGGQPASAFSQMQVDQGEVVFAFTNFSSSQDHFK	N5H5F2S0G0	10	Chondroitin sulfate proteoglycan 4-NFSS	10	3	0	0	380812	0	0	0	0	0	0	0	1	0	0	0	0	0	0
YGQLLVGGQPASAFSQMQVDQGEVVFAFTNFSSSQDHFK	N5H5F2S1G0	10	Chondroitin sulfate proteoglycan 4-NFSS	10	3	1	0	312416	0	0	1.25633e+06	0	0	577383	0	1	0	0	1	0	0	1
YGQLLVGGQPASAFSQMQVDQGEVVFAFTNFSSSQDHFK	N5H6F1S2G0	10	Chondroitin sulfate proteoglycan 4-NFSS	10	36	2	3.16316e+06	4.34686e+06	613985	8.68319e+06	2.06756e+06	2.03131e+06	7.35946e+06	421985	1	2	1	3	1	1	4	1
YGQLLVGGQPASAFSQMQVDQGEVVFAFTNFSSSQDHFK	N5H6F1S3G0	10	Chondroitin sulfate proteoglycan 4-NFSS	10	41	3	753631	0	0	0	0	0	315089	534600	1	0	0	0	0	0	1	1
YGQLLVGGQPASAFSQMQVDQGEVVFAFTNFSSSQDHFK	N6H7F1S3G0	10	Chondroitin sulfate proteoglycan 4-NFSS	10	20	3	633214	0	0	0	0	0	0	0	1	0	0	0	0	0	0	0
YGQLLVGGQPASAFSQMQVDQGEVVFAFTNFSSSQDHFK	N6H7F1S4G0	10	Chondroitin sulfate proteoglycan 4-NFSS	10	12	4	0	0	1.23813e+06	1.35133e+06	0	0	0	0	0	0	1	1	0	0	0	0
YHYNASLLDGTLLDSTWNLGK	N2H5F0S0G0	4	FK506-binding protein 9-NASL	4	43	0	0	0	0	0	1.4169e+06	0	0	824360	0	0	0	0	2	0	0	3
YHYNASLLDGTLLDSTWNLGK	N4H5F0S2G0	4	FK506-binding protein 9-NASL	4	26	2	0	0	0	0	0	0	390922	689368	0	0	0	0	0	0	1	2
YHYNASLLDGTLLDSTWNLGK	N4H5F1S2G0	4	FK506-binding protein 9-NASL	4	108	2	0	0	0	0	0	0	276329	457411	0	0	0	0	0	0	1	1
YHYNASLLDGTLLDSTWNLGK	N5H6F0S2G0	4	FK506-binding protein 9-NASL	4	5	2	0	0	0	0	0	0	0	756578	0	0	0	0	0	0	0	1
YHYNGTFLDGTLFDSSHNR	N2H5F0S0G0	6	FK506-binding protein 9-NGTF	6	43	0	6.76796e+06	6.26152e+06	1.06273e+07	1.07425e+07	1.48202e+07	1.67741e+07	5.58699e+06	4.72827e+06	6	5	10	12	8	8	9	11
YHYNGTFLDGTLFDSSHNR	N2H6F0S0G0	6	FK506-binding protein 9-NGTF	6	18	0	797352	784997	0	0	1.64785e+06	1.91834e+06	251366	81624.1	2	3	0	0	3	3	2	1
YHYNGTFLDGTLFDSSHNR	N4H5F0S0G0	6	FK506-binding protein 9-NGTF	6	11	0	0	0	0	0	239596	0	0	0	0	0	0	0	1	0	0	0
YHYNGTFLDGTLFDSSHNR	N4H5F0S1G0	6	FK506-binding protein 9-NGTF	6	19	1	0	0	649921	917002	0	1.80551e+06	0	0	0	0	1	1	0	1	0	0
YHYNGTFLDGTLFDSSHNR	N4H5F0S2G0	6	FK506-binding protein 9-NGTF	6	26	2	356291	1.0535e+06	2.02764e+06	2.05801e+06	4.31439e+06	4.78447e+06	1.5678e+06	1.06264e+06	1	1	2	2	3	3	2	1
YHYNGTFLDGTLFDSSHNR	N5H6F0S2G0	6	FK506-binding protein 9-NGTF	6	5	2	343519	564661	0	0	1.08087e+06	1.0836e+06	0	0	1	1	0	0	1	1	0	0
YHYNGTLLDGTDFDNSYSR	N2H5F0S0G0	2	FK506-binding protein 10-NGTL	2	43	0	1.12366e+06	1.5568e+06	2.56753e+06	2.42807e+06	1.5094e+06	1.6109e+06	337941	0	1	3	4	4	2	1	2	0
YHYNGTLLDGTDFDNSYSR	N2H6F0S0G0	2	FK506-binding protein 10-NGTL	2	18	0	0	0	206258	0	174141	241206	0	0	0	0	1	0	1	1	0	0
YHYNGTLLDGTLFDSSYAR	N2H5F0S0G0	2	FK506-binding protein 9-NGTL	2	43	0	3.76026e+06	4.47621e+06	5.52816e+06	5.63246e+06	4.87301e+06	6.13152e+06	2.83394e+06	3.18172e+06	2	4	4	4	2	3	3	5
YHYNGTLLDGTLFDSSYAR	N2H6F0S0G0	2	FK506-binding protein 9-NGTL	2	18	0	5.79684e+06	5.65137e+06	733205	432133	9.27295e+06	1.00595e+07	3.52243e+06	3.23525e+06	3	3	1	1	5	6	7	6
YIITWDHVVALSNESTVTGYK	N4H5F0S1G0	4	Contactin-1-NEST	4	19	1	0	0	0	1.4125e+06	0	0	0	880107	0	0	0	1	0	0	0	1
YIITWDHVVALSNESTVTGYK	N4H5F1S2G0	4	Contactin-1-NEST	4	108	2	157368	0	0	0	0	0	0	0	1	0	0	0	0	0	0	0
YIITWDHVVALSNESTVTGYK	N4H6F0S1G0	4	Contactin-1-NEST	4	9	1	0	0	0	0	0	0	1.39543e+06	0	0	0	0	0	0	0	1	0
YIITWDHVVALSNESTVTGYK	N5H5F1S1G0	4	Contactin-1-NEST	4	6	1	0	0	0	0	0	0	0	1.67924e+06	0	0	0	0	0	0	0	3
YIQVVYLHNNNISAVGSNDFCPPGYNTK	N3H4F1S1G0	13	Decorin-NISA	13	18	1	336972	0	331166	0	0	0	295418	0	1	0	1	0	0	0	1	0
YIQVVYLHNNNISAVGSNDFCPPGYNTK	N4H4F1S1G0	13	Decorin-NISA	13	19	1	535463	0	0	0	0	0	0	0	1	0	0	0	0	0	0	0
YIQVVYLHNNNISAVGSNDFCPPGYNTK	N4H5F0S1G0	13	Decorin-NISA	13	19	1	0	0	0	0	769686	0	676671	0	0	0	0	0	1	0	1	0
YIQVVYLHNNNISAVGSNDFCPPGYNTK	N4H5F0S2G0	13	Decorin-NISA	13	26	2	1.1291e+06	769994	1.18138e+06	0	1.17099e+06	1.31304e+06	1.13349e+06	710448	1	1	1	0	1	1	1	1
YIQVVYLHNNNISAVGSNDFCPPGYNTK	N4H5F1S0G0	13	Decorin-NISA	13	40	0	0	698059	0	0	0	0	0	0	0	1	0	0	0	0	0	0
YIQVVYLHNNNISAVGSNDFCPPGYNTK	N4H5F1S1G0	13	Decorin-NISA	13	81	1	4.4777e+06	4.26855e+06	2.0676e+06	3.71377e+06	5.5711e+06	5.85032e+06	3.36738e+06	3.92491e+06	2	3	1	2	2	2	2	3
YIQVVYLHNNNISAVGSNDFCPPGYNTK	N4H5F1S2G0	13	Decorin-NISA	13	108	2	8.17496e+06	5.76034e+06	8.48879e+06	6.73349e+06	7.18715e+06	9.40185e+06	5.06853e+06	5.23737e+06	3	3	2	1	2	2	2	2
YIQVVYLHNNNISAVGSNDFCPPGYNTK	N5H5F1S2G0	13	Decorin-NISA	13	8	2	1.09586e+06	802708	1.4605e+06	0	0	0	1.12793e+06	732164	1	1	1	0	0	0	1	1
YIQVVYLHNNNISAVGSNDFCPPGYNTK	N5H6F0S1G0	13	Decorin-NISA	13	2	1	0	426168	599768	0	1.50345e+06	0	1.21913e+06	838731	0	1	1	0	1	0	1	1
YIQVVYLHNNNISAVGSNDFCPPGYNTK	N5H6F0S2G0	13	Decorin-NISA	13	5	2	3.4784e+06	1.9302e+06	2.6955e+06	1.74912e+06	2.58518e+06	0	1.93351e+06	1.47806e+06	2	1	1	1	1	0	1	1
YIQVVYLHNNNISAVGSNDFCPPGYNTK	N5H6F1S1G0	13	Decorin-NISA	13	22	1	5.34585e+06	5.67304e+06	4.95578e+06	3.26986e+06	7.70966e+06	0	8.59552e+06	6.16177e+06	2	2	2	1	2	0	4	3
YIQVVYLHNNNISAVGSNDFCPPGYNTK	N5H6F1S2G0	13	Decorin-NISA	13	36	2	2.5584e+07	2.51269e+07	3.34718e+07	3.01552e+07	2.94141e+07	5.9303e+06	2.06125e+07	1.1867e+07	7	6	6	6	6	2	5	4
YIQVVYLHNNNISAVGSNDFCPPGYNTK	N5H6F1S3G0	13	Decorin-NISA	13	41	3	3.21466e+07	3.30121e+07	5.65634e+07	4.70486e+07	2.9825e+07	2.27502e+07	2.11618e+07	1.96285e+07	4	4	6	4	4	3	3	4
YKPEFAAANDTGYVDIPQLEK	N10H3F0S0G0	1	Cathepsin L1-NDTG	1	2	0	0	0	0	676257	0	0	0	0	0	0	0	1	0	0	0	0
YLSTDPQHHTQDMVEDLTLEVQVGQETLSNLSFPVTIQR	N4H5F1S2G0	7	Chondroitin sulfate proteoglycan 4-NLSF	7	108	2	2.48826e+06	914737	948001	0	309817	0	278985	0	3	2	2	0	1	0	1	0
YLSTDPQHHTQDMVEDLTLEVQVGQETLSNLSFPVTIQR	N4H6F0S1G0	7	Chondroitin sulfate proteoglycan 4-NLSF	7	9	1	0	0	1.62319e+06	0	0	0	1.25865e+06	0	0	0	1	0	0	0	1	0
YLSTDPQHHTQDMVEDLTLEVQVGQETLSNLSFPVTIQR	N5H6F1S2G0	7	Chondroitin sulfate proteoglycan 4-NLSF	7	36	2	688770	2.98504e+06	0	1.24735e+06	0	4.01329e+06	1.86856e+06	4.3808e+06	1	2	0	1	0	2	1	5
YLSTDPQHHTQDMVEDLTLEVQVGQETLSNLSFPVTIQR	N5H6F1S3G0	7	Chondroitin sulfate proteoglycan 4-NLSF	7	41	3	3.51385e+06	7.83389e+06	3.72811e+06	0	2.69383e+06	512850	843902	820453	6	4	1	0	1	1	1	2
YLSTDPQHHTQDMVEDLTLEVQVGQETLSNLSFPVTIQR	N6H7F1S2G0	7	Chondroitin sulfate proteoglycan 4-NLSF	7	14	2	505572	0	0	0	0	0	0	367064	1	0	0	0	0	0	0	1
YLSTDPQHHTQDMVEDLTLEVQVGQETLSNLSFPVTIQR	N6H7F1S3G0	7	Chondroitin sulfate proteoglycan 4-NLSF	7	20	3	7.67478e+06	1.03008e+06	0	872718	423574	0	1.16348e+06	2.77938e+06	2	2	0	1	1	0	2	3
YLSTDPQHHTQDMVEDLTLEVQVGQETLSNLSFPVTIQR	N6H7F1S4G0	7	Chondroitin sulfate proteoglycan 4-NLSF	7	12	4	0	4.97108e+06	1.6662e+06	1.51825e+06	5.11614e+06	6.39787e+06	2.8011e+06	1.55244e+06	0	2	1	1	3	3	1	2
YPDAEGICQPCPINCTHSCVDLDER	N3H4F5S0G0	1	Receptor protein-tyrosine kinase (EC 2.7.10.1)-NCTH	1	1	0	0	0	0	0	137690	0	0	0	0	0	0	0	1	0	0	0
YQDGDLTLYVLNLHNVTK	N4H5F1S2G0	1	Heparanase (EC 3.2.1.166)-NVTK	1	108	2	376684	0	0	0	0	0	0	0	1	0	0	0	0	0	0	0
YSLLVNASSSSTGLK	N4H5F1S2G0	1	Angiopoietin-4-NASS	1	108	2	340010	0	0	0	0	0	496177	363520	1	0	0	0	0	0	1	1
YSVQDMYFAYNLSDTQHFLNASNK	N2H6F0S0G0	1	Lysosome-associated membrane glycoprotein 1 (LAMP-1) (Lysosome-associated membrane protein 1) (CD107 antigen-like family member A) (Lysosomal membrane glycoprotein A) (LGP-A) (CD antigen CD107a)-NLSD	1	18	0	0	0	0	0	390427	0	0	0	0	0	0	0	1	0	0	0
YTCTAQTIVDNSSASADLVVR	N2H5F0S0G0	1	Contactin-1-NSSA	1	43	0	0	0	251520	214912	0	0	0	0	0	0	1	1	0	0	0	0
YVHDGSETPTDSFVLVANASEMDR	N4H5F1S1G0	8	Chondroitin sulfate proteoglycan 4-NASE	8	81	1	0	0	0	0	0	0	351045	0	0	0	0	0	0	0	1	0
YVHDGSETPTDSFVLVANASEMDR	N4H5F1S2G0	8	Chondroitin sulfate proteoglycan 4-NASE	8	108	2	837188	1.04205e+06	1.78489e+06	1.35391e+06	0	0	0	0	1	1	1	1	0	0	0	0
YVHDGSETPTDSFVLVANASEMDR	N5H6F1S1G0	8	Chondroitin sulfate proteoglycan 4-NASE	8	22	1	0	770158	534823	0	0	1.29998e+06	840245	411221	0	1	1	0	0	1	1	1
YVHDGSETPTDSFVLVANASEMDR	N5H6F1S2G0	8	Chondroitin sulfate proteoglycan 4-NASE	8	36	2	1.85352e+06	2.22634e+06	0	2.30481e+06	2.77396e+06	3.6115e+06	278710	1.70702e+06	1	2	0	1	1	1	1	1
YVHDGSETPTDSFVLVANASEMDR	N5H6F1S3G0	8	Chondroitin sulfate proteoglycan 4-NASE	8	41	3	2.69e+06	3.04889e+06	4.94654e+06	3.55846e+06	0	0	2.4029e+06	1.4027e+06	3	3	2	1	0	0	2	1
YVHDGSETPTDSFVLVANASEMDR	N6H7F1S2G0	8	Chondroitin sulfate proteoglycan 4-NASE	8	14	2	1.51405e+06	1.47647e+06	2.07879e+06	1.78163e+06	4.20195e+06	0	2.1603e+06	3.37007e+06	1	1	1	1	2	0	1	3
YVHDGSETPTDSFVLVANASEMDR	N6H7F1S3G0	8	Chondroitin sulfate proteoglycan 4-NASE	8	20	3	4.27455e+06	7.60212e+06	4.84985e+06	8.27437e+06	9.60407e+06	2.10117e+06	4.23724e+06	3.84711e+06	2	3	2	3	3	1	2	3
YVHDGSETPTDSFVLVANASEMDR	N6H7F1S4G0	8	Chondroitin sulfate proteoglycan 4-NASE	8	12	4	4.57675e+06	7.69276e+06	9.36586e+06	1.00014e+07	2.14797e+06	5.36326e+06	2.65198e+06	2.91758e+06	2	4	2	3	1	2	2	3
YYEGELSYLNVTR	N2H5F0S0G0	5	Cathepsin D (EC 3.4.23.5)-NVTR	5	43	0	0	242419	0	330615	0	0	0	0	0	1	0	1	0	0	0	0
YYEGELSYLNVTR	N4H4F1S1G0	5	Cathepsin D (EC 3.4.23.5)-NVTR	5	19	1	621059	0	0	0	606963	0	0	0	1	0	0	0	1	0	0	0
YYEGELSYLNVTR	N4H5F1S0G0	5	Cathepsin D (EC 3.4.23.5)-NVTR	5	40	0	0	375516	0	0	0	0	0	0	0	1	0	0	0	0	0	0
YYEGELSYLNVTR	N4H5F1S1G0	5	Cathepsin D (EC 3.4.23.5)-NVTR	5	81	1	2.4193e+06	2.11102e+06	2.52891e+06	2.45883e+06	1.66543e+06	0	0	0	2	1	1	1	1	0	0	0
YYEGELSYLNVTR	N4H5F1S2G0	5	Cathepsin D (EC 3.4.23.5)-NVTR	5	108	2	1.35765e+06	1.73133e+06	3.39066e+06	0	0	0	0	0	1	1	2	0	0	0	0	0
