# Supplementary material for: Comparison of Three Glycoproteomic Methods for the Analysis of the Secretome of CHO Cells Treated with 1,3,4-O-Bu3ManNAc
Source: Bioengineering (Basel). 2020 Nov 10;7(4):144. doi: 10.3390/bioengineering7040144 (PMC7712478; doi:10.3390/bioengineering7040144)
Supplement: Supplementary file 1 [file bioengineering-07-00144-s001.zip › bioengineering-958307/Supplemental table S5 Glycan database constructed from glycan analysis.xlsx]

## Sheet: Sheet1
Supplemental table S5. Glycans released by PNGase F from NGAG-immobilized glycopeptides were identified by MALDI-TOF analysis and GlycoPeakFinder online search. Each row in the table displays the number of each respective saccharide subunit in each unique glycan.
Glycan	HexNAc	Hex	Fuc	NeuAc	Gal
1	2	3	0	0	0
2	2	5	0	0	0
3	2	6	0	0	0
4	2	8	1	0	0
5	2	12	1	0	0
6	3	3	0	0	0
7	3	3	1	0	0
8	3	4	0	0	0
9	3	4	1	0	0
10	3	4	1	1	0
11	3	9	1	1	0
12	4	4	1	0	0
13	4	4	1	1	0
14	4	4	2	1	0
15	4	5	0	0	0
16	4	5	0	1	0
17	4	5	0	2	0
18	4	5	1	0	0
19	4	5	1	1	0
20	4	5	1	2	0
21	4	6	0	1	0
22	4	6	0	2	0
23	4	8	2	0	0
24	5	4	1	1	0
25	5	5	0	1	0
26	5	5	1	0	0
27	5	5	1	1	0
28	5	5	1	2	0
29	5	5	2	0	0
30	5	5	2	1	0
31	5	6	0	0	0
32	5	6	0	1	0
33	5	6	0	2	0
34	5	6	1	0	0
35	5	6	1	1	0
36	5	6	1	2	0
37	5	6	1	3	0
38	5	6	2	0	0
39	5	7	0	0	0
40	5	7	0	1	0
41	6	5	1	0	0
42	6	6	1	1	0
43	6	6	2	0	0
44	6	7	0	0	0
45	6	7	0	1	0
46	6	7	1	0	0
47	6	7	1	1	0
48	6	7	1	2	0
49	6	7	1	3	0
50	6	7	1	4	0
51	7	4	1	0	0
52	7	8	1	0	0
53	7	8	1	1	0
54	7	8	1	2	0
55	8	5	1	0	0
56	8	8	1	3	0
57	9	6	1	0	0
58	10	3	0	0	0
59	11	3	0	0	0
60	11	3	1	0	0
